# Supplementary material for: De Novo Transcriptome Sequencing of Desert Herbaceous Achnatherum splendens (Achnatherum) Seedlings and Identification of Salt Tolerance Genes
Source: Genes (Basel). 2016 Mar 23;7(4):12. doi: 10.3390/genes7040012 (PMC4846842; doi:10.3390/genes7040012)
Supplement: Supplementary file 1 [file genes-07-00012-s001.zip]

Archive with 10 entries (9 files):
- genes-07-00012-supplementary/
- genes-07-00012-supplementary/File S1.unigene.fasta
- genes-07-00012-supplementary/File S2.CDS.fasta
- genes-07-00012-supplementary/Table S1.docx
- genes-07-00012-supplementary/Table S2.docx
- genes-07-00012-supplementary/Table S3.xlsx
- genes-07-00012-supplementary/Table S4.xlsx
- genes-07-00012-supplementary/Table S5.xlsx
- genes-07-00012-supplementary/Table S6.xlsx
- genes-07-00012-supplementary/Table S7.docx
