# Supplementary material for: De Novo Transcriptome Sequencing of Desert Herbaceous Achnatherum splendens (Achnatherum) Seedlings and Identification of Salt Tolerance Genes
Source: Genes (Basel). 2016 Mar 23;7(4):12. doi: 10.3390/genes7040012 (PMC4846842; doi:10.3390/genes7040012)
Supplement: Supplementary file 1 [file genes-07-00012-s001.zip › genes-07-00012-supplementary/File S2.CDS.fasta]

>m.94452
ATGGAGCCGGCGGCGGAGAGGAAGGTGACCGAGCAGGAGGAGCAGCTGCAGCCATCGCAGTCTCGGAGCGACGAGGCGCCCGCCGCCGCCGTCGAGGAGGAGGACGAGGCGGAGGCGGAGGAGAACGAGCGCCGCAACCGCGAGCTCAAGGCTGGCCTCCACCCCCTAAGGCGCAAGCTCGTGCTCTGGTACACGCGCCGGACGCCCGGGACGAGGTCGCAGTCGTACGAGGACAACATCAGGAAGATCGTTGATTTCAGCACTGTTGAGTCGTTCTGGGTTTGCTACTGCCACCTCTCGCGCCCGTCCTCCCTCCCGAGCCCCACTGACCTGCATCTTTTCAAGGAGGGTATCCGCCCCCTGTGGGAGGATCCTGCAAATCGGAATGGCGGCAAGTGGATCATACGGTTCAAGAAGGCTGTTTCTGGTCGTTTCTGGGAGGATTTGGTGCTGGTGCTAGTGGGTGATCAGCTTGATTATAGTGATGATGTTTGTGGTGTGGTGCTCAGCTGTCGTTTTAATGAAGACATTCTAAGTGTTTGGAATCGAAATGCATCAGACCACCAGGCTGTGATGACATTACGAGATTCAATTAAGAGGCATCTAAAGCTGCCACACACCTATTTGATGGAGTACAAACCACACGATGCTTCGCTGCGAGATAACTCATCGTACAGGAACACATGGTTGAGAGGATGA
>m.94454
GTGGATGACAATGGAGGCTGGTCGATTGTAAAACCTGCATTACAAGGCAACAAGAAAGGAGAGGTGGATGACAATGGAGGCTGGTCGATTGTAAAACCTGCATTACAAGGCAACAAGAAAGGAGTTGAGATATCAGTAGCTGCGCACGACACCACTGGAGGAATGGAAACCAAAATATTGGAAGCTGCCGTAATAGCTAGGCTTGGAGCTGATGTGTACATTACAAAGGTTGGTACAGAGCACTCCCTGAGAGCCTTAAAGGGGGATGTGAACACAAGCTCGGACGATTGGCTTGGAACTGTTATACGCTCTTCCAAATAG
>m.94460
ATGGCCGCCACCTCCCAATCCCTCCTCTCCCCGGCACCCATTTCCCTCCCCCGCGCCCGCCTCGCCTTCTCCGCCCGCCGCGTCGTCGCCCTCCGCCGCCGCCTCGCTTTCCCGGCCGTCGCGGCGGCCTCCACCTCGATGGCGTCCTCGGAGAGCGAGGAGAAGAAGGAGTCCAAGCTTTGGGGCGGACGCTTCGAGGAGGGCGTCACCGACGCCGTGGAGCGCTTCACCGAGTCCATCTCCTACGACTGGCAGCTCTACAAGTACGACATCATGGGCAGCAAGGCCCACGCCTCCATGCTCGCCGCCCAGGGTTTGATAACGACTGGTGATAGGGATATTATCTTGGAGGGCCTTGATCAAATTGAGAAGCAGATTCAAGATGGCAAGTTTGAGTGGAGAAAGGATCGGGAGGATGTGCACATGAACATTGAGGCAGCTCTGATTGAGAGGGTTGGTGAGCCAGCTAAGAAGCTACATACTGCTAGGAGCCGCAACGACCAAATCGTTACGGATCTCAGGCTGTGGTGTCGTGATGCTATTGACAAGATTTTGACTCGTATCAAACAGTTTCAGGTGTCTCTGGTTTTGTTAGCTTCAGAATATGTTGACTTAATTGTCCCTGGTTATACTCATCTTCAAAGGGCACAGCCTGTTTTGCTGCCTCATCTTCTCTTATCGTATGTTGAACAGTTGGAGCGTGATGCTGGCCGGCTGATCGACTGCAGGGAAAGACTGAATTTCTGCCCTCTTGGTGCTTGTGCTTTGGCTGGAACTGGACTTCCCATTGATAGGTTCAAAACTGCTAAAGATTTGAAGTTTACAGCTCCGATGAAGAACAGTATTGATGCAGTATCAGATCGTGACTTTGTATTGGAGTTTCTCGCTGCCAATTCGATTGCTGCTGTTCATCTTTCACGCATTGGTGAAGAATGGGTTTTGTGGGCATCAGAGGAGTTCGGGTTCTTGACACCAAGTGACTCGGTTTCAACTGGAAGCAGCATTATGCCACAGAAGAAAAATCCAGATCCAATGGAGCTTGTTCGTGGGAAATCTGCTAGGGTTGTTGGCGATCTCATGACTGTCCTAGTCCTCTGCAAAGGTCTCCCACAGGCCTACAACCGTGATTTACAGGAAGACAAGGAACCCTTGTTTGACAGTGTGAAGGCCATATTAGGAATGCTTGAAGTATGTATCGAGTTTGCTCAAAATATCTCTTTTAACTCGAAAAGAATACAAAGTTCGCTACCTGCTGGTTATCTGGATGCAACAACGCTAGCAGATTATCTTGTGAAGAAGGGCGTTCCATTCAGAACTTCTCACGAGATAGTTGGAAGGTGTGTAGCTCTATGCGTATCGAAGAATTGTCAGCTGACCGAACTTGAAATGGATGACTTAAAAGCAGTTCACCCTGTCTTTGAGGCCGATGTCTACGCATATTTAGGTGTCGAAAATGCCGTCAACAAGTTCATATCTTATGGTTCTACAGGGTCAGAACAAGTAAAAAAGCAACTTGAAGATTGGCGCGTTCAGCTTGGGATCAACCCATAA
>m.94463
ATGGCCGGCCGGCATGGCCCCCTCATGCTCCGCAGCGGAAGCGGTAGCGGCGGCGGCGGCGGCGGGAAGCCCCTCTCCCGCGGCTCCCGCATCGCTGTCGCTGTAGCCGTCGGCATCGCGCTCGGCTGCGTCTGCGCCTTCTTGTACCCCGACGGCCTCTTCTCTCGCCCCTCCGCCTCCGCCATCCAGTGGCCGCGCCATGTTGGCTCAGTTGCTTGTGGATCATCAGACAGAGTTGCTGACCTTAAGTCACAGTTGGCGTCACTGGAGAGAAAAAATGCTGAATTGAGAAGGCAGATTAATGAACTATCCATGAAACTTCAATTGGCTGGACAAGGAAAAGATGAGGCTCTCTATAAGGCTGGTCCTTTTGGCACTGTCAAGGCTTTGAGAACGAATCCAACAGTAATCCCTGATGAATCTGTTAATCCCAGGTTGGCCAAGATACTGGAAGAGATTGCTGTGAAGAAGGAACTTATTGTTGCATTAGCAAACTCCAACGTGAGGGAGATGCTGGAAGTTTGGTTTACCAACATCAAACGAGTTGGTATTCCAAACTATCTAGTTGTAGCATTGGATGACAATATAGAAAGCTTCTGCAAATCAAAAGGTGTCCCAGTTTACCGGCGGGATCCTGATGAAGGCATCGACAACATCGCAAAAACTGGTGGAAACCATGCAGTGTCTGGACTGAAATTTCGTGTTTTAAGAGAATTCTTGCAGCTTGGATATAGTATTCTCCTTTCTGATATTGATATTATTTTCTTGAGGAACCCCTTTGATCACCTTTACAGAGATTCTGATGTTGAGTCCATGAGTGATGGCCACAACAATATGACAGCTTATGGTTTCAATGATGTGTTTGATGAGCCCTCTATGGGTTGGGCTAGATATGCTCACACAATGCGGATTTGGGTTTACAACTCTGGATTTTTCTACATAAGACCAACGATTCCAGCAATTGAACTTTTGGATCGCGTAGCTGGTCGCCTTTCTCGTGAGAAGGCATGGGACCAAGCAGTTTTCAATGAGGAACTCTTCTTCCCATCTCACCCAGGTTATGAAGGTCTTCATGCATCCAGAAGAACTATGGATATATATCTCTTTATGAACAGCAAAGTTCTCTTCAAGACTGTGAGGAAAGATGCTCAGCTCAGGAAGTTAAAGCCAGTAATTGTGCATTCTAACTACCATCCTGACAAGCTAGATCGGATGAGAGCTGTCATCGAGTTCTATGTCAATGGGAAACAAAATGCACTGCAACATTTCCCTGATGGATCAGAATGA
>m.94466
TATAAGGCTGGTCCTTTTGGCACTGTCAAGGCTTTGAGAACGAATCCAACAGTAATCCCTGATGAATCTGTTAATCCCAGGTTGGCCAAGATACTGGAAGAGATTGCTGTGAAGAAGGAACTTATTGTTGCATTAGCAAACTCCAACGTGAGGGAGATGCTGGAAGTTTGGTTTACCAACATCAAACGAGTTGGTATTCCAAACTATCTAGTTGTAGCATTGGATGACAATATAGAAAGCTTCTGCAAATCAAAAGGTGTCCCAGTTTACCGGCGGGATCCTGACGAAGGCATCGACAACATTGCAAAAACAGGTGGAAACCATGCAGTTTCTGGACTGAAATTTCGCGTTTTAAGAGAATTCTTGCAGCTTGGATATAGTATTCTCCTTTCTGATATTGATATTATTTTCTTGAGGAACCCCTTTGATCACCTTTACAGAGATTCTGATGTTGAGTCCATGAGTGATGGCCACAACAATATGACAGCTTATGGTTTCAATGATGTGTTTGATGAGCCTTCTATGGGCTGGGCGAGATATGCACACACGATGCGCATATGGGTTTATAATTCTGGATTTTTCTTCATAAGGCCAACAATCCCTTCAATTGAGCTTTTGGATAGGGTAGCCGGTCGGCTTTCTCATGAACCCAAATCCTGGGACCAGGCAGTTTTCAATGAGGAACTGTTTTTTCCCTCGCATCCTGGTTATGAAGGTCTTCATGCATCCAAAAGAACCATGGATATATACCTTTTCATGAACAGCAAAGTTCTCTTCAAGACTGTGAGGAAAGATGCTCAACTGAGGAAGTTGAAGCCAGTGATTGTGCATTTGAACTACCATCCTGATAAGGAGGAGCGCATGAAAGCAGTGATTGAATTTTATGTTAATGGAAAACAAAATGCACTTGAACATTTCCCTGATGGATCAGAATGA
>m.94468
TCCGCCCTCCATTGGCCTCGCCGGGCTGACTCAGTTGCTTGTGAGACATCTGAGGGAGTTGCCAACCTAAAGTCACAGTTGGCATCATTGGAGAGAAAAAATGCGGACTTCAGGAAGCAGATCAATGAACTATCAATGAAGCTTCAAATGGCTGGACAAGGAAAAAACGAGGCTTTGTATAGGGCTGGTCCTTTTGGTACTGTGAAGGCTCTAAGAACAAATCCAACAGTCATGCCTGATGAATCCATCAATCCCAGATTGGCCAAGATATTGCAACAGGTTGCTGTAAAGAAAGAGCTTATCGTTGCAGTGGCAAATTCTAATGTGCAAGAGACGCTTGAGATGTGGTTTACTAACATCAAACAAGTTGGGATTTCAAATTACTTAGTTGTTGCATTAGATGACAATGTAGAGAATTTCTGCAAGTCTAAAGATGTCCCAGTTTACCGCCGAGATCCTGATGAAGGTGTTGACAGCGTTGGAAAGACAGGTGGAAACCATGCTGTTTCTGCACTGAAGTTCCGCATATTGAGGGAATTCTTGCAGCTTGGGTACAGTGTTCTCCTCTCTGATATTGATATTATGTTCTTCCAAAACCCCTTTGATTATCTTTTCAGAGATTCTGATATAGAGTCCATGAGCGATGGCCACAACAATATGACAGCTTATGGTTTCAATGATGTGTTTGATGAGCCTTCTATGGGCTGGGCGAGATATGCACACACGATGCGCATATGGGTTTATAATTCTGGATTTTTCTTCATAAGGCCAACAATCCCTTCAATTGAGCTTTTGGATAGGGTAGCCGGTCGGCTTTCTCATGAACCCAAATCCTGGGACCAGGCAGTTTTCAATGAGGAACTGTTTTTTCCCTCGCATCCTGGTTATGAAGGTCTTCATGCATCCAAAAGAACCATGGATATATACCTTTTCATGAACAGCAAAGTTCTCTTCAAGACTGTGAGGAAAGATGCTCAACTGAGGAAGTTGAAGCCAGTGATTGTGCATTTGAACTACCATCCTGATAAGGAGGAGCGCATGAAAGCAGTGATTGAATTTTATGTTAATGGAAAACAAAATGCACTTGAACATTTCCCTGATGGATCAGAATGA
>m.94471
ATGACAACAGAAATATTACGTTCAATGCTCTACAGAGGTGCGGACATTATACGGGATATTGAATGGGTAATTTTTGATGAAGTGCATTATGTCAACGATGCTGAGAGAGGTGTTGTTTGGGAGGAAGTTATTATAATGCTCCCAAAGCACATTAACATTGTCCTCCTTTCGGCAACGGTTCCGAACACAGTTGAATTTGCTGACTGGATTGGTCGAACAAAGCAGAAGAAAATTCGTGTCACATCGACCAACAAAAGGCCTGTTCCCCTTGAGCATTGCCTGTTCTACTCTGGAGAAGTATACAAAATATGTGAGAAGGATATGTTTCTTACTCAAGGATTTAGAGAAGCCAAGGATACTTTCAAAATGAAAATTTCAAACAAGTTTGGAGTGAAGCCTGGTTCAAAATCAGGAACTCCTGCAGTACGTGCTGGAACTCAAGGCAGAAATCCAGACACATCTGGTAGAGGGAAAGATCAGAAGTACCCAAAGCACCATCATACTATTTCAGGAGCAGCAGCAGTTCAGCAAAACACCTCAGGGCCAAAGAGATCGGAGTCTTCATTCTGGACGCCGCTTATAAATAACCTTCTAAAAAAATCCCTTGTGCCTGTATGTGAGGAAGACTGCTTTTGGCATTTCTCTGTGTGA
>m.94472
ATGGGGTCACTGTGCTGCGTGGCGGCGCGACCCCATGGGACTAGCACAGCCAGCCGTGAGTGGTCCTCGGTCGGCCGGAGCGATCCGCTCTGGCGGACCAACGCTGGCTATTCGCCACCGCTGTCAAGGAGGTGGGACTACCGGATCAATTCCGAGGGGCTTTCTTATGGATCCCATGGCGACAGCGGGGTTGCCGCGAACTATGGTTCATCGCTGTCCTCGAATAGTAAAGAGGCTAGCAGGAGCTGGGAGAGGAGCGAGGTTCAACCAGATCATCGTTATTCTACCTCAGAGGGTGCCATTTCATATTTCAACAGTCCGGATGTTAGCTTCCAGAATCACCATATTATGCTGCCTATGTTGCAAGATTCCAGTATCGATGAATACATGAGAGTCTCGGTGGCTGAGCCGATAGGTGCACTGTTATTGTCGGAGGGGATGTCAGGACAGCAGAACAGTGGTGGTTCCACCTCCTCTCGCTCTGATGGAAGTGAATATGATATTATACCTAAATCATACTCGTCTACGCCACGCAACTTCCCAAGTCGTCGATCATTCCTGTCAAAGCCAATTCATCCTCTCTCATTTCCAGAACATGCACTAGAAGGGCAAGAAACTCGTAGTCCTGTTGCCAGTGCAAGCTTCAACAATCCTCTGCGCTCTGAGTTCAAGGGAATTGGAGAGCTCCGCTCTTCAGGTCTCATGGATTATACCAGTGGCAGTCATGGGGAGTCAGCAGATTGGAGTGCTGCAAGTAGCATGGATCTTACTGATTTCGCAGAACGACCTGAAGCTGAACGCCCTGGACCATCGCGTCCTAATAATATAATGGAGAAAACAAGGTGCGACCTTTGCGAGAGGCTCTTGTCCAAGAGATCACCTTGGGGTTCTCGTCGAATTATCCGTACTGGAGATTTGCCAGTTGCTGGTGTGCTTCCTTGCTGTCATGTTTACCATGCTGAGTGCTTGGAGCGGACCACCCCCAAGGGGCAGAAGTACGACCCTCCTTGCCCTGTGTGCGACAAGCTGTCTGGTAAAGATACCGAGCAGTGGTCAATTTGCAGGTTAAAAAATGGATTCCCAAGATTAAGATCGCTAGGGGAAGGGCCTTCCCGAGTTTGGAGCTGTGCTCAGGCTGGAAATTGCGTTGCTGGGGCTGTCCAGATACCAAGATCAAGTAGCATTGCACTGTTGGGTCGGAGTGGTCACAAGAGGCATGGCCCTTCAAAAGGAGAATCTGGTAAAGACTGGGCTGAGACATCAAGAAGTGCTTGCATGTAG
>m.94478
ATGAGCTTCTGTTATTTAGAGATGCATCATAATAGTGGTAATTTTATTTGTTTACTTTCAGATGTTCAAGGAACTGCAACGACAATCTTTGAGAATGGCTCATTTCCCAGCCAAGCAATTCCTACATCCGAAGTCAAGGTCGATAGCCTGAATGTGACAAATATTGTATCAGGTATCATCCCGAGGGGCGATAAACCAACTTCACCGGTTCCTCAAGCAGTTGGCCCAGCAGATTCGTCTCATCTAGCACTATCAGTCTCTGAAGATGTCACAACTGTGAATCCACCTGCTCCTACACCAGGACAAAAGGATGAATGGGATATACTGAAAGCCATAGTGTATGGAGGCTTAGTGGAATCAGTTACTAGCCTCTCTATTGTTTCAGCAGCAGCAGCAAGTGGTGCCAAAACATTGGATATATTCATCCTGGGCATAGCCAACCTTATTGGTGGACTTGCTCTCATTTTTCACAATATAGCTGATCTGAGAAGTTGTGGAGATGTTGATGGGAATGATGAACGAGTCGGCCACTACTGGTTGCAACTTGGAAGGCGATCAAAATTCCGGCTCCACATGGTCATGGCCTTGATATCATACATCCTGTTTGGGCTACTGCCACCAGTCCTCTACGGATTGTCATTCCGCAAGAGCGACAACAGGGAGAACAAGATGATGGCAGTGGCCGCTGCGTCCCTCGTTTGCATTGCGCTGCTAGCAATCGGGAAGGCGCATGTCAAGAGACCCAGGGCCTATTTCAAGACCCTTATGTACTACCTGACAATCGGCGTGAGCACGTCTGGGCTGTCGTACGTTGCAGGCGTGCTGATAACAAAGCTTCTGGCACACTTTGGCCTGATTGATCAAGGTGCATCAGCTGTTCCTGCTCCTCCAGGTCTGTTGTTTCCTTATGCAGTGGGTGCAGAAACATCTGCCTGGGCTTCATACTGA
>m.94481
ATGGATATACTGAAAGCCATAGTGTATGGAGGCTTAGTAGAATCAGTCACTAGCCTCTCTATTGTTTCAGCAGCAGCAGCAAGTGGTGCCAAAACATTGGATATATTCATCCTGGGCATAGCCAACCTTATTGGTGGACTTCCTCTCATTTTTCACAATATCGCCGATCTGAGAAATTGTGGAGATGTGGATGGGAATGATGAGCGAGTCGGCCACTACTGGTTGCAACTTGGAAGGCGATCGAAATTCCGGCTCCACATGGTCATGGCCTTGATATCATACATCCTGTTTGGGCTACTGCCACCAGTCCTCTACGGATTGTCATTCCGCAAGAGCGACAACAGGGAGAACAAGATGATGGTAGTGGCCGCTGCGTCCCTCGTTTTCATTGCGCTGCTAGCAATCGGGCTACTTTGGTTGGTGACCACTGGCACAAAAAGACAACACATGAGTTCAAGGGATAGTCCTTGA
>m.94484
GTCATCAAGATCAATGACTACCAGAAGAGCCGGTTCGTGAACCGTGTCGTGTCCTCCATGTTCAACACCGTCTCCGGCAAGAAGATCGCCGTCCTCGGCTTCGCCTTCAAGAAGGACACCGGCGACACCAGGGAGACCCCGGCGATTGACGTGTGCAAGGGCCTGCTGGGTGACAAGGCTCATGTCAGCATCTTCGATCCCCAGGTTACCGAGGACCAGATCCAGCGGGACCTTGCCATGAACAAGTTCGACTGGGACCACCCGATGCACCTGCAGCCAACAAGCCCCACGGCTGTGAAGCAGGTGAGCGTGGTATGGGATGCATATGAGGCCACCAAGGGTGCCCATGGCGTCTGCATCCTCACCGAGTGGGACGAGTTCAAGACCTTGGACTACCAGAAGATCTTCGATAACATGCAGAAGCCGGCCTTTGTCTTTGATGGGCGCAACGTCGTTGATGCTGAGAAGCTAAGGGAGATTGGCTTCATCGTCTACTCCATCGGCAAGCCACTTGATGCGTGGCTCAAGGACATGCCCGCTGTTGCTTAA
>m.94488
ATGGCGGAGCCCTCGCCGCCGCCGTCCAACTCCGGCCTCCGCATCCTCCTCACCAAGGACCGCCCGCGCTCCTCCTCCCCGTCCACGCTCGCACCCGTCTCCAGCCACGCCGACCGCGACCGCATCATTGGAGTGTTCCGGGGCGCGCTTTCGAGGACTGAATCCCCAGAAGCTTTCGCCCTTCAGGCAGTTCAGGAAGCAATTAAGCCTCAGAAACAAACAGTGCTTGTTCTAGAGGAGAACCAATCCTTAGAGAATGCTCTCCGAAGGTTGCTGCAGGAACTTGTATCATCTGCAGTTCAATCGGGTAAAGGAATTATGCAATATGGGAACTCATGGGATAACGGAGAAAGTAATTGCCTGATAACACGCCTTCTTGATATCATGCTTTACCTTTGTGAAAGAGGGCATGTTGAGGGTGGTATGGTATTCCAGCTGCTAGAAGATCTAACGGACATGTCAACTATCAAAGACTGCAAAGATGTCTTTGGGTATATCGAGAGCAAACAAGATGTCTTGGGGAAGCAAGAGTTATTTGGGCGTGGCAAGTTGGTTATGCTAAGGACTTGCAACCAACTTCTTCGAAGACTATCAAAGTCAAACGATGTGGTATTCTGTGGACGCATTATCATGTTTCTAGCACATTTCTTCCCGTTATCGGAGCGTTCAGCTCTCAACATTAAGGGAGTTTTCAACACATCAAATGAAACTAAGTATGAGAAAGATGCTACCGATGGAATTTCTGTTGATTTCAACTTCTACCAGACCCTGTGGAGTCTACAGGAGCATTTCAGGAACCCAGCTTTGTCTGCTACAAACCCAACAAAATGGCAAAAGTTTGCTTCTAATTTAACGGTTGTGTTAAGCACATTTGAAGCTCAGCCTCTCTGCGATGATGATGGAAAACATAACAATCTTGAGCAGGAGGAAGATGCTGCTTTCAATATTAAGTACTTGACTAGCAGTAAATTGATGGGTTTGGAGTTGAAGGACGCAAGTTTTCGACGCCACATCCTTGTCCAATGCCTTATATTTTTTGACTATCTCAAGGCGCCTGGAAAGAGTGACAAAGAAGGTCCAACCGAGAGCATGAAAGAGGAAATCAAATCCTGTGAAGAGCGTGTTAAGAATCTTCTGGAGATGATTCCACCAAAAGGGAAGGAATTCCTACAAAGCATTGAGCATATTCTTGAGCTGGAGAAAAACTGGGTTTGGTGGAAGAGAGATGGATGTCCAGCATTTGAAAAACAACCTTTTGAAAAGAAGTCAGGTCAAACTGGAGTTAGAAAACGTAAGCCAAGGTGGAGACTGGGAAACAAAGAACTTGCCCAACTGTGGAAATGGGCAGAACAAAACCCTAATGCTTTGACTGATCCTGACCGAGTCCGCATGCCATCAGTTACAGAATATTGGAAACCACTTGCAGAAGATATGGATACATCCGCTGGCATTGAGGAGGAGTATCACCACAAAAACAATCGTGTGTATTGCTGGAAAGGTTTACGTTTTTCAGCCAGACAAGATTTGGAAGGATTTTCTCGATTTTGTGAATACGGGATTGAAGGGGTTGTACCTCCAGAACTCCTGCCACCCGAAGTTCGTGCCAAATTTAATTCTAAGCCTGGTGAAAAGGCTAAACGACCTAAAAGGGAAGAAACAAAAGGCACTTCAGCTCAACCCAAAGAGCAACAGGTTACTGCGGCCACACCTGAGACCGATGGTGGCGGCAGCGGGGCTGACCCTGAAGAAGGTGCTGTGCTAATGGATTCTGATAATGCTGCGATAGAGGATGGTCAGAAGCAGAGCCCTGGCGAAGTCTCTGGGCCTGAATCCGGACAGTGCGAGGCTGAAGACGATGGTGAAGTTAACGTGAAAATTGAGCCTAGTCAAGATGCTCGATAG
>m.94489
GAGAAAAACTGGGTTTGGTGGAAGAGAGATGGATGTCCAGCATTTGAAAAACAACCTTTTGAAAAGAAGTCAGGTCAAACTGGAGTTAGAAAACGTAAGCCAAGGTGGAGACTGGGAAACAAAGAACTTGCCCAACTGTGGAAATGGGCAGAACAAAACCCTAATGCTTTGACTGATCCTGACAGAGTCCGCATGCCATCAGTCACAGAATATTGGAAACCACTTGCAGAAGATATGGATACATCCGCTGGAATTGAGGAAGAGTATCACCACAAAAATAATCGTGTAAGTTCAAATCCCAGCGCTATTATTTCCTTGAGTGCTTATTGCACCAAAATTGATCGTGTGAGGACTCTACTGGATCCCAATTAG
>m.94491
ATGGATGTAGAATACCATGAGGAGTATGTGAGGAATCCAAGGGGGGTGCAGCTCTTCACATGCGGATGGCTGCCTGCTTCTTCCTCGCCCAAAGCGCTCGTCTTCCTTTGCCATGGCTATGGTATGGAATGCAGTGGTTTCATGAAAGCATGTGGGCTCAAGTTGGCTGCCGCGGGGTACGGTGTTTTTGGCATCGATTATGAAGGCCATGGTAAGTCCATGGGTGCCAGATGCTACATCCAGAAGTTCGACCACCTCGTGGGTGATTGCGACCGTTTCTTCAAATCCATATGCGACATGGAGGAGTACAGAAACAAAAGCCTGTTCCTGTACGGCGAGTCCATGGGTGGCGCTGTTGCTCTGTTGCTGCACAGGAAGGATCCAACCTTCTGGGATGGCGCTGTCCTTGTGGCGCCAATGTGCAAGATATCAGAGAAGGTGAAACCGCATCCGGTGGTGGTCACCCTTCTGACGCAGGTGGAAGAGCTCATCCCGACATGGAAGATCGTCCCAACCAAAGATGTCATCGACTCGGCTTTCAAGGATCCCATCAAGCGCGAAAAGATCAGGAAGAACAAGCTCATCTACCAGGACAAGCCGCGACTGAAGACTGCGTTGGAGCTGCTGAGGACCAGCATGGATGTCGAAGACAGTTTGTCAGAGGTGACTATGCCATTCTTCATCCTGCACGGCGAAGCCGACACGGTGACTGACCCAGAGGTGAGCCGTGCGTTATACGAGCGTGCCACCAGCGCTGACAAGACTATCAAGCTCTACCCAGGGATGTGGCACGGCCTCACCGCCGGCGAGCCCGATGAGAACGTGGAGAGTATCTTCTCCGACATCGTCGCCTGGCTCAACGAGCGCAGCCGCCGCTGGACGCTGGAGGACCGCCTGATGAAGATGATGGCAGCGCCCGAGAAGTTCATCGTCGACGGCGAGAACGTGGCCGAACACGGTTCAGCGCGCCCTCGGCGGCGGCGCGGGGGCTTCCTCTGCGGGCTCACCGGCCGGACACATCACCACTCAGAAATGTAG
>m.94496
ATGGCGTCGGAGCTCACGTACCGCGGCGGCGGGGCGTCCCCGTCCGCCGGCGCCGGAGGAGCCGGCGGGTACTCCTCCCCGAAGCCCTCCAGCTCCAAGCCGGTCGCGTGGCTCCCCCGCGCAGCCCGCTACGCCGCGGGCGAGCACCGCCCGCTCTTCGCCCTCGCCGGGATGCTCTTCGCCGCCGCCGTCTTCTCCATCTCCACCTCCTCCGGCTCCGGCTCGTCCGCCGCCTCCTCGTACTCCTCCGGAGGCGGGGCCGCCGCGGGCGTCTCCAACCCGCTCGCCCGCTTCTCCGTGGACCCCGCCGCGCACCACCCCGCCCGCCAATTCGTCGGCGGCAAGGTGCCCCTGGGCCTGAAGCGGAAGGGGCTCCGCGTCCTGGTCACCGGCGGCGCCGGGTTCGTGGGGAGCCACCTGGTGGACCGGCTGGTGGAGCGCGGCGACAGCGTGATCGTGGTGGACAACTTCTTCACGGGGCGCAAGGGGAACGTGGCGCACCACCTCGGGAAACCCAACTTCGAGGTAATCCGGCACGACGTCGTCGAGCCCATACTGCTCGAGGTCGACCAGATCTACCACCTCGCCTGCCCTGCCAGCCCCGTGCACTACAAGTACAACCCAATCAAGACCATCAAGACCAATGTGGTTGGGACACTGAACATGCTTGGATTGGCAAAGAGGATTGGGGCGAGGTTCCTTCTCACCAGCACCAGCGAGGTCTATGGTGATCCCCTCCAGCACCCTCAGGTGGAGACTTACTGGGGCAATGTCAATCCCATTGGTGTCAGGAGCTGCTATGATGAGGGCAAGCGCACAGCTGAAACATTGACCATGGACTACCACCGTGGTGCCAACCTTGAGGTAAGAATTGCTCGAATATTTAACACGTATGGTCCTCGCATGTGCATTGACGATGGCCGTGTTGTCAGCAACTTTGTTGCTCAGGCACTAAGGAAGGAGCCTTTGACTGTCTACGGGGATGGCAAGCAGACCAGGAGCTTTCAATACGTCTCTGATTTGGTGCAAGGGTTGATGAAGCTGATGGAAGGGGAGCACATAGGACCATTCAACCTGGGTAATCCTGGTGAGTTCACCATGCTGGAGCTGGCTAAGGTGGTACAGGACACAATTGACCCAAGTGCACGCATTGAGTTCCGTCCAAACACAGCTGATGATCCGCACAAGCGCAAGCCAGACATCACCCGCGCGAAAGAGCTTCTGGGCTGGGAGCCCAAGGTCCCCCTACGTGAGGGCCTTCCCCTCATGGTCACTGACTTCCGCAAACGTATCTTCGGGGACCAGGAAGACTCCACTGCTGCAACTGGTGGCCTGTCTTAG
>m.94518
ATGCTTGGATTGGCAAAGAGGATTGGGGCGAGGTTCCTTCTCACCAGCACCAGCGAGGTCTATGGTGATCCCCTCCAGCACCCTCAGGTGGAGACTTACTGGGGCAATGTCAATCCCATTGGTGTCAGGAGCTGCTATGATGAGGGCAAGCGCACAGCTGAAACATTGACCATGGACTACCACCGTGGTGCCAACCTTGAGGTAAGAATTGCTCGAATATTTAACACGTATGGTCCTCGCATGTGCATTGACGATGGCCGTGTTGTCAGCAACTTTGTTGCTCAGGCACTAAGGAAGGAGCCTTTGACTGTCTACGGGGATGGCAAGCAGACCAGGAGCTTTCAATACGTCTCTGATTTGGTGCAAGGGTTGATGAAGCTGATGGAAGGGGAGCACATAGGACCATTCAACCTGGGTAATCCTGGTGAGTTCACCATGCTGGAGCTGGCTAAGGTGGTACAGGACACAATTGACCCAAGTGCACGCATTGAGTTCCGTCCAAACACAGCTGATGATCCGCACAAGCGCAAGCCAGACATCACCCGCGCGAAAGAGCTTCTGGGCTGGGAGCCCAAGGTCCCCCTACGTGAGGGCCTTCCCCTCATGGTCACTGACTTCCGCAAACGTATCTTCGGGGACCAGGAAGACTCCACTGCTGCAACTGGTGGCCTGTCTTAG
>m.94521
ATGGCCGAGGAGGCGAAGCAAGAGACCGCCGCGGCCGCGGCTGCTGAGGTGGTGGTGGTGACGGAGGCGGAGAAGAAGGCGGAGGAGGTGGAGGTGAAGGAGAAGGCCGTGGAGGCGGAGGAGAAGGTCGACGAGGCGGCTGCGGCCGCGGCGGAGGAGGAGGAGGAGAAGAAGATGGAGGATGCGGAGGCGGAGGCCGGGGCGGACGAGGCGGCGGTGATCGAGGGGAGTACGGGGTCGTTCAAGGAGGAGAGCAACCTGGTGTCCGAGCTCGCCGACCCCGAGCAGAAGGCGCTCGCGCAGCTCAAGGAGCTCGTCGCCGCCGCGCTCGCCAACGGGGAGTTCGACCTGCCACCGCCGCCTCAGCCCGCCACGGCGACTTCTGCGGCTGACGAGGCCAAGACGGAGGAGCCGGCCAAGGAGGAGGCGGAGGACGATGCGGCGGCCAAGGAAGAGGAGCCTAAGACCGAGGTGACGGCCGAGGAGGAGCCCAAGTCCGAGGCTCCCGCGCCGGAGGAGCCCAAGACGGAGGCTCCGGCCCAGGAGGAGCCCAAGACCGAGGAGCCGACCAAGGAGGAGCCCAAGACGGAGGCGCCGGCGACGGCTGCGGCCGAGGAACCCAAGGCTAAGGTGGCGGCCGAGGAGGCCAAGCCGGCCGAGCCCGTGGTGGAGCCAGAGGAGAAAACCGTCGTCGTCGCCGTGGAGGAAGGCACCAAGACCGTGGAGGCCATCGAGGAGACCGTCGTCCCCGCCGCGCCCGAGCCGTCCACGGCCGAGGAGGCGCCGGCACCGGCGGCCGAGCCGAAGGAGGAGCAGATCTGGGGCGTGCCGCTGGTGGGCGACGATGAGCGCACGGACACGGTGCTCCTCAAGTTCCTCCGCGCGCGGGAGTTCAAGGTGAAGGAGGCCATGGCGATGCTCAAGGCGGCGGTGCTGTGGCGCAAGAGCTTCGGCATCGACGCGCTCCTGGACGCCGACCTCGGCGTGCCGGAGATGGAGAACGTGGTGTTCTACCGCGGCGCCGACCGCGAGGGTCACCCCGTGTGCTACAACGTCTATGGCGAGTTCCAGGACAAGGAGCTGTACGAGAAGGCCTTCGGCGACGAGGAGAAGCGGGAGCGCTTCCTCAAGTGGCGCATCCAGCTGCTGGAGCGCGGCATCCTGTCGCAGCTGGACTTCGCGCCCAGTGGCATCTGCTCCATGGTGCAGGTCACCGACCTCAAGAACTCGCCGCCCATGCTCGGAAAGCACCGCGCCGTCACCCGCCAGGCCGTCGCACTGCTCCAGGACAACTACCCTGAGTTCATCGCCAAGAAGGTGTTCATCAATGTGCCATGGTGGTACCTTGCGGCAAACAAAATGATGAGTCCGTTCCTCACACAGCGCACCAAGAGCAAGTTCACGTTTTGTAGCCCAGCCAAGACCGCAGAGACCCTTTTCAGATACATTGCGCCGGAGCAGGTCCCTGTCCAATTTGGTGGTCTCTTCAAAGAGGATGACACTGAGTTCTCCACCTCTGATGGTGTCACCGAGCTCACTGTCAAACCTTCGTCCAAAGAAACCATCGAGATTCCTGCTACTGAGAACTCCACGGTTGTGTGGGAGCTCCGGGTGCTTGGATGGGAGGTGAGCTACGGTGTGGAGTTCACCCCTGATGCAGAGGGTGGCTACACCGTCATCGTGCAGAAGACAAGGAAGGTGCCCGCCAATGAGGAACCAATCATGAAGGGTAGCTTCAAAGTTAGTGAGCCAGGCAAGGTTGTGCTCACTGTCAACAACCCGACATCAAAGAAGAAGAAGTTACTGTGTCGATTCAAGGTCAAGAGCTCCACTGAATCCGCATGA
>m.94524
GCGGCTGCGGCTGCTGGCGGCTCTGCTCCCCCGTCCCTGCTCGTCTTCTCAGGAGGAACAGCATTTAATGGCGTCGTGGAAGAGTTGAAGAAAGTGACTACTCGAGTTGCCCATGTCCTCCCAGTTTCTGATGATGGCGGAAGCACAGCTGAGATTGTTCGCGTGCTTGGTGGACCTGCTGTGGGAGACATAAGATCAAGATGCTTGAGACTGTCCGATGAAAGCACTTTAGAAGCCCTCTCTGTTCGGAGATTGCTTGGGCACCGTTTGCCTCTTGATCCTTCAGAAGCAAAGCTGGAGTGGTACCAGATTGTGGAAGGAGAACACTCTTTATGGGATGGCGTCTCTCGCCCATACAGGGAAACAATCCGTGCATTTTTGGTGTACTTCCACAATGAGATCCTTCGACGACCAGTCGAAACATTTTGCTTCACCAATGGCAGCATCGGGAATTTCTTTTTTGCTGGGGCACGCATATTCTTCCAATCTTTGGATGCTGCAATTTTTTTGTTTTCACGTGTGTCACAAATCCCTGCAGAAAGTCTCGTGCTTCCAGTGATATCAACAAATGACAGGCTTACTCTGGGATGTGAACTATGGAATGGAACTATCATTCGAGGCCAAAACGAAATATCACATCCAAGCAATGGACATAGAGAAGTTGTTAATAAGGTACTCTGA
>m.94527
CCGTCGTCGCGCGGGGCCAGCGGCGAAAGCCGCGGAGGCGGCGGGGAGCCGGGCGTGCCGGAGGTGTCGCACCTGGGGTGGGGCCACTGGTACACTCTTAAGGAGCTGGAGGCGGCGACGGCGATGTTCGCCGACGAGAAGGTGATCGGCGAGGGTGGCTACGGCATCGTGTATCACGGCATTCTCGAGGATGGCACGCAGGTCGCCGTCAAGAACTTGCTGAATAATAGGGGGCAGGCAGAGAGGGAATTCAAGGTTGAGGTCGAAGCAATTGGGCGGGTGCGGCACAAGAACCTGGTGCGCCTGCTTGGATACTGTGCTGAGGGTAACCAAAGGATGCTTGTGTATGAGTATGTCAATAATGGAAACTTGGAGCAATGGATTCACGGTGATGTTGGTCCTGTGAGCCCTCTTACATGGGACATAAGAATGAAGATTATTCTGGGATCAGCAAAAGGCTTAATGTATTTGCATGAGGGACTTGAGCCAAAGGTGGTTCACCGTGATGTCAAGTCGAGCAATATCCTCCTGGACAAGCATTGGAACGCTAAGCTTTCTGATTTTGGGCTAGCAAAGCTTTTGGGTTCAGAGAGGAGCTACGTCACAACCAGGGTTATGGGGACATTTGGGTATGTTGCTCCAGAGTATGCCGGCACTGGCATGTTGAATGAAACTAGTGATGTCTATAGTTTTGGAATTCTTATTATGGAAATAATATCTGGTCGGGTACCAGTAGATTACAATAGGCCACCTGGAGAGGTTAATCTTGTTGAATGGCTGAAAACAATGGTCAGCAGCCGAAATTCTGAGGGGGTTTTGGATCCAAAGATGACCGAGAAGCCTACTTCTAGGGCATTGAAGAAGGCTTTGCTAGTGGCTCTGCGATGTGTAGACCCTGAAGCTCGTAAGAGGCCAAAGATTGGGCATGTCATTCACATGCTTGAAGTTGATGATTTCCCGTACAACAGAGACGAACGCCGAGGTGGTAGAGCTCCAGCACAAGCAAGGCTGCCTGAGAAACCGGCTAATGGAACTGACAACCACGAAACGGACAGTAGTGGGAACAACAACGCTGAACCTTTCAGATGGAAAAACACTTAG
>m.94529
GGCACGCAGGTCGCCGTCAAGAACTTGCTGAATAATAGGGGGCAGGCAGAGAGGGAATTCAAGGTTGAGGTCGAAGCAATTGGGCGGGTGCGGCACAAGAACCTGGTGCGCCTTCTCGGATACTGTGCCGAGGGTAATCAGAGGATGCTTGTGTATGAGTATGTTGATAACGGGAACTTGGAACAGTGGCTCCATGGGGATGTTGGACCTGTAAGCCCTCTTACATGGGATCACAGGATGAAGATTATACTGGGAACAGCAAAAGGGTTAATGTATTTGCATGAGGGACTTGAGCCAAAGGTGGTTCACCGTGATGTCAAGTCAAGCAACATCCTTCTCGATAAGCACTGGAATGCTAAGCTTTCAGATTTCGGACTAGCAAAGCTTCTAGGCTCAGAGCGAAGTTATGTCACTACGCGAGTTATGGGAACTTTTGGATACGTTGCTCCAGAGTATGCAGGGACTGGAATGTTAAATGAAACAAGTGATGTATATAGTTTCGGAATTCTTATTATGGAAATAATATCTGGTAGGGTACCAGTGGATTATAACAGGCCACCTGGAGAGGTTAACCTAGTTGATTGGCTGAAGACAATGGTAAGCACCCGAAATTCTGAGGGGGTTGTGGATCCAAAGATGCCTCAGAAGCCTACTTCTAGAGCAGTGAAGAAGGCTTTACTAGTGGCGTTACGATGCGTGGATCCTGATGCTTCTAAGAGGCCAAAGATTGGACATGTCATTCACATGCTTGAAGTTGATGATTTCCCGTACAACAGAGACGAACGCCGAGGTGGTAGAGCTCCAGCACAAGCAAGGCTGCCTGAGAAACCGGCTAATGGAACTGACAACCACGAAACGGACAGTAGTGGGAACAACAACGCTGAACCTTTCAGATGGAAAAACACTTAG
>m.94531
ATGGCTTCAACATTCGGTGCCACTTCTACTGTTGGACTCATGGCAGCTCCAACTGGCATCACATCAGACAAGAAGCCATCTTCGCTATCTTCAGTATCATCTATCTCCCTTGCCAGCCGGCCACGAAATGTGCGCCTTCAGAGGAAATGCAACTTCAGAGTAAAAGCAGCTAAGGAGCTGTACTTCAACAAGGATGGCTCAGCCACTAAGAAGCTCCAGGCTGGAGTCAATAAGCTCGCAGACCTTGTTGGAGTTACCTTGGGACCAAAGGGAAGGAATGTTGTCTTGGAGAGCAAGTATGGGTCCCCTAAGATTGTCAATGATGGTGTTACAGTTGCAAGAGAGGTCGAGCTGGAGGATCCTGTTGAAAATATTGGAGCTAAGTTGGTTAGGCAAGCTGCAGCAAAGACCAATGATTTAGCTGGAGATGGGACAACTACTTCTGTGGTCCTTGCTCAGGGTCTCATTGCTGAGGGTGTTAAGGTTATTGCAGCTGGTGCTAATCCTGTACAAATTACTCGGGGTATCGAGAAAACAGCGAAAGCACTAGTTGAAGAACTAAAGAAGATGTCAAAGGAGGTTGAAGATAGTGAGCTAGCGGATGTTGCTGCAGTCAGTGCTGGCAACAACTACGAAATCGGTAACATGATAGCAGAGGCTATGGGCAAGGTTGGCCGGAAGGGTGTGGTTACCCTTGAGGAAGGGAGAAGTTCCGAAAATAATCTCTATGTTGTGGAAGGAATGCAATTTGATCGTGGTTATATCTCTCCTTATTTCGTAACTGACAGTGAGAAAATGACCACAGAGTACGAGAACTGCAAGCTGCTTTTGGTGGACAAAAAAATCACCAACGCAAGGGATCTTATCAATGTTCTGGAGGAAGCCATTAGGGGTCAATACCCTATACTGATAATTGCTGAGGATATTGAGCAGGAGGCTCTTGCTACCCTTGTTGTCAACAAGCTTAGAGGATCTTTGAAGATTTGTGCTATCAAAGCCCCTGGTTTCGGAGAGCGCAAGACCCAGTACTTGGATGATATTGCCATACTAACTGGAGGAACTGTCATCAGAGATGAGGTGGGACTGTCACTTGACAAGGCGGACAAATCAGTTCTAGGAACGGCTGCAAAGGTTGTCCTTACCAAAGAGACGACAACAATAGTTGGTGATGGCAGTACCCAGGAAGAAGTAACTAAGAGGGTTGCACAGATCAAAAATCTCATCGAGGCAGCAGAACAAGACTATGAAAAGGAAAAACTCAATGAGAGGATAGCAAAGCTCGCTGGTGGTGTTGCTGTCATTCAGGTGGGAGCACAAACAGAAACTGAACTTAAAGAGAAGAAGTTGAGAGTTGAAGATGCTCTAAATGCAACTAAGGCTGCCGTCGAGGAAGGTATTGTTGTTGGTGGAGGGTGCACTCTTTTGAGACTGGCGGCTAAAGTAGATGCCATCAAGGACACCCTTGAGAACGATGAGCAGAAGGTTGGAGCTGAAATAGTAAGGAGGGCTCTGTGCTACCCACTCAAATTGATTGCTAAGAATGCCGGTGTCAATGGCAGCGTTGTTACTGAGAAGGTTCTTAACAACGATAACGTCAAGTTCGGCTACAATGCTGCTACTGGGCAGTACGAGGACTTGATGGCTGCTGGTATCATTGACCCCACTAAGGTGGTGAGATGTTGCCTGGAGCACGCCGCGTCGGTGGCCAAGACGTTCCTCACATCCGACGTCGTCGTGGTGGAGATCAAGGAGCCCGAGGCCGCGCCCCTCGCTAACCCCATGGACAACTCCGGCTACGGATACTGA
>m.94534
ATGGGTGTGATATCCCGGAAGGTCCTGCCGGCGTGCGGGAGCCTGTGCTATTTCTGCCCCGCGTTGAGGGCACGATCCAGACAACCTGTCAAGCGGTACAAGAAGATCCTCGCTGAAATCTTCCCCAGAACTCAGGACGAAGAACCAAATGAGAGAAGGATCGGGAAGCTGTGTGAGTATGCTGCGAGGAACCCTCTTCGGGTGCCAAAGATCACAGTTTACTTGGAGCAAAGGATTTACAAGGAATTAAGAACTGAGCAGTATGGCTTTGCAAAAGTGGTGATGTTGATATACCGCAGACTGCTAGTTTCTTGTAAAGAACAGATGCCACTGTTTGCGAGTAGCTTATTAAGCATTGTACACACTCTTTTGGATCAAAAGAGGCAGGATGACATGCGCATAATAGGGTGTGAAACCTTGTTTGATTTTGCTGTCAATCAGGTGGATGGTACATATCAGTTCAATCTGGAAGGGCTGGTACCAAGACTATGTGAACTAGCTCAAGAAGCAGGAGAAGATGAGAGAGCAACTTCGCTGCGTGCTGCAGCCCTGCAAGCCATTTCAGCTATGATCTGGTTCATGGGAGAGCTTTCTCATATCTCGTCAGAGTTTGATAATGTTGTTGAAGTTGTATTGGAAAACTACAAGCCTCAGAAGGTCCAAAATGATGATCAAGGTACCAAAGATCCAGGCAACGAATCAGTGCAAGAAGTCCAGAAACCAGAGCATAATCCTTCCCCCTTTGTGATCTCTGAGGCCCCCTCTTGGGAGAACATAGTTAATGCTAAGGGAGGAGTTAACCTACCTACGGAAGATGCTAAGGATCCTAAGTTTTGGTCCAGAATCTGTGTGCACAATATGGCCAAGCTTTCTAGGGAGGCAACAACATTCCGTCGTATCTTGGAGTCGTTGTTCCGGTACTTTGGTAACAATAGTTCGTGGTCACGAGAGAATGGACTTGCTCTGTGTGTATTGTTGGACATGCAACTGTTAGTGGAAAACTCAGGGCAAAACATGCACTTAATGTTGTCTCTACTGATAAAGCATATTGAACACAAGGCAATGTTGAAGCAGCCAGACATGCAGCTTAGCATCGTGGAAGTGGCAGCCACTCTTGCAGAACAATCCAGTGCTCAGGCTTCAGCAGCAACTATAGGAGCCATAAGTGATCTTGTCAGGCATTTAAAGAGAACATTCCATATTACTCTTGGCAGCAGAGATGCGGAGCTAGTAAAGAGGAATGAAAAATTCCGAAAGGCTATAGATGAATGCCTAGTGCAGCTGTCAAAGAAGGTATCTGATGCTGGGCCAGTTCTTGACATGATGGCAGTGATGCTAGAGAACATTGCAAGCACTCCTGTTGTAGCTAGATCAACTGCAGCTGCTGTTTATCGCACAGCTCAAATAATTGCCGCTGTACCAAATTTGCAATATCAGAATAAGGTATTCCCAGAAGCTCTATTTCATCAGTTGCTCTTAACAATGATCCACCCTGATCATGAAGCTCGTGTCGCTGCACACCGCATATTTGCTATTGTCTTGGTCCCCTCTTCTGTTTCCCCCTTGATTCAAGCATGTGCCTCAGGCCAGGCTAGGACACGTGATATGCAGCGAACACTCTCTAGGGCCGTCTCCGTATTTTCATCTTCAGCTGCTATCTTTGACAAGTTGAAAAGGGATAAGTACTCAGACAATTCGCAAGGAGAAAGCAAGAGTAACAGTTTGCATGGCATTGCTGGAGAAACCGGAAATCCTAAACGTCAAAACCTACCTGTGTCTCAAAGCCGCCGCGGCAGCATAAAAGTTCCTAACTTTTCCATGAAAAGAGGTCCTTCAATGGCTCTGCGAGCTCCTTCAGTATCTGTTAGGGCTCCCTCCATATCTCTTAGAGGTCCTTCAATGGCTCTGAGAGCGCCTTCGATGTCTGTAAAGGAAGATCAAAGTTCCTTAAGCAAGTCAGATGAGGAAACGGAATCGGTTTTGCTGAAGTTGAGCAGTCGACAGATCACACTTTTGCTGACATCCATTTGGGCTCAAGCAATATCACCTGAAAACACTCCTGCAAACTATGAAGCCATTGCTCATACTTACAGCTTGCTTCTGTTGTTTTCTGGATGCAAGGCATCGATTTTCGAGGCTCTTACTCAGAGTTTTCAGGTTGCATTTTCTTTGAGGAGCTATTCACTTACTGAAGCAGATTCGTTACCACCGTCTCGGCGCCGCTCCTTGTTTACTATGGCTACCGCCATGATTATTTTCTCTTCAAGAGCTTTTAATGTGGCACCTCTTATTCCAATTTGTAAACAAATGATTAATGAACGAGCGGGTGATCCATTCCTTCATTTGGTGGATGAGAGCAAAATTCAGGCCGTGAAAGATTCCTCAGATGATCCGTCAAAAATATATGGATCACCAGAGGACAATACTAACGCGCTGAAGTCCCTTGCAGCAATAGAACTATCAGAAAGTCAATCTCGAGAATGCATCGTCTCCACAATCATGAACAATATAGCAAATTTGTTGGATGCGGAGTTGCATAATGTGAGAAGCCAACTGCTAAGTGACTTCTCTCCCGATGACATGTGCCCAATGAGCACTCAATTCTTTGAAGCATCTGTTGAGCATTCATCATCAGGGTCTCATGAGAATGACCACCATCAAGAGGCTATGCTGATTGACCTTGGAAATGATCACGATATCTTTGGGGAAGCTTCAGAAAGTACAGCAGCTTCTGCATCATCTGTACCTGCTGCAGATCTTATGAGTATTGATCAGCTTCTTGAAACAGTTGTCGCGGACCCTACACATCAGACAGAAAAAGCTTCAGTGCCAGCAGACATGCCATTCATGGAGATGACTAGCCAATGTGAAGCCCTCACGATGGGAAAACAGCAGAAGATGTCCACCTTCATGAGCTTCCAGCAGAACATGCAAGCTGCTCCCATGCCAAACAATCAGCCCAACCAGATGGAACTGGCTCTTTTCCATGATCCGCAGTTGCCTCAGCAGGCTGGGGTGCAGAGCACGAATCCGTTCCTCGACGATTCCTTACAAGGTTACCCTCAGTACATGAACGACGGCAACCCTCAGTCAGATCATGACTACCAGCAACACTTCCTGAAGCTGCCGGCATCAAGCCCATATGACAACTTCCTCAGGGCTGCCGGCTGTTGA
>m.94548
ATGGACCCGAGGCTTGGGCAGTCAGCGTTCACTGTGAATTTCTCAAATCCAAATGCCTTTGTGAATGAGTTCCCTGTCATTCCAGCAGGCAGCAATCCGACAGCTAGTTCTAGTCAACTTGATGTGCTAGCTGGGCGCAGTTCGTACAACCTGCCTAGAGGAACCAAGAGAAAGTTTGATGGCTTGTCGCTGGGTCTGGGCAACTCATCAAGCTCAGATTCCAGCAAGCAAAGCATGCATACTGGCTCCACCATTTCTTCTGCTAAGGGTAGCGACGATGGTTCTTCTATTGATTTGGGCTTAAATTATTTTACTCCGGGCAATGAAGGTACTTCCAGGCTGGATAAGCGGGCTTGTGATTTTAGGAGGACTTCGGCAAAGGCTGGGCTGGATCTTGAGTTATCTTTATCTGTTGGACCATGTCAATCTGCCATTACTGGCGCAGACCTAACTGCAGCGACTGAACAGAACAACACATTTCTGCAGCCATGGATTATGGAATTAGTCCCAACAGTTGACGAAGGATCTACATCTCTTCGCCGGCCGTCTGGTGGTCAGGTCCTTTCTTTCCTTAATAAGACTGCAAAGATGACTGGACTATCTCCGAGGCAAGTTCTCCCAGGTAGCTCTAACCAGACTCAAGGTCCAGCTTCAATGCCAACAATGCTCCAACTACAAGAAAGTCCAGCAGCCTGTACTTCCGGGTTATTCAGTCCACAACAGCGCAGCAGTAGCGCAAAAGTTTGTTCTTATCCAGGATGTGTAAAAGGAGCCAGAGGTTCGTCAGGACGCTGCATTGCACATGGTGGGGGTAGAAGGTGCCAGAAAGGGGGTTGCAGCAAAGGAGCTGAGGGCAAGACCATCTTCTGCAAAGCTCATGGAGGGGGGAGGCGTTGCGAGCACCTTGGATGCACCAAGAGTGCTGAAGGCCGTACTGATTTCTGCATAGCCCATGGCGGTGGTCGACGTTGTATTCATGAAGGCTGCAGAAGAGCAGCAAGAGGGAAATCTGGCCACTGTATTAAGCATGGTGGTGGAAAAAGGTGCCAACAGGAGAATTGCAGAAAGAGCGCGGAAGGGCGCTCAGGCTTGTGCATTGCTCATGGAGGGGGGCGTCGATGTCAGCATGTTGGTTGCGGCAAGGGTGCCCAGGGCAGTACTGATTTCTGCAAAGCCCATGGTGGTGGAAAAAGATGCACGCACCCCAATTGTAACAAGGGTGCTGAGGGAAGCACACCATTCTGCAAAGGCCACGGAGGAGGCAAACGTTGTTCAGCTCAAGGTTGCACAAAAAGTGTGCATGGGGGGACCCAATTCTGCGTTGCGCATGGAGGTGGCAAAAGGTGCGTGGTAGAAGGATGCACCAAGAGTGCAAGAGGGCGTACTGATCGTTGTGTTGGTCATGGTGGGGGCAAGAGATGCAAATCTGCTGGATGTGATAAGAGTGCGCAGGGACGCACTGATTTTTGCAAGGCACATGGAGGAGGCAAACGTTGCCTGTGGGGTCATCCAGGATCTGACCTTGGTGTTGGTGGCCCTCCTTGTGATCGTCTTGCAAGAGGCAAAAAGGGCATGTGTGTTCATCACAACCCGCTGCTGGATGATGATCGTATCCATGGGGGTCGAACACTGGGTACTTTCAGTATTACAAATAATGCCCTTGATCGTGGAGATCGTCCTTCAAACACTGAAACAAGCAGGCACAGCATTTTCATGCTTCCCATGGAGGCTCCTTGTCTTGTGCCGGTCCCGTCTCCCGAGGGCCGGGTGCATGGTGGTAACATTGTCTCAATGTTTGCTAATGGTATGAGTTTCGGAAAGAAATCCACCAATGACGCGGAGGCTAGTACTTTTGCACCTCGCAACTGTAAACCTGTGAATGACTTGGAAGCTAGCACCTCTGGTCGCCCCAACTGGCTCTAG
>m.94564
GGTTTGAACAGAGAGGAACAAATAGGGGATGGTACTTCTCTTTCTGCTGCTGGATATGGCACTCTTTCGACTTCCTCGTTTCATGTTCCTGTTGTATCTCATGTTCCCAAACTAACCATGCAGCTCATGTCCGCCGGCCAGCTCATTGACCATGGCTGCAGTGTCATTCTTGATTTCGACTCTTGCTGTGTTCAGGATCGTCGTACTGGTCTTTTGGTTGGTTGGGGTCCGCGTCGTCGTGACTCACAACGTCTTTGGGACCGTCGCATGTGCTTCCGTTGCATCCTCCACCTCGTCTTTTGCCCAGTAGCATCATCGTTTGGGACATCTCTGTGGTTCGCGTCTCTCTTCCCTCGTCCATCACGGCCTTTTAGTGTCTATATCTAG
>m.94565
ATGGAGACTGCTCGTCGACGTGCCTGCCCTACCACGAGCACTGGAAGCTTGGGTTCTAGTGGCTCTTCTGCGTCATGTGATTTTTCTGCTTCGACTACTCTAGAGATTCTTCGACTTCTACGACGTCTTGCTGCACCGTTAGCTTCTGCCGACTCTTCACTGGGTTGTGTTGTTTCTGTCATTGAGGAGACTATGCTACTTCATCGTCAAGATACACCGCCGGTTTCTGCTGGTTCTTCTCCGCGGGATTCTACTTTTGCCACCAAGGAGATTCTTACACGGTTGCATCGTCTGGTTGCTTCTCTAGCTTTTGCACCGTCGGGTTCTGCTGTTTCTGCTGCTCAGTCTTCTGGTAATGCGAGACCACCTTCCACATCCTCGTCAGGTACATTGCCTTGGATTCTTGACTCTGGTGCTACCTTTCATATGACTTCTGATTCCACCAGTCTTACATCCTTTAGTCCCCTAGCTGTCCCTTCCTCGGTTCAGACCGCGGATGGTACTTCTCTTTCTGTTGTTGGTCGCGACACTCTTACAACTTTCTCGTTTCATGTTCCTGCTGTATCTCATGTTCCTAAACTAACCATGCAGGTCATGTCCGCCGGTCAGCTCACTGACCATGGCTGTCGTGTCATTCTTGAGTCCGACTCTTGCTATGTTCAGGATCGTCGTACAGGTCTTTTGGTTGTGGTGGACTCGCGTCGTCGTGACTCCCAACATCTTTAG
>m.94566
GGTTTGAACAGAGAGGAACAAATAGGGGATGGTACTTCTCTTTCTGCTGCTGGATATGGCACTCTTTCGACTTCCTCGTTTCATGTTCCTGTTGTATCTCATGTTCCCAAACTAACCATGCAGCTCATGTCCGCCGGCCAGCTCATTGACCATGGCTGCAGTGTCATTCTTGATTTCGACTCTTGCTGTGTTCAGGATCGTCGTACTGGTCTTTTGGTTGGTGGGGGTCCGCGTCATCGTGACTCACAACGTCTTTGGGAGCTTGACTGGCTTCGTCTACCTTCCGCTGCCCCTGTCAGTCTTTCTGTCTCCTCCGCCGCATGTGCTTCCGTTGCATCCTCCACCTCGTCTTTTGCCCAGTGGCATCATCATTTGGGACATCTCTGTGGTTCGCGTCTCTCTTCCCTCGTCCATCACGGCCTTTTAGGGTCTATGTCTAGTGATGTGTCTTTAGCTAATTGCCCTGGTTGTCGGCTTGGCAAGCAGAAACAGCTCCCTTATCCCTCTAGTACGTCAGTCTCGCATCGTCCTTTTGATCTTGTTCACTCTGATGTCTGGGGTCCGGCTCCTTTTGTTTCGAAAAGGGGTCATCGCTATTATGTTCTTTTCATAGATGATTTTTCTCGCCACACCTGGATTTATTTTAGAAAAAAGTGTATATTTCACCCCTTCACTATTGCCTGCGAGCACATTTCA
>m.94568
AAACTATGTGGCCTATTCCGGGATAAAGATAACCCTAGATTGGAAGTGCTACATGTAGACACTCTGGGGAAGTCAAGGTCAGTGGTCTGCTGTGGAGAACAGAGGGCGTTTAGCGAAATTGATGCATATATGATTACTTTTACAGATGGAAGGTTTATTTGGTCAGCCATGTATGGATTCTATGTGCCAATATCAAGATCTCTTAACTCCAAGCTGCACCTCCATATCTCTTCTACAATCCACAACCAAGTCAACATCAATAAAAGTATTGAGGAGATTGACCCAAGCCAAGAAGGTGTGGTTCCAATTGGGTCGTGGTTACCTTATAGTGATATTGTCCTTGGGAAGGATGTAACACGTTCGTGCTTGGCGTGGGACCACCGGCAGCTTCAACCTTTGGGCAAGCATATCGAGATTTGTGAAGGAAGCCATAATTTAGAGAGTATGCACGACAATGATTATTTCAGATATTTCATTCGTAATCATGTTGAATCATTGCATGTCCATGACAATTCCTCCATCACTGTTATCCCTCCAAAGTATCCAGAAGAATGGGCCCGCCTAGAATGGTGTCATGTTGAGAGGTGCCCTAGGCTGCACACCCTCTTTAATTGTTCGAGAAGAAATTACAATTTTCAGAATTTGAAGACATTTTCGGCATTTGATCTCCCGACAGCCTATTGCATCTGGGATAGAGACATTAATCATCAAACACAAGGGACCGGTAACTTTGAAAAACTACAGCACATATACCTGCACAATTGCCCCAGGCTGGTGTTCGTCCTCCCTATTTCCTTCATCTTGCCAAACTTGGAGACCCTCCAGATCGCATACTGCAGTAATCTTCGACATGTTTTCCCATTGGACGACAAGTACCCTCAAGAAATAGCATCTGGTGTCACATTCAAGAACCTCAAGCACATCAAGCTACACCACCTTCACAAGCTGGAGCAGATATGTGAGGCCAGATTGACTGCGCCGGCGTTGGAGACGATCGGCCTCAGGGACTGCTGGGGCCTGAGGCGTCTACCGGCTGTAGCACGTCAAGGTCCTAAACCGGTGGTGGATTGCGAGAAGGACTGGTGGGACAAGCTCGAGTGGGATGGCTTGGAGGCTTGCCATGACCCGTCGCTGTTTGAAACACGCCACTCGGCTTACTACAAGAAGACCATCCCGAGGGTCTCCGTTCTAAGGTAA
>m.94569
GATGGGATCATAAACGGAGGCCAAGGCGATGAAGCATGGAAGGTTGGCAGTGCTTTGTGTCAAGAGTTGCGATTGGAGGAGTACTTGTCAAATAGATTGCCTTCTTTTGGTGATAAATTGAGGACTCCTTTGAATCGCTGGATTTCTAAGAACATAGAAAGGACACAGATAGATGTCCTCACTATACCACTGGAGTCATCATCATTTTTCTTGGCATTCAAAATTGGATCCGATCAGCCAATACCATTATTGCCCAATAATATGTTTCAGCAATCAGAGAAACTTCGTGTGTTGAAACTCTGTTTCTGTGCCTTCAACTTTTCTTTACCTCCTTTCCGTCATTGTCGTAGTTTAAGATTCCTTGCAATAGATAGTTGCGAGGATATACGGCAAGAAGAGGTGATTGAGCAAGAGAGGCCAGTTTTGGAATGTTTTGAGAGCTTGTGGGTACTGGACATATGTCAAACAGATTGGGAACTGGATATATCTTTCAAGATAACAGAGAAAATGGCTACAAACATTAGGGAGGTACATATAAAGAAGGGGAGGATATGGCGCAACCATCACGCATGGCGAAGGTTGCATAACTTGCACAAGCTCCAAGTAATTGAGCCTACCTGCTCATGGGAGCCAAGGAACAAAGATGACTTCACACACATGGTAAAGCTGGAGCTTCTCAATTTGTCTGGAAATTGTACAATACAAGTTTTACCAAGCTTGTCGGAGGCAGCATGCCTTAAGACTCTGATTCTTGATGGCTGTATTGGGCTGGAGCATGTTGGACCTGATGGCCTCCCTCCATCACTTGAATCATTTAGTTTGGATGCAGGATCAAGTCAAAAGGATGAAGCTAAGGTCTCCAAGATCTCTTTGGTCGGCTGTGTGCACTTGGAGAGCTTCACACTGGGTGGAGCATTGCCATGTCTTGAGGAGCTGGATCTATCAGGCACCTCAATCAGGAAACTTAACCTCAGTGATGCGGTGGTGCAGGTGCCAAAACTTGAGCGGATCTTTCTGATGGGCTGCGAGCACCTCCTTGCAATACGATGGTGGTCTGAACAAAGAATGTTGAAGGTGCTACGCATCAACAACCAAGAAAAGAATGCTACAAGGACACATGATTCTTCATTTGTCTGCATTCAAAGCAGAAATTATGATGGCCAAGTGTCTATTAGGGATCCAAGGTTCATTCAGTCTCTCTACCGTGGTGAACGTTTAATTACTAAGAGCCTCTATTTAAATCTAGATAGTTCTTCGGGCAGCAAAACTGAAGAAAGAAGCAGCAACAACGCGGGGATTGATACCTACAGTGGGAAAGTTGTTTGGCCATTTCGAAGCTCATTAATCCCAATCGATTGCTGCTACAACGATGTCTTAGTTGAGGGGTTTGCTGATGTTTATGAGGTCCCACAGCTTCAACCTCTGGGCTGCCATGTCGATATTGGTGATGGAATTAACCTCACTGATGTGAACCGCCGTAGCGCAGTTTATCTGATTTTCCTGCATGCTAATTCCTTGGATGTCCATGATAATTTTTCCATCCTTACTGTTAACCCCGAATTCTCCTTTTACGGAGAATCATTTAGGCTCAAATGGTGCCGTGTTGAGAGATGTCCCAAGTTAGCGGCAGTTTTTGTCTCTTACGAGAATTTATACTACTGTTTTCCTGAACTAGAGACCCTTTGGGTGGTTGATCTCCTCACAGCTGGCTGCATTTGGAGCAAACGATTCATTTGGACATATTATGGAGATGAAACCTTTGGAAAACTTCGAAGCATACACTTGCATGGCTGCCCCAGGCTCAAGTTTGTGCTCCCAATCTCATCATTCATCTTGCCCAGCCTAGAGACTCTCCACATCGTCCTGTGCGGTGATCTCAAGCATGTCTTCCCATGGGATGTGGATTATGAAGCTAGCAAAGAAGATACGATG
>m.94571
ACAGATGGAAGGTTCATTGGGTCGGTTATACAGGACTTCAGTCAGTCAAGATACAATAACTTCAAGGTGCACCTACATATCTCTTCTACAATCCACAACCAAGCCAACATCACAAAAAGTATTGAGGAGATTGGCCCTAGCCAAGAGGGTTTGGTTCCAACGGGGCCGTTATTACCTTATAATGATATTGCCCATGCTAAGGATGTAACACGTTCGTCCTTGGTGTGGGACCGTCGAGAGCTTCAACCTTTGGACAAGCATATCGAAATTGGTGAAGGAAGCTACAATTTAGAGAGTATGCAGGACAATAAAAAATTCAGACATTTTTTCATTTTGTGTTGA
>m.94573
ACAGATGGAAGGTTCATTGGGTCGGTTATACAGGACTTCAGTCAGTCAAGATACAATAACTTCAAGGTGCACCTACATATCTCTTCTACAATCCACAACCAAGTCAACATCAATAAAAGTATTGAGGAGATTGACCCAAGCCAAGAAGGTGTGGTTCCAATTGGGTCGTGGTTACCTTATAGTGATATTGTCCTTGGGAAGGATGTAACACGTTCGTGCTTGGCGTGGGACCACCGGCAGCTTCAACCTTTGGGCATGCATATCGAGATTGGTGAAGGAAGCCATAATTTAGAGAGTATGCACGACAATGATTATTTCAGATATTTCATTCGTAATCATGTTGAATCATTGCATGTCCATGACAATTCCTCCATCACTGTTATCACTCCAAAGTATCCAGAAGAATGGACCCGCCTAGAATGGTGTCATGTTGAGAGGTGCCCTAGGCTGCACACCCTCTTTAATTGTTCGGGAGGAGAATACAATTTTCAGAATTTGAAGATATTTTCGGCATTTGATCTCCCGACAGCCTATTGCATCTGGGATAGAGGCATTAATCATCAAACACAAGATATCCGTAGCTTCGGAAAACTACATCACATATACCTGCACAATTGCCCCAGGCTGGTGTTCGTCCTCCCCATTTCCTTCGCCTTGCCAAACTTAGAGACCCTCCAGATCGCATACTGC
>m.94577
CTCTCTCTCTCTCTCTTCTCCCTTTCTCTTCTCTCTCCGTGTCTCTCTCTCTCTAACAACGCAATGCAGTATCCCACCGTATCCACCGCGCGGCGGTGGCGGCGCGGCCGCGGCGCGTGCGTCCCTGTAGCCCTAGCCCTGTTGCTGGTGGTGGTCGTCGTAGGTGTGGGGGCGGCGGAGACATCGGCGTCGGACGCAGACGCGATGCGGGCGGTCGCGAAGGCGCTGGGCGCGGACAAGGCGCTCGGGTGGGACACCGACGACCCCTGCTCGCCGAAGTCGTGGCCCGGAGTGACCTGCACCGCCGGTCGCGTCACCGCCGTCCAGGCCGGGAACAGCGGCCTGACGGCGGGGACGCTGGCGCCCGAGGTCCGCAACCTCACCGCGCTCATGCGCCTCGAGCTCTTCTCCAACAAGCTCTCCGGGCCGCTACCCTCGCTGTCCGGGCTCACCTCGCTCCAGTTCCTCCTCCTCAGCGACAACGACTTCACCTCCATTCCGGCGGACTTTTTCAGGGGGCTAACTGCGCTCACTGACGTCTCGCTCGACCACAACCCTCTCGCGCCGTGGCCGCTCCCTGCCGACCTCGCCGAGTGCACATCCCTCGCCAACTTCTCCGCCAACAGCGTCAACGTGTCCGGGGCGCTCCCGGACTACCTCGGCGCGCTGCCGTCGCTCCAGCGGCTCAGTCTAGCATACAACTTGCTGTCCGGGCCCGTGCCGGCGTCTCTCGCCGGCGCGCAGCTTCAGTCGCTCTGGCTCAACAACCAGGCCGGGCACCCCCGATTCAACGGGTCGATTAGCTTTGTCGCCAACATGACTACGGCCGAGCAGCTTTGGCTGCACTCCAACGACTTCACCGGGCCCTTGCCGGACTTCTCGGGGCTTATCAACCTTTATGATTTGGAGCTCCGCGACAACCAGCTCACCGGACCGGTGCCAGATAGTCTTGTCAAGCTGAAGTCTTTGAAGAAGGTGACGCTGACGAACAATTTGCTGCAGGGGCCGACGCCCAACTTTGCTACCGGGTTGGATGTTGACATGAACGCTACATGGCTGCGTTTCTGCTTGCCGGATCCTGGAAAGCCGTGTGATCCTCGTGTGAACCTGTTGCTGGAGGTGGCAGCTGGGTTCATGTACCCTGCAAAGCTCGCGGACAGTTGGAAGGGGAATGACCCGTGCAATAATTATCTTGGCGTTGAATGTGAAAATGGGAACATCACAGTGCTGAATTTTGCCAACAAGGGGCTTACCGGGAGCATCTCACCAGCCATCGGGAAGATTGCCACACTTCAGAAGCTAATTCTTAGAGATAACAGCATTACTGGCACGGTGCCGAAGGAGGTTGCTGCGTTGCCAGCACTGAATTTGGTTGATCTGTCAAATAACAATCTTTATGGGGAAGTTCCTACATTTGCCGCCAAGAATGTGCAGTTGAAAACTGATGGCAACCCGAACATTGGCAAGGATGCTCCTGTGCCAACATCTGGATCAGGTGGTAGCAGCAGCAACAATGCATCTGGTGAAGGTGGGGATGGAAGTGCTAGAAGCAGTGGGGATTCCTCTTCATCATCTGTTGGAGTCATTGCTGGGTCAGTGGTTGGAGCTGTTGCTGGGCTAGGCCTTATTGCCGCATTAGGATTCTACTGCTATAAGAGAAAGCAGAAGCCTTTCGGAAGGGTGCAGAGTCCACATGCTATGGTCATCCATCCCCGGCACTCAGGGTCAGATCCTGACATGGTTAAAATCACAGTTGCTAGGGGAAATAGCAATGGCGGTGCAGCCACAAGCGAGACATATAGCCAAGCAAGCAGTGGCCCCCGGGACATCCATGTTGTTGAGACTGGGAATATGGTCATTTCGATTCAGGTCCTCCGCAATGTGACCAACAACTTCAGTCAGGAGAACATCCTTGGTCGTGGTGGGTTTGGCACTGTCTACAAGGGTGAGCTTCATGACGGCACAAAAATTGCTGTGAAACGGATGGAGTCTGGTGTAATGGGTAATAAGGGGCTAAATGAGTTCAAATCAGAGATTGCTGTGCTGACCAAGGTCCGTCACCGGAATCTTGTGTCACTGCTTGGCTATTGCCTTGATGGCAATGAGAGGATTCTTGTATATGAGTACATGCCACAGGGGCCATTGAGCCAACACCTGTTTGAGTGGAAAGAGAACAATTCGCAGCCGTTGGAATGGAAGAAACGACTGAGCATTGCGCTTGATGTTGCAAGG
>m.94581
ATGGAGCGGAGCGATTCCGTGGCTGAGTCACCAAGGAAGCGGAATGGCCTTCTGCGAGACCAGGTCCAGCTGGTGAAAAGGAAGGACACAAACCGCTATGAAATCGTACCCTTTCCAGAGCCATTGTCTTTTGAGAAAGGCTTCTTTGTTATGATCCGCGCCATCCAGCTTCTGGTGCAGCACAATGAAGGGATAATATTTGTGGGAGTTGCTGGCCCCTCTGGGGCTGGGAAGACAGTATTTACTGAGAAGGTGCTCAATTTCATGCCCAGTGTTGCTGTGATATCAATGGACAACTACAATGATGCAAGTCGCATAGTTGACGGCAATTTTGATGATCCACGTCTAACAGACTATGACACATTGTTGGAAAATATTCATGGTCTGAAGGAAGGAAGGTCAGTTCAGGTTCCAATATATGATTTCAAGATGAGCTGCCGGACTGGATACAGAACAGTTGATGTCCCTAGCTCCAGGGTTGTTATTATTGAAGGTATATATGCATTGAGTGATAAGTTACGGCCAATATTGGATCTGCGTGTTTCTGTCACTGGTGGTGTTCATTTTGATCTGGTGAAGAGGGTCCTAAGGGACATACAACGAGCTGGCCAGGAGCCTGAGGAAATAATTCATCAGATCTCAGAAACGGTTTATCCAATGTACAAGGCCTTCATTGAGCCAGATTTGAAGACAGCACACATAAGAATTATCAACAAGTTTAACCCTTTCTCAGGGTTTCAAAATCCTATGTACATTCTGAAGTCACCACGGTCTCTAACACCTGATCAAATCAAAGCTGCTCTTGGTGAAGATCAAACAGAAAGCAATGAAGAAACTTATGATATATATTTACTTCCACCAGGTGAAGATCCAGAAGCATGCCAATCTTATTTGAGAATGCGGAATAGGGAAGGGAAATATAATTTGATGTTTGAGGAGTGGGTGACCGATAATCCTTTTATCATATCACCGAGGATTACTTTTGAAGTCAGTGTACGTCTTCTTGGCGGTTTGATGGCGTTGGGATATACTATAGCAGCTATACTGAAGAGAAGCAGTCGTGTGTTTTCTGATGGCAAGGCTACTGTTAAAATTGACTGGCTGGAGCAACTTAGCCGAAGGTATATACAGGTACAAGGTAGAGATAGACTTTATGTTAAAGCTGTAGCGGAGCAGTTAGGTTTGGATGGTTCTTATATTCCGCGCACATATATTGAACAAATTCAGCTGGAGAAATTGATGAACGATGTTATGGCATTACCAGATGATTTGAAGACAAAGCTCAGCATTGATGATGAGCTGGCTTCAAGTCCAAAGGAAGCTTTTTCCCGGGCTTCTGCTGATAGGAGAACCAAACTTCTGAAAAGTGGGCTATCTCATTCATATTCAACACATGGAGATAAAAGTATTGTGAAATTGAATAAACTGACAGAAACCAACAGAAGGTTTGGCAGTGGGCGAGCCCCTGAACCTCCTGCGATTAACCAGGGTGCAATCAACCAGCTGTCAGAACAGATATCAACATTGAATGAGAGGATGGATGAGTTTACCTGTCGAGTTGAAGAACTCAACTCAAAATTTACAATGAAGAAATCTTCACCGAGTCAGCAAAATTTAGCTCTTCCAAATGAAACTCGTAATGGTTCTGCACCTACAAATCTCTTTGTTTCTCAGTTGGGCAATGGTACCCTTATACCTCATTCGTCATCATCAAACCAACTTTCAAAAGAGTCCCCAATGATGGAAGAGATTATGATGTTATCAAGAGGTCAGCGCCAAGTAATACATCAGCTGGAAAATCTGACCAACCTGCTTCATGAGCATTTGGTCTTGACCCGCCAAGGAAATGCCATGAGCAGGAACCGAATCCATGATGGAATCGACATGGCCGTCTGTCCGCTTATAATCCTGACAATCGGCAGTGTCGGGTATTTCGTGTTCAAGAGTCTCAACCGGAGCTGA
>m.94586
GGATTTTCCAGAAAATTAGAGTCAGTACACACAGCTTCTGGAGGAAAAAAGATCAATCTAATTACTCATTCCATGGGAGGATTGCTTGTTAAATGTTTCATGTCTCTTCATAGTGATGTCTTTGAAAAATACGTAAAAAGTTGGATTGCTATCGCTGCACCATTTCAAGGTGCGCCTGGGTACATAAATACCAGTCTGTTGAATGGAATGTCTTTTGTCGAAGGATGGCAATCAAATTTCTTTATTTCCAAATGGACTATGCAGCAATTGTTGATTGAATGCCCATCAATATACGAGTTGTTGGCTAGCTCAAACTTCCACTGGGAAAACACTCCATTGCTACAGATCTGGAGAGAGAAGTTGGATGATAATGGCAAGAAAAGTGCCTTACTAGAGTCGTATGGGCCAGATGAAGCAATAAAGATGATTGAAAAAGCTCTTTCCAAGCATGAGATTATCTCTGATGGAGATCACATTCCGTTGCCCCTTAATTCGGATATATTGAGATGGGCAAAGCAAACTCAAGATATTTTATGCCAGGCAAAGCTTCCAAAATCAGTGAAGTTCTACAATATTTACGGGATTGATTACGACACTGCTCATACTGTTTGCTATGGGAGCGAACACCATCCTATTTCAAATCTTAGTCACCTCTTATATACTCAGGGTAAATACATCTATGTTGATGGTGATGGATCTGTCCCAGCAGAATCAGCAAAGGCGGATGGCCTTGATGCGGTGGCAAGAGTTGGGGTTGCAGCTGACCACCGAGGAATCGTCTGTGATCGCCATGTGTTCCGGATAGTCCAGCATTGGCTGCATGCTGGCGAACCTGACCCGTTCTATGACCCCCTCAACGACTATGTCATCCTCCCTACCGTCTTTGAGGTCAAGAAGCATCACGAGAAATGCGGGGAGGTCACGTCGGTTAGGGAGGACTGGGAGATCATCTCCCCCAGTGAAGACGACGAAACCAAAAGACCAGCCGAGTTCCCTCCTATGGTTGGCGCACTATCTGCGTCTCGCGAGGGTAAGGAGGGCCCTCTGGAAGAGGCGCAGGCC
>m.68321
GGTAAAAAACTTATGGCCGTTAAGATCGTACGTCACACTTTTGAAATCATTCACTTGATCACTGGTAAAAATCCAGTACAAGTGTATGTTGATGCTGTCCAAAAAGCAGGTCCACGTGAAGATTCCACACGTATTGGTTCTGCTGGTGTTGTACGTCGTCAAGCTGTTGATGTATCACCATTACGTCGTGTTAATCAAGCTATCTATTTAATGACAACAGGTGCACGTAATGCTGCCTTCCGTAACATTAAATCATTAGCTGAATGTTTAGCTGATGAAATTATTAATGCCGCAAACGACAACCAAAACTCGTTTGCTATTAAGAAGAAGGATGAAATTGAACGTGTTGCCAAGGCCAATCGTTAA
>m.94589
ATGGCGGCGCAGGAGCAGGAGCAGGAGAAGCAGCAGGCGAAGACGAGCACCACGAGCTCGCTCCCTTCCAGCAGCGAGCGCTCCTCCAGCTCCGGCCCCAACAACCTCAAGGAAGGAGGGATAGAGAGCGAGGAGGAGATACGGCGGGTGCCGGAGATGGGCGGCTCGGCGTCGTCGGGCGCGGGGGCCGACGAGCGGGCCAGCGGAGACGGCAAGCAGCAGGCGGCGTCCGGAGGGCAGGGGCAGCCTCCGGCGGCGAAGAAGCGCGGGCGTGCCGCCGGGGACAAGGAGCAGAACCGGCTGAAGCGGCTGCTGCGGAACCGCGTGTCGGCGCAGCAGGCCCGTGAGCGGAAGAAGGCGTACCTGACGGAGCTGGAGGTCAAAGCCAAGGACCTCGAGCTTCGCAATGCCGAGCTCGACCAGAAGGTCTCCACCCTCCAGAACGAGAACAACACGCTCCGGCAGATACTGAAGAACACGACGGCGCACGCGGGCAAGAGGGCCGGCGGCGGCGGAGGAGGCGGCAAGGGCGGCGACGGCGGCAAGAAGCACCACCTCAGTAAGAACTAA
>m.94596
GGGCAGTCCGTCCACATTCTTGACCTCGATGGGAGGATCATATACTGGAATCGATCTGCAGAGAATCTCTATGGTTATCCTGCATCAGAAGTACTTGGACAGGATGCCCTCATGCTGCTGGTGGATTCCCGTGACCTTGACGTGGTAAATGATATGTTCCGATGTATTTCTTTGGGTGAGAGTTGGACTGGCAAGTTTCCAGTTAAGAACAGGGCAGGAAATAGGTTCTTAGCTGTTGGCACCAACACTCCTTTTTATGATGAGGATGGCAGTTTGGTGGGCATTATTTGTGTTTCAAATGATTCACGCGCCTTGGAAGAGATACTCAGTGGACCTTCAACCTCTGCAAGGTCCCATTCAGAATCATCTAGGCCCACCTGTTGTGATGGCAGTTGCACCAACAACAATTGCAAAACCAGTTTGTTGAACAGAAGTCCATTTGACTCTCAGCATCCCCTGCAGTCTACTATAGCCTCCAAGATAACAAATTTGGCTACGAAGGTTACAAATAAAGTTCGTTCTCGGGTCAGGTTGGATGAGAATGGCATGGTACGGGAAGGTGGCAGCGGTGAGAGTCAGTGCTCTGATCGTGATGCCAAAGAAGAGCCAACATCTAGTGGACCAAGTACACCGAGAGGGGATGCACCACATGGTGCCTTTGCTACGGAAGAGAACTTCCCTGGGAAATCAACCAAAACAAATAGCGATGAATCAGGAGAAGGAAAAATAGGTCTCCACAAGGTCTTGAGTTCAAAGGCAGAGGCGTTGTTGACCAAGAAAGGGATATCATGGCCTTGGAAAGGGCATGAAAATGATGGGGGTTATGGAAAGAATAAAATGACCTCGCCACAGTTGCATGATAAGCTAGAGAATGACCAGAGCCATCGGGGAGTTCCAGTTCTAGAGCCTTTTATAGTTCCAGACCACCAAGACACCGAATACGCCCAGGCAGGCAAATATGAGGTCTCAGGTTCCTGGTGGACTTTCAATAATAACAGCACAAGTAGTACTATGAGCAGCCCAGTAAGTAGTAATAGCAGTGCTATCGACAGAGTAGATTATGAAGCAGACTGCCTAGATTATGAGATCCTGTGGGAAGACCTAGTAATTGGAGAACAAATAGGTCAAGTTTCTTGCGGAACAGTGTATCATGCTTTGTGGTATGGCTCGGATGTGGCAGTTAAAGTATTCTCCAAGCAGGAATATTCAGAAGAAATGATACATACCTTCAGACAAGAGGTATCACTGATGAAAAAACTGCGTCATCCCAATATAATACTTTTCATGGGTGCAGTTGCGTCTCAGCAACGACTTTGTATTGTTACGGAATTTCTCCCACGAGGAAGCTTATTTCGTTTACTTCAAAAGACCACTGGCAAGCTGGATCCAAGACGGCGAGTTCACATGGCTATAGACATT
>m.94597
GGGCAGTCCGTCCACATTCTTGACCTCGATGGGAGGATCATATACTGGAATCGATCTGCAGAGAATCTCTATGGTTATCCTGCATCAGAAGTACTTGGTCAGGATGCCCTCATGCTGCTGGTTGATCCTCGTGACATCGATGTGGTAAATGATATGTTCCGACGTATTTCTATGGGTGAGAGTTGGACCAGGAAGTTTCCAGTTAAGAACAGGGCAGGAAATAGGTTCTTAGCTGTTGGCACCAACACTCCTTTTTATGATGAGGATGGCAGTTTGGTGGGCATCATTTGTGTTTCAAGTGATTCGCGAGCCTTGGAGGAGATACTCAGTGGACCTTCAACCTCTGCAAGGTCCCATTCAGAATCATCTAGGCCCACCTGTTGTGATGGCAGTTGCAGCAACAGCAATCGCAAAACCAGTTTGTTGAACAGAAGTCCATTTGACTCTCAGCATCCCCTGCAGTCTACTATAGCCTCCAAGATAACAAATTTGGCCACCAAGGTTACAAATAAAGTTCGTTCTCGGGTCGGGATGGATGAGAATGGCATGGTACGGGAAGGTGGCAGCGGTGAGAGTCAGTGCTCTGATCGTGATGCCAAGGAAGAGCCAACATCTAGTGCACCAAGTACACCGAGAGGTGATGCACCACGTGGTGCCTTTGCTACAGAAGAGAATTCCCCTGGGAAGTCAATCAAAACAAATAGTGATGAATCAGGAGAGGGAAAAATAGGTCTCCACAAGATCTTGAGTTCGAAGGCGGAGGCGTTGTTGACCAAGAAAGGGATATCATGGCCTTGGAAAGGGCATGAAAATGATGGGGGTTATGGAAAGAATAAAATGACCTCGCCACAGTTGCATGATAAGCTAGAGAATGACCAGAGCCATCGGGGAGTTCCAGTTCTAGAGCCTTTTATAGTTCCAGACCACCAAGACACCGAATACGCCCAGGCAGGCAAATATGAGGTCTCAGGTTCCTGGTGGACTTTCAATAATAACAGCACAAGTAGTACTATGAGCAGCCCAGTAAGTAGTAATAGCAGTGCTATCGACAGAGTAGATTATGAAGCAGACTGCCTAGATTATGAGATCCTGTGGGAAGACCTAGTAATTGGAGAACAAATAGGTCAAGTTTCTTGCGGAACAGTGTATCATGCTTTGTGGTATGGCTCGGATGTGGGTGTTAAAGTTTTCTCCAGGCAGGAATATTCGGATGAAGTGATACAGGCCTTTCGACAAGAGGTATCGCTTATGAAGAAACTACGACATCCTAATATACTGCTCTTCATGGGTGCGGTTACATCTCCACACCGCCTCTGTATCGTAACAGAGTACCTCCCACGTGGAAGTTTGTTTCGCTTACTTCAAAGAAGCACTACCAAGTTGGATTGGAGACGACGTGTTCACATGGCTTTAGATATTGCAAGGGGCATGAATTATCTCCACCACTACAGCCCACCTATCATACATCGAGATTTAAAATCATCAAATCTGTTGGTTGATAAGAACTGGACTGTCAAGGTTGCAGATTTTGGTCTTTCACGTCTCAAGCGCGAAACTTTTCTGACAACAAAAACTGGAAAAGGAACTCCGCAATGGATGGCCCCGGAGGTATTGCGCAATGAACCTTCAGATGAGAAGTCTGATGTGTATAGCTATGGGGTGATCCTATGGGAACTTGTTACTCAGAAGATACCCTGGGAAAATCTCAATTCGATGCAGGTCATTGGT
>m.94598
TTTCTGAAAAAAAAAATATTATTAAAAAAAAAAAACTCGCGAGCCATGGCCATGGCCTCCCTCTTCACCCCTCACCCTCTCCCCACCCACCTCCTCCTCTTCCCCGCCGCCTTCTCGTCCTCCAGCGCCCTCAGGCTCCTCCTTCCTCCACTCCCATGCCACGCCCGCAACCTGCTCGACGTATTGCCCCAGAGGGACGGCATCCCTGGCGGCGGTGCAAACGGCAGCACCCCAAGAACCGAGGAAGGTGGAGCAGGCTCAGCTAGCATCTCTCGTGCAGGGGTGCAGGGGGATGTGACACGGGAAGCGAACGTGTCGGCGCGACAGGGAAGGAGCCGTGGGGCAAGGCGCTGGAGAAGAGGGGACGGCAGGATTGTGCTCGGAGAAGGCGCGGACAGGGAAGTTGGAGAGAAAGGTTGGAGGGGAGGCCTGACGAGGAACGGGGAATCTGAAGGACGCGGGCGGGGCAGACACTGGACGAGAGGCGGAATGCGGGTGCAGGAATCTGGGAAGGCTGGAAATTTAGCAGAAAGAGGTCAGGATAGAGGAGGAAATGTGAGTAACAGGGGGAAGAAATCAAAGGGTGGTGAGCAGGGAGGCAAGCTGAGAGTTGAGCTGGATATGTGCTCAAAGAAGGGAGACGTAATGGGAGCAATCGACCTGTATGATTCTGCGTTGAAGGAGGGGATCAGGATGGGGCAGCACCACTACAATGTGCTCCTTTACCTGTGTTCTTCTGCTGCCCTCGGAATTGTGCAACCAGCGAAAAGTGGCAGTGCCGGTAGTGGTATTGCTAGTATTAGTGCTGCTTGTAAACTAGAGTCATCGTCCGGTGAAAGTCTGGGACATTTGGAGGACGATGATGTACCTCAAGGCCATGTTCAGAATCAGGAGGGAGATAAGACCAATTTGCCTTCGGAACAAACATGTAGCAGCATACCAATAAGTGATGAAATCAGAGAGTATGCACGGACTCGAGGGTTTGAGATATTTGAGAAGATGTGCTCGGAGAAAGAGAGAGTTCCGATGAGTGAGGCCGCTCTGACTGCAGTGGCACGTATGGCAATGTCCATGGGGAACGGTGATATGGCCTTTGAGATTGTGAAAGAAATGAAAGAGCTGGGCATAACACCAAAGTTGCGCTCATATGGTCCTGCTTTAACAGCATTTTGCGACAGTGGAAATGTTGAGAAAGCGTTTGAAGTGGAAGCGCATATGTTGGAGTCTGGGGTCACACCCGAAGAGCCTGAGTTGGAGATGCTTCTCAGGGCTAGTGTGGTCACCCGGCGAGGAGACAGGGTCTATTATTTGCTGCATAAGTTCAGGACCACTGTCAGACAGGTATCTCCATCCACAGCTGAATTGTTCGAGGCTTGGTTTAGGAGCTCAACGGCATCTAAAGTGGGGAAGAGAAAGTGGGATGAATGTGTTGTAGCAAAAGCTATTGAAAACAATGGAGGGGGTTGGCATGGGTTGGGTTGGTTAGGCAGGGGGAAATGGACCATAGCACGCTCACACATCGACATGAAAGGTGTCTGCCTTGCTTGTGGAGAGAAGTTGGCTATTATAGATCTTGATCCAAAAGAAACAGAAGATTTTGCCACATTGGTCGCAAAATTAGCTCTCAAGAGAGAGAGGGCTTCGAACTTTGAGAACTTTCAGAAATGGCTGGAAAAGCATGGCCCTTTTGAAGCGGTTATGGATGCTGCCAATGTTGGCCTTTTTAGCCACAGACAACTTTCCTTGAGTAAGAAAAGGCTTCCATCAAGAAAGTGGCCTTTGATAGTTGTGCATAACAAACATCTCACCGGAGAGCGCATGAAAAGACCTGCTAATCATAAGTTGGTTGAAAAGTGGAAGCAAGCAGATGCTATTTATGCAACACCTACTGGTTCAAATGATGATTGTTCAGGTACTGGTTGTATGCTGCTATCAGATACAAATGCTTGA
>m.94599
ATGAGGTGGCCGCCGCCGATCTCGCCTCGCCGCCTCCTTCTCGTCCTCCTATCCGTCGCCCTCTGCACGATTCCTGGGACTTTTTCATTGAGGCTTGTCACACTTGATACCATTGATATATTTACTACTCATGAATGGTTCTCCAGCAAGCCAACTGTGTATTTCCGTTGCAGTGGAGATAACAAGACATATTTGCCTGACGTGAAGGAGGCAAACTTGATATATACCTTTAAGGGTGAAGAATCGTGGCAGCCCTTAACAGAACTTCCAGAAAAGAAGTGCAAGCGATGTGGTTTGTACGAAGAGGATACAATTAATGATGATGTGTTTGATGAATGGGAACTGTGTTCTAGTGAATTCAAGGACGGCAAGTACACACATTTCAAGGATGGCCAGTTCAATGCAACTTTCCTGTGCCCAAACTGTACTGCCTCTGCTGGCGATTCTGCAACACATCACTCTAGCTCGGAGGCGGAAGCTAAAAAGACATCTGTTGTGGTTATCATAATAGTAAGTGTTCTTGCTTCCGTTATCGTCGTCCTCGCCTTGTTCGGGGGCTACAAGTACTGGCTGAAGAAGAAGAGGGAGCGAGATCAGTTGCGATTCCTCAAGCTCTTCGAAGAGGGAGACGACATTGATGACGAACTTGGCCTTAGTAATGAACTCTAA
>m.94602
ATGGAGGAGGAACTCAAGGCGCTGGTCGAGGTACAGCGCATAGGTGCGGACAAAGGCGGAATGGTCCCACGACCCAGAGTGCGCCTCGTCACGGAAGTCCGAGAGGTTGAGGAGGCGGGTGCCTTTCCGCGTGGCGTGGAGGAGCTCCCGGTGGAAGAAGGGGTCGCCGTCGGTCAGGAGACGGTGCACGAGCATGAGCGACTTGAGCACGACGACGTAGTCGCGGGTGCGGGAGAGCCTGCGGGAGCACCCGACCACCGCGGCGGCGACGTGGGAGCGGGATCCGGAGGTGAGGTGGAGGATCTCGCGGATGTGGCGCTCCTCAGCTGGCTCGTCGTCGTGGCTGGTGACCTTGACGATGAGCACGTCGAGCTCCGGCGCAATGTTGCTGGTGACTTTGGCGAGGCCGATGCTGGTCTGGTCCTTCACCGCCCCCAGCGCCTTCCTGATCGTGCTCGACGACATCTCCGCCGCCTACTCCTCCTCCTCAACAACCAACCACCACCAACCACCGCAGCTGCCACTACCCTCCTGCTCGATTTAGATCTTTGCGGTAGGCGCAGATCCGGGGCGTCGAGTGCTCAGCTCGAGATCTGGGCGGTGGTGGCGGGTGCGGGAGGGAGCAGCTCGGATCCGAGAGCCTATCTCTCCCCCGTCTCTCCCTCTCTAGCTTCTTCGGCTGGGGCACTCGGGAGTTTGACCTTGGCTTCGGTGGCGGGGGACGCGGGAGGCGGCTTGCAGGCTGCGGTCCGCGGAGACGAGACGAGCGAGAGGAAGACGGCGAAAGGGGGAAAGAAATGGTGTGTGGTGGTGATGTGTTCGTGTGCTGCTTCGGGCTCTCCGGGGCGTTTGGTGCTTTGCTGTTTTTTCAGATTTTTATTTCGGAGCGGGAGGGAGGCAGCAAGCAGTAGCAAGCCTCGCGTGGCTTCTGTCTCGGTCCCGATCGCACCGACGCGCTCCGGTCGGTCCGGCTCGGCGCCTACCCCCTACGGTGCGCGGCGCCTACTTTTTACTTCCTCGCGCCGGCGAAGGGGAGTGGGTTGC
>m.94606
ATGTCTTCGGCGGCGGCGGCTGCTGCGGCGGCGGGTGGGGGAGGAAATGGGGATGCAGCGGCGGCGGCGGCGCGAGGTGCCGGAGGAGGAGGTGGTGGAGGGGAGGACGTGCTGTACTCGGAGCTGTGGAGCGCGTGCGCCGGGCCGCTGGTGACGGTGCCGAAGGTCGGAGACAAGGTGTTCTACTTCCCGCAGGGGCACATCGAGCAGGTGGAGGCATCGACCAACCAGGTGGCTGAGCAGCGGATGCAACTGTACAATCTCCCATGGAAGATCCTGTGTGAGGTCATGAACGTTGAGTTGAAGGCCGAGCCAGACACCGACGAGGTTTATGCTCAGCTCACTCTGCTTCCTGAATCAAAGCAGCAAGAGGAGAATGCTTCTACTGAGGAGGAGGTGTCTGCTGCCCCATCAGCTGCGCTTGCGAGGCCACGTGTGCACTCCTTCTGCAAGACATTGACTGCGTCGGACACCAGCACGCATGGCGGCTTCTCGGTGCTGCGTCGCCATGCAGACGAGTGCCTTCCGCCACTTGATATGAGCCGTCAGCCTCCAACACAAGAGCTGACAGCCAAGGATCTGCATGGTGTGGAATGGCGCTTTCGTCACATCTTCCGAGGTCAGCCACGGAGACACCTTTTGCAGAGCGGCTGGAGTGTATTCGTTAGTGCCAAACGACTCGTTGCTGGGGATGCCTTCATCTTTCTGAGAGGTGAGAATGGGGAGTTACGTGTTGGAGTCAGACGTGCAATGAGGCAACAAACCAATGTTCCATCTTCAGTAATATCGAGTCACAGTATGCATCTTGGTGTACTTGCTACAGCATGGCATGCTGTTAACACAGGGACCATGTTCACTGTCTACTACAAGCCTAGGACTAGTCCAGCCGAGTTTGTGGTCCCTTATGATCGCTATATGGAATCACTGAAACGTAATTACTCTATTGGGATGAGATTTAAGATGAGGTTTGAAGGTGAAGAGGCTCCAGAGCAAAGATTTACTGGGACTATAGTTGGAATGGACGATTCTGATCCAGCTGGGTGGGCTGAATCACAATGGCGTTCCCTCAAGGTGCGCTGGGATGAAGCTTCTTCTATTCCTCGTCCTGAAAGAGTTTCTCCCTGGCAAATAGAACCTGCTGTAAGCCCTCCTCCCATCAATCCACTTCCAGTGCCAAGACCCAAGAGACCTCGTCCGAACGTTATAGCTTCCGCGCCTGACTCTTCTGCTCATGCAAAAGAAGCTGCTCCCAAAGTAGCAGTGGAGACTCAACAGAATGTTTTACAAAGGGCTTTCCAGACTCAAGAGAATGCAACCCTGAAAACTGGCTTTGGCGATGGCAGCGAGTTGGACACTGCACAGAAATCAATCCTGCGGCTCTCAGGATTTGAACGTGAGAAAAATAACATTCCTACGCAGAGAAAACTAGGTTCAGATGGTTGGATGCAGATGAACAGGCCTGAAAGTTACAGTGAGATGTTATCTGGATTTCAGCCTCCTAAAGATGTACACAATCAGCAGGGTTTCTGTTCTTTATCCGAGCAGATCGCTGCAGGTCATTCAAACTTCTGGCACACAGTCAATACTCAATATCAAGATCAGCAAGGCAATCGCAACATGTTCCCTGGCTCATGGTCCTTGATGCCTCCAAATACTGGCTTTGGGTTGAGCAAACAGAACTACCCAATGATGCAGGAGGTTGGTGGGTTGCCTCAAAGGGCTGCAAATACAAAGTTTGGAAATGGAGTTTATGCTGCATTGCCAGGCCGTGGCATCGAACAATACTCAGCGGGATGGTTTGGCCACGTGGTATCAAGTTCCCACATGGATGGCACTCAGCCGTGTCTGATCAAGCCTCAACCTTTGGTCGTTGCCCATGGTGACATGCAGAAAACGAAAGGCACTTCATGCAAGCTATTTGGGATTCACCTTGACAGCCCAGCGAAATCTGAACCTCTGAATTCTCCACAGAGTGTTGCATATGATGGGATGTCACACACTCCAGGGGCTGCTGAATGGTGTCGAATGGATGCAACTGAACTAGAGAAGTGTTCTGACCCTTCTAAGACTCTGAAGCCAGTCGATGCTCAACAGGCAGATTCTGTTCCTGAGAAGCATCTTTCTTGTCCGCAAGCTTCAAGAAACATGCCGTGCAAGTCACAGGGCGGATCAGCTAGAAGCTGCAAGAAGGTCCACAAACAAGGAATTGCACTTGGCAGGTCTGTAGACCTGACGAAGTTTAATGGCTACGAGGAGTTGATTGCTGAACTGGATGACATGTTTGACTTTAATGGCGAACTGAAGAGTTCTAACAAGCAATGGATGATTGTCTACACTGACCACGAAGGTGACATGATGCTGGTCGGGGATGATCCCTGGAATGAGTTCTGCAATATAGTTCATAAGATCTTCATCTACACAAGGGAGGAGGTCGAGCGGATGAATCCAAGAGCCCTGAACTCAAGGTCGGAAGAGAGTCCCGCTAATTCAATGGAAAGAGGTTCAGCTGTCAGAGAAGTGCGAGGATGCTTATCCACCTCGTCTCTTAATTCGGAGAATTGCTAA
>m.94608
ATGGCCTCAGCTCAGGAAAAGGCGGCGGCCTGCTGCGGCCCAGCGCGCGACGCCCCCGGGGCCCGCGGCAGGGCGATCGCCGCGGCAGGGAAGGTCTCCATGGCCGCGGGCGATGAACGCGTCGTCGCAGCGGCCGGAGGCGGCGCCGTGATGGAGGAAATCGCCGCCACGGTCCAGCCCACAACCGCGAAGGCCTCCTCCAAAGGGATACTTATAATGACAAGAGCCCAGAGATTCCACCCTTTGGACCCATTATCTGCTGCTGAAATTGCAGTTGCTGTTGCAACTGTAAGAGCCGCTGGAAAATCTCCTGAGGAACGAGACAGCATGCGTTTTGTTGAAGCTGTGCTATTGGAACCAGAAAAGAATGTTGTAGCATTAGCTGATGCCTACTTTTTCCCACCTTTCCAACCATCACTGCTCCCTAGAACAAAAGGCTCTGCTGTCATTCCAAGCAGGTTGCCTCCCAGGAGGGCCAAGCTTGTTGTCTACAACAGACATTCAAATGAAACTACCATCTGGATAGTAGAACTCTCTGAAGTGCATGCAGCGACTAGGGGTGGACATCACAGAGGGAAGGTGATATCATCAGAAGTTGTTCCAGATGTTCAACCCGCAATGGATGCTATGGAGTATGCTGAGTGTGAAGCTACTGTTAAAAATTATCCTCCATTTATTGAAGCTATGAAGAGAAGAGGTGTGGATGACATGGAGCTTGTCATGGTAGATGCCTGGTGTGCTGGCTACTACAGTGACGCTGATGCTCCCAGTCGCAGACTTGCTAGGCCTCTAATCTTTTGCCGAACCGAGAGCGATAGTCCCATGGAGAATGGTTATGCACGTCCCGTGGAAGGGATCCATGTTGTTGTTGATATGCAGAATAATGTTGTTATAGAGTTTGAAGATAGGAAGTTTGTTCCTCTGCCCCCACCAGATCATTTGAGAAACTACACTCCTGGGGAAACGAGAGGTGGTGTTGATCGAAGTGATGTGAAACCTCTTATTATCAATCAGCCTGAGGGTCCAAGCTTCCGTATTAATGGCTATTTTGTGGAATGGCAGAAGTGGAATTTCCGTATTGGCTTCACCCCTAAAGAGGGTTTGGTTATCTATTCTGTTGCATATGTTGATGGTAACCGTGGACGTCGACCTATAGCTCATCGGCTGAGCTTTGTTGAGATGGTTGTTCCTTATGGAGATCCAAATGAACCACATTATCGCAAGAATGCGTTTGATGCTGGAGAAGATGGACTTGGCAAAAATGCCCATTCTCTTAAGAAGGGATGTGACTGCTTGGGTTACATAAAGTATTTTGATGCACACTTCACAAATTTTACGGGTCATGTGGAAACAATTGAGAATTGTGTTTGTTTGCATGAGGAGGACCATGGAATCCTTTGGAAACACCAAGATTGGAGAACTGGTTTAGCAGAAGTTAGGCGATCAAGGAGGCTCACTGTGTCATTTATCTGCACAGTTGCCAACTATGAATATGGTTTTTACTGGCACTTTTATCAGGATGGTAAGATAGAAGCTGAAGTAAAACTAACTGGAATTCTTAGTTTGGGAGCTCTGATGCCTGGGGAATCAAGGAAATATGGTACAACTATTGCTCCCAGTCTGTATGCACCTGTTCACCAGCATTTTTTTGTTGCCCGTATGGACATGGCCGTTGATTGCAAACCTAACGAAACTCATAATCAGGTGGTTGAAGTAAATGTCAAAGTCGAAAGTGCAGGCACACATAATGTGCACAACAATGCTTTCTATGCTGAAGAAAAAATATTGAAATCTGAGTTGCATGCAATGCGAGATTGCGACCCTTCATCTGCCCGGCATTGGATCGTAAGGAATACAAGAACTGTGAATCGTACAGGCCAACCAACTGGTTACAGGCTTGTGCCGGGTTCAAACTGTTTGCCGTTAGCTCTACCTGAGGCAAAGTTTCTCAGAAGAGCTGGGTTCTTAAAGCACAATCTCTGGGTAACACCATACAAGAGTGATGAGAAGTTCCCTGGAGGGGAGTTCCCTAATCAGAACCCACGCATTCACGAGGGTTTAGCTACTTGGGTCAAGAAGGATAGACCCTTGGAGGAGACTGACATCGTTCTCTGGTATGTATTTGGACTCACCCACATCCCAAGGCTGGAAGACTGGCCTGTCATGCCAGTGGAACGCATCGGCTTCATGCTCATGCCACATGGATTCTTCAACTGCTCGCCTGCGGTTGATGTGCCTCCCGGCTCTTCCGATGCCGATGTCAAGGAAGCTGAGTCGCCTAAAGCTATCCAGAACGGCGGCCTTGTTTCCAAGCTCTGA
>m.94615
TTTGCTAAAAGGTTCCTCCATCCTGCTGTTGTCTCGATGTACGAGTATATCTTTCTTTGGGACGAAGATCTGGAAGTAGATAATTTTAACCCAAGAAGGTACTTGAATATAGTTAAATCAGAAAGGCTGGAGATATCTCAACCAGGTCTTGACCCTAAATTGTCTGAAATTCATCATCCAATAACTGTTCGTAAAAAAACAGGGAGTTTCCACAGAAGAGTTAGTCGGGCTAATAAAGATTGTTCAAGAGAAGGGCCGCCTTGTTCTGGATGGGTCGAGGGCATGGCACCGGTTTTCTCAAAATCTGCTTGGCAATGTGCTTGGCATCTTATCCAGAATGATCTTGTCCATGGATGGGGCATTGATTACAAATTTGGGTATTGTGCTCAGGGTGACAGGACAAAGAACATTGGAGTAGTTGATAGTGAATTTGTAGTCCATCGAGGAGTACAGACATTAGGAGGTTCTGCAATAACAAAGGTTTGTATAAACTTCTGTTTCCTTGTCGCAACCTTGGCATCCTGCAAATCATACATAGATAACCTGGTGCACATATCTGATTAA
>m.94621
ATGGGCTGCGGGTGCTTCGGCTGCTACAAGAGCTTCTGGGCGCGCTGGGACGCGTCCCCCAACCGCCACCTCATCCACCGCATCATCGACGCCGTCGAGGAGGACGGCGGCGGAGGAGGAGGGGAAGAAGCAGGGACCCCGCGCCGCCATCACCGCCGCCGGCGCCGGGGCCGCGGCGGCTGCGGACGCGGCGCTGCTGCTGACGACGACGCCGCAGAGGCAGACGTCAGCGTGGACCGCCAAGGCTGCGCCTTCGATGATGGCGTGGAGGACGGTGACTACGAGGGCGATGAGGACGACGAGAAGGAAGAGGCGGACAGCATCCACGGCGATGAGGGCGAGGAGATGATGATGGACGAGAGCGACTGCACCAACGGCGGCGCTGGCGCCGGCAACACCGAGAAGGGCACGGTGGGGAGGCTGGTGCGCTTCATCGGCGAGAAGGTGTGGGCTGCGTGGAACTGA
>m.94622
ATGGCGGCGCGGGGTCCCTGCTTCTTCCCCTCCTCCTCCGCCGCCGTCCTCCTCGACGGCGTCGATGATGCGGTGGATGAGGTGGCGGTTGGGGGACGCGTCCCAGCGCGCCCAGAAGCTCTTGTAGCAGCCGAAGCACCCGCAGCCCATCTCCGGCGGGTGCGGCCCGCGGCGGCGGCGCCGCCCTCCTCGACCTCTGCTTCTGCTCCTCCTTCGGCGCTGCCACCTAATCCCACGCCTTCCGTTTCAACTGCCGCACCACCCACCTCCGACTCCACCCCTGCTCCCACTCCAACCCAAGCCCCTGCCCAAACCCTAGAACCCTCAACTCCCAATCCCGCCAGCGCGCGGCCGCCGCCGCCGCGGATGAGGCCGCCCTACACCCACCTAGCCTCGCCCATCACGATGTCCTCCTCATCCTCTCCCGCCACAGCCGCGGCCTCCTCCTCCGCGGCTTCTGCCATGCCAAGGGGAGGGGTCGCCATTGGGTTGCCCGCGCACCCGCGTGGGGCGCAGACGCCCGTGGGCTATACCGGGTTCGTGCCGCCGCCGCCGCTCGCTCACCAGTTCAGCTCTATGCATCGCGGCCCCGACCAGCCCACGCCGCCATCTCCACAGCTCAGACAGCCTGCCCCGGGGATCCAGAATATCAGGATGATTGGTTCCCTTAACACAACTCAGATGAGACCAGGAGCAATCTCTGGTCCGCAACAGCCAAGGCCAGGTGTTCTGTCATCAGCAGCACCATCCCCATCTGGAAGCCAAATGCCAGGTTCACAAAAAACGCCCACCCATGCTTTAACAAGACCACTGTCTATGGGTTCTCCTTCGACGGCTTTACAGCAAACTCCGCAAAATGTATCTTCACCATTTAGGCCTCAACAAAGGCCACAAGTTCCACAACCAAGACCGTTCCATGTTGCACAATCTGCACCTGCGGCTTCTCATCAACAGAATGTACTTTCAGGACAGCAGCAGCTACCACAGCACCAACTTTTGCAGCAGCAGCAAAGTCAGCCACAACATTCCTCACAGCAAAATCAGCAAAATACAACACTAAAAAGCCAGCAGCAAGCTGCTCGGACTCCTGTGTCATTGGCTCAGAAGCCTGATTCTCCTGCTACACTACAAGCAACCAACATGCAACTTGTGGACATGGCTTCCACCGATGCAGCTGCTGGTGAATCTAGTAATCGGCTACTCTCCAAGAGGAGTATACATGAATTAGTTGCACAGATCGATCCTTCGGAAAAGCTAGATCCTGAAGTTGAAGACGTTCTTGTGGACATTGGAGAAGATTTCATTGAATCTGTAGGTTTTTTGTCCCACTCTCTTTCTCCCTCCCTCCCTCTGTGTGTGTGTGTTTCCTTTGGTGATTTTTGTGTAAGTATGCTTATTGTTGTGATGTGA
>m.94626
ATGATACCCACCAACAGGAGCAGGCCGCAGCCGAGGCCTGCAGGCAGATCTTGGTCCTTCTCAGAGATGGACTTCTCCGACACGAAGCGCAAGCCACGCTACCTCAGCAAGATAATCATGGCTGCGCTCCTCACCGCCATGTGCGTCGTCATGCTCACCCAGCCACCCTGCCATAGGAGGCCTCCCAGTGTGTTCTCCATCCACGAGCCCGGAGTAACACATGTCTTGGTGACGGGTGGCGCTGGCTACATAGGTTCACACGCCGCTCTTCGGCTGCTGAAAGACTCCTTCAGAGTCACCATAGTGGATAATCTTTCAAGAGGAAATATCGGGGCTGTCAAGGTTCTTCAGAACTTGTTTCCTGAGCCTGGGCGGTTGCAATTCATATATGCTGACTTAGGCGATCCGAAAGCTGTTAATAGAATATTTGCAGAAAATGCATTTGATGCTGTCATGCACTTCGCTGCTGTCGCTTATGTGGGTGAGAGCACACTTGAGCCTCTGAGGTACTATCATAACATCACTGCAAATACTTTAGTTGTGCTAGAAGCTATGGCAACGCACAATGTGAAAACACTGATTTATTCTAGCACATGTGCCACCTATGGGGAACCTGAGAAGATGCCTATCACTGAAGAAACTCCCCAGTTTCCGATCAACCCATATGGTAAGGCCAAGAAAATGGCAGAGGATATCATTTTGGACTTCTCCAAGTCCAAGAAATCGGACATGGCAGTGATGATTCTAAGATACTTCAACGTCATCGGTTCTGACCCAGAAGGAAGGCTGGGTGAGGCTCCACCACCTGAATTGCGTGAGCACGGCCGTATATCTGGTGCATGTTTCGATGCAGCACTGGGAATAATCCCAGGTTTGAAGGTCAAAGGTACCGACTATGAAACGCCTGATGGGACTTGTGTAAGAGATTACATTGATGTCACTGACCTGGTTGACGCCCATGTGAAGGCGCTCAACAAGGCGGAAAGAGGCAAAGTTGGCATATATAACGTTGGCACTGGAAGAGGTAGGTCAGTGAAGGAGTTTGTAGAAGCGTGCAAGCAGGCAACAGGAGCTACCATCAAGGTTGAGTTCCTTACCCGGAGACCGGGAGACTATGCCGAAGTTTACAGTGACCCGTCCAAAATCCGTGACGAGCTGAACTGGACAGCTCGCCACACGGATCTTCGCGAAAGCCTTGCGACTGCATGGAAATGGCAGAAGACACACCCAGGCGGATATGGATCAGCCTGA
>m.94627
ATGCTGCCCACCAACAGGAGCAGGCTTCAACCGAGGCCTGCAGGTAGATCTTGGTCCTTCTCAGAGATGGACTTCTCCGACGCGAAGCGCAAGCCGCGCTACCTCAGTAAGATAATCATGGCTGCGCTCCTCACCGCCATGTGCGTCGTCATGCTCACCCAGCCACCCTGCCATAGGAGGCCTCCCAGTGTGTTCTCCATCCACGAGCCCGGAGTAACACATGTCTTGGTGACGGGTGGCGCTGGCTACATAGGTTCACACGCCGCTCTTCGGCTGCTGAAAGACTCCTTCAGAGTCACCATAGTGGATAATCTTTCAAGAGGAAATATCGGGGCTGTCAAGGTTCTTCAGAACTTGTTTCCTGAGCCTGGGCGGTTGCAATTCATATATGCTGACTTAGGCGATCCGAAAGCTGTTAATAGAATATTTGCAGAAAATGCATTTGATGCTGTCATGCACTTCGCTGCTGTCGCTTATGTGGGTGAGAGCACACTTGAGCCTCTGAGGTACTATCATAACATCACTGCAAATACTCTAGTTGTGCTAGAAGCTATGGCGACACACAATGTGAAAACACTGATCTATTCTAGCACATGTGCCACCTATGGGGAACCTGAGAAGATGCCTATCACTGAAGAAACTCCCCAGTTTCCGATCAACCCATATGGTAAGGCCAAGAAAATGGCAGAGGATATCATTTTGGACTTCTCCAAGTCCAAGAAATCGGACATGGCAGTGATGATTCTAAGATACTTCAACGTCATCGGTTCTGACCCAGAAGGAAGGCTGGGTGAGGCTCCACCACCTGAATTGCGTGAGCACGGCCGTATATCTGGTGCATGTTTCGATGCAGCACTGGGAATAATCCCAGGTTTGAAGGTCAAAGGTACCGACTATGAAACGCCTGATGGGACTTGTGTAAGAGATTACATTGATGTCACTGACCTGGTTGACGCCCATGTGAAGGCGCTCAACAAGGCGGAAAGAGGCAAAGTTGGCATATATAACGTTGGCACTGGAAGAGGTAGGTCAGTGAAGGAGTTTGTCGAAGCTTGCAAGAAGGCAACCGGAGTCGACATCAAAGTCGACTACTACTCTCGGCGCCCCGGTGACTACGCGGAAGTGTACAGTGACCCTGCAAGGATCAACCGTGAGCTGAACTGGACGGCCCAGCACACCGAACTCCAGGAGAGCCTCAGGGTCGCGTGGACATGGCAGAAGAAGCACCGGAGCGGCTACGGACCGCCTCAGGCCATGATTTTGTGA
>m.94635
TCCCCATCGCCATCCAGGCTCCTAAACCCTAACACCTCCCCTGCCGCCGCACCAGAGCCATCCCAGTACCCTCCCTCCTCCTCCTCTCTCCCCTGCTCTCTACAGCGGCTCTCTCCATCCCCATCCCCACAAGCGGCGGAGGCGGGTGGCGGCAAGATGGTGAAGAAGAGCAAGAAGAGCAAGAGCAAGCGGGTCACGCTGAAGCAGAAGCACAAGGTGCTGCGCAAGGTGAAGGAGCACCACCGCAAGAAGCGCAAGGAAGCCAGGAAGGACGGCAAGAACCACAAGAGCAAGGTCGAGAAGGACCCGGGGATCCCCAACGAGTGGCCCTTCAAGGAGCAGGAGCTCAAAGCCCTCGAGGTCCGCCGCGCGCAGGCGCTCCAGGAGCTCGAGCAAAAGAAGGAGGCGCGCAAGGAGAGGGCGAGGAAGAGAAAGCTCGGATTGCCTGAGGATGAAGACATTGCTAATTTGGCATCTGCAGCTTCTGCACAGGGCACTGAGTTTGCAGAGAAGGATGCAGCAAAGGAGAATGCTTCTTTAGCAGTGGCTAAGAGCAATGATCATTCAGAGAGGGCCTTCTACAAGGAGCTGGTTAAAGTTATCGAAGCTTCGGATGTGATTCTTGAGGTTCTTGATGCAAGGGACCCGCTGGGCACTCGTTGCATTGACATGGAAAAGATGGTTAGGAAGTCTGATCCAACTAAACGGATCGTGCTACTTCTCAATAAGATAGATCTTGTTCCCAAGGAGTCGGTAGAGAAGTGGCTTACGTATCTAAGGGAGGAAATGCCAACTGTTGCATTCAAGTGCAATACCCAAGAGCAGAGGACCAAGCTAGGATGGAAATCATCAAAGATTGATAAAACAAGCAATATCCCACAAAGCAGTGATTGTCTT
>m.94640
ATGTTTTTTCGAATGATCACCCCCCTGCCTCGCTCGCTTTACTCCTCCGCTTTTTTCTTTAGCTTTCACTTCTCCTTTATCCTCTCTTCGCTTCGACTCCTCCCCGCCCACGCCTCCTCTCCTCTTTCCCCGTCCCTTCCGTTTCCGATAGCCTCGCGGCGCAGCCGAAACCCTAGCGCTCGCAGCTGCCGATCGCCGCCTCATCGCATGGCGTCCCCGGCGCGGCCCGCAGCTGTCTCCGTCTCCGGCGCCTTCGGCCTCTCCCCAGACCTCGCCCGGTGCTCCTTTGACCAGACGCTCCGCCGAGATGATTTTCGAGACAATAGACTACTGAGATCATTTGTTAATATCCATGAACAAGAAAATAATTCCAAAGAAATCATAACAGAAGCTATAGAGAACTGCATGAAGAAACAGGCAGACAACTTGGTGAATTCACTGGATGTCATCAGTGGAAGGCTGTCACAGCTGGAGTTATATTGCTATAAGCTTGAAAGGTCCATTGGAGAATTACGAAGTGATGTGATGGATTACCACGGCGAAGCAAATCTTAACTTCCGTTGCCTTGAAAAGCATGTGAAAGAGGTTCAGAATTCTGTACAGGTTCTGCAGGATAAGCAAGAGCTTGCTGAAACTCAAAGGGGGCTAGCTAAACTTCAAATGGTATACGAGGACCCTGCACAAAGGAGTGAAGGTACTGCCCCATCAGTTTTTATGGCAAATGAAAATGATGGCAGTTTGCCAGTTGCAAAACATGAGCTTGCTCTTGTGCCGCTGCACCAAGTAAACGCTGTGCAGTCCCCTGCTAAGCAATTCCAAAGTTGCAATGGGCTTATTCTACAGCAACTTGTGCCTGTCTCATTGAACACCCAACAAGAGCAGCAGCACTTGAACCAAGCCACCGTTTACTGTATGCAAAACCAGAGTCATCTTGAGCACAGACAGGCCCAACCATTTCAACCTGCGCCGCAATCTGTGGGACCACAGACCCAGAACCCTCAGCCACAGACTGTAGTTGAGGCACCTCCAATAACTAGTCAGGCACCAGAGTTCTACCTTCAACCTCAGCAGCAATGGTCACATCAAACTGGTCAGCAGCTTCACTCACAGTCACAGGCAAGGGAACCACAAATACAGGTGGTACAACAGCAGCAGTACAACAACATCCAGCAAGTTCCAGCACAGATAGTTCAACTGCATACATCCTCTCCTCAGGCTCAAAGTGCACCTCAGGTCACACTGTTCTATCCTCCATATGGATCTCAACAACCTGCCTGTGCTAACACTGAGCCACTTTCAAGAAGCATGGTTGTGCAGCCTTCCTACTCTACAATTTCCTCGTCCCAGCAAAAGCATCATGAAGTTGCTTCTCTTTATGTGCAAAGCAGCGCAATTTCGGTTCCAATGGCAGAACATAACCTCCAGCACCAGCAGCCGCAGCAATTTCATTCGCCTGGCAATGGTTCATTTGTACCTCAACCAAGCAAGACTGGTCTACGTGGTGTTGCACCCTACACAGTACAGGGTAATGCCCAGATCTACAACACTGCTTATGGAAGCCCTTCCAACAACGCTGCTAATGTTGTTGCTGTCCTTCCTCAACAAGCACAGGCCAGTGCTCCGATGATGCTTCATCATTTAGGACCCCAGGCCGTGCAGAATCATCCGTCAGGCATGGTTGAAAAGGCCGCTCGAATGGGTTACTTAAATGATCAAGTCGAGAACATGACTCTCCGGATGGTGACTGCAGGCCAGCCTGAGTTCAACAACTTGCAGGACGGGCTGAGCTCTGGTGGCAATGCGGCGACTCCACAGGCATGGTCTGGGTAG
>m.94642
CTGCATCAAGTGGATGACCAAGATCTTGAGCCACCGACAAAAAGAGGGATTAAGCCTGTGACCGTGCTGGCCGAAGATGAGAGAGTGGCCAATCCAGAGCCGGTGAAGCCTCCTCCAGTGAAGAAACTAGCTGCGGCGGTCGATCTCCGGACGATGAACCCAGAGCCCATGACCCCTCCAGCGGAGAAGAACCCGACTCCAGTGGTAATTCACCGCGTGATGAATGCAGAACCAAGAAGACCTTCTCCAGAGAAGAAAGCTTCACCGGTAATCGCTCGCCGGATTTCGAAGCAAGAGCCCGTCAATGCTCCTCCTGTGGAAGAGGAGTATGAGGAGATTCAGGGCAGGCCATCAGCACCAAGCAGAAGCAATGGAAGAATGCAGAACATTGTGGATTTGGTAATGTGGAAAGATGTGTCAAAGTCTGCATTTGTGTTTGGATTTGGGACATTCTTGCTCATCTCCTGCTCTTATGCCAAAGACCTAAACTTTAACACAATCACTGCAGCTTCATATCTAGGCCTAGTCTACCTTGGCCTAAGGTTCCTCTGCAAGTCCATACTCAACAGAGGTGAGAGTGTGGACTGTGATGATGAGAGAAATGGTGAGAGGTGCCACCTGGTAGGGGAGGAGGATGCTATCTGGCTCCTGAGGCTTGTGCTACCTTACATCAACGAGGTGCTCCTGAATCTAAGGTCTCTCTTCTCTGGTGAGCCAGCAACAACCATGAAGCTGGCACTGCTGCTGTTTGCAATGGCCCGGTGTGGCAACTTTGTCACCCTCTGGACCCTGGCCAAACTGGTTTTCTTTGGCATCTTCATCATTCCAAAGGTGTGCTCCTCTTACTCCACGCAGCTCGCAAGATATGGCAAATTTTGGCTGGAGAGGTTCAGGGATGCATGGGAGTCTTGCTCCCACAAGAAGGCTGTCGTAGCAGCCGTCTTCACCCTTGTCTGGAACGTCTCCTCCACGGTCGCTCGTGTCTGGGCTGTGTTCATGCTGGTGGTGGCGATGAAGTGCTACCAGCAGCGCATGATGGAGTTCGGCTGGAGCAGCTCGGTGGAGGAGGCTGCGGAGGAGAACGCCGATGATGGGTCGCAGCAGCAGCAGGAGTCTCCAATCAAACCTGGCCCGGCGGCAAAGGGTGGTCAGGATCACGAGTCACAGGGCTTCGTGGTGGCCCCTCACCCTCAACCTCTCCCTGGCAAACTCGCCAGAGAC
>m.94643
TGGAATCCAGAGAAGGATCTGCTTGCTATGGTTACTGATGACTCCAAGGTTCTCCTCCATCGCTTCAATTGGCAAAGGCTATGGACTATATCCCCTGGGAAGAGCATCACATCTATTTGCTGGAGCCCTGATGGTAAAATAGTAGCGCTTGGTACAGAAGATGGTTTGGTTCTTCTGCATGATGTTGAGAACGGGAAGATGTTACGAACTGTCAAATCCCACAATGTTGCCATTGTATGTTTGAATTGGGCGGAAGATGAACCACTATCAAGGACTGACAAGGACGACCTGTTATCCTATGAAGACCGCACTACACGTTTCTTTCCTCCTGCTCCCGTTATGCCTAGGATAGGTGGGCTAAACTCGGGAGATCCTGGTCTTGCGGACGAGAATGAAGAAGCCACTCAGGAATTTTCAAGTGCTTCCTGTCAACGTTTTAATATTCTGTGTAGTGGGGATAAAGATGGTTGCATTTGCTTCAGTATTTTTGGAATATTTCCAGTTGGCAAGATAAACATAAATAAGGTTCCAATCCATGTTCAATCCTCTGGAAAAAGTAGTTACCAACTCCAGGGTGCTTCCATAAGCAAGGTTTCTTTATCAAGAAACCTCCATCAGTTGGTTCTCATGTGCTCCGGAAAGCTGATTGATACTGACAACCTTTCTCACATTAATGACATTTCTGTTGGGTTACATTGTCTGCACCTGGATACTTCTATCTTTTCCAACAGGAAAAATGAGCTACATCAGGTCTCCCAACAAGCGTCAAGCATTCAAGATCTGGTCGAAGTTGTCCGCGCTTCCTTATCTATGATGTCCAAACAATGGTCAAGTGCTATGAACTTATTTCATGAGAAGTTTAGTGCCTTGCCTTCTCTGATAATTGCCCATGGGATGGAATCTAGCTCTAAGGATGAGTTTATGAGCCTTTTGTTTGGGACACGCACAAGTCCAGCACTACACCAATTTTTAGTCAGCTCACTTGGTGAAGCGGGTCTCAAGAGGATAGCTAAGGCTGTTGACAGTGCTGGAAGAGAACTTCGTATTGTTGTCAGTGAGCATCTTCAGCCTGCAGTCGAAATTATTTCATTCAGACTTGCAGAACTAAGAGGCCTTGCAAGATGGCGTTCACGATTTCAGAACATTGGGTTAGATGAAAAGCTTATTGATGGTGTAACTGAGAGGATAGGGATGCTAGTCGTGCAAGTTGAGCGCTTTTCAAGGGTTGCAGCTACTGTTCTTTATCTGTTTCAAAATTTCTTCAGCTGGGTTCTGAAGTGTGTTAAGATATTATTAAGTGAACCAACCGATCAAGTTCCACCTGCAAACAGTGAACTTGTGGTGATTTTTCTGAAGTTTCTTCTTGATAAGGATCCAATCAAACAGTTACTTGAAGCAGATCAGATATTTGAGTGGGACATGGATATTGCAAGACATGTTGAGCAGCTAGTAGTTTTTGGAGGATTTACAGACACCCAATTTTTGGAAAGGAGTTTGGTCAAACAATTTAACGAGTTGGAAGAAAGCATGAAGGAGGCTTTGTTGATGCCATTCGTCACTATTTCTTCACAAATACATTGTCAAGGATTGCTTCCTCTTTATCCTGTTACATCGTCAGTTGCCTTGTCATCAACCTGTACTCCAGGGTCAATATCATTCTACAAGGATGATGATTCTCAGCATAGTGCGTCTTCATATAGCTTGACTGACTACATATGCTTCAAGATACCTGATGGATCCTTGAATTTAAGAAATTGCATTGGTGTGATAAAGGATTTCTGCAACTCTTGTACTACCATCAGCACACCGTCACTTTCAGGTTTTCTGTTGCGTATACCTGATGAATATGAGTGTGTTGATCTGTCTCTTTACAAGGACAACCAGGTGGTTTTACTACTTAGTGAAAGGTCCTGCTCTGATACTCCTGGAAGATCTTGGATGGTGATGCTGCAGACGGAGAACTTCTCTTTTTCACCGCTCTCGAGAACATTCCCTGCAAATATTTACAGTCTACAAAAATTGATGGCACTGGAACTCCAATTGGACACAGATTATGGGAAAGTTCGTAGCATACCTCACCCTGTGTCTACTCCACTGGCAGTCAGTGCCTCAAGAGGAGTGGCTTGTGTCTTTTCATCACGGAGGCATGCTTTGGTTTATATCCTTGATGAGGATGAGGACGAGGATGAGGATGAAGGTTCTGATATTGAGTGA
>m.94645
ATGCTTAATTTCATCCACTCGATATTCATGATGAACCATGATCCAGGTTTTAACTGCTGCCTAATCTATCCATATTTTCAATTCAGGAGAATGCTGAGTAATAATAGAAAGTTGTGGAATCCTAAAGAGGAGCAAACATGGGTCCATGACAGATTTGATGAGATGAATCTAAACGATTATCATAATGGCAATACAAGAAGAAATCCGAGAGGCCACTTTAGAGGGCGTGGTGGTGGACCTGGAGGTAGGACTCATGGTGTTAGCCGTGGTAATTTCAGAGGCAACAGATCTCGAACACATTATCATGATGGTAACCAGAACTACATTTACGTTCCAAAGGAATCTCATATTTACAATGATAATACGAAGAACGTTAGACGTGTCCCGTATGATAACGGGAAGAACAGGGCTCAAAAACCGTCACATGCTCAGAATGATGATGTTAATAACTTTGACGTGGTTCCAAAAGAATCTCGCACTTACCATGGTGATTCCAGAAGTCATAAGAACACACAAAGAGTAATTCGAGGTAGAGGCTCTAAACGATACCAACCACGTTGGAGGAGCACCACTGAGATATCTTCAGAGCAAAACAATAAATCACTGAATCCTGAAAATGCTTCTTCAAATGCAAACTTGGGGAAACACCAATCTCAAAATTCAAATTCTCGGCCTGAGCAAGGTTTTCCAATTAAGCAATCCCTTGCCTCAAACTTGAATTCGGCTTCGCCACCCTTTTACCCTTCTAGGCCGTCCCACCGGGAACTCCCAATTGGTCAGAGGGGGAATGCACAACCTAGTAGTACTAGTAGACCTTTCTCATCCCCCATTGGTATGGAGCATGTCTCTCCAACCCCACAATATGGCCCCCTATTGAGAGGGAAGGCTTTTGTACCATCTATTGGGCATGGCAAGTTGCACGTTGAAGCTGCTATAAAAGGCATGGATATTCCTGCATTTCATTCCTCTCCATCATCATCAAATAGTCCATTTCTTGTAGCACCTAATCAAGCCTCTAGAGATTCTGTTCAGTCCTCACATCCAGTTGTTCAACAATGGTCGGTTCAATCATCTATTCAATCCACACCAAGGAGGCCAACCGAGATGTTTGATTCACAATTCGGTAATAGTGATGAAATGCCATCTTCCACACAACCCACGTCCACAGTTTTGACTGAAGACACCGGAATTCGTTCACCTCATGGTTCAAACAAAGCTATTACTCGATTGACGGTAAAGGAACAACATGGTGACCAGGGAGAAGAGCGTGCTTCTTTTCTCTATGGCGGAGGCCATGTTCTCGGGGCTACGGGAGCAATGGGCCTTTCACTTGGTGACCAAGGTTTCCATGGCACCCCAGCACTCTTGCCAGTTATGCAGTTTGGACGTCAGCATTCAGGTGGACCTGGTGTTCCTTCAATTGGTATGGCTCTACCTGGATTTGTGTCTCAGCAACAACTTGGCCTCAGCAATTCTGAGATGGCTTGGCTACCAATATTGGCCCGTTCTTCTGGAGCTTTAGGAGCAACTTATGGGTCATCTTATATAGCCATGGATGGCAGCTATTATTCTCGATCTTCCGAGCAGGCATCTTCATCAGTTTCTCCTAGAGAACCTAGTGCAAGTAATGCCCCTTCCCAGCTGAAGTCCCCAGAAATAACAGAGGTTGTAAATGATGAAGTTAGTCAACGCCAAAATAAACCTCGTCGATACTCGGAAATGAACTTTGGCTAA
>m.94661
ATGGGTGATAGTTCAAATCCAAATGTGCAGAAGGCCGAGGAACTCAAACTTAGGGCAAACGATGCCTTCAAGGCAAACAAGTTTTCTCAGGCTGTAGATCTCTATGACCAAGCTATTGATCTAAATAGTTCAAATGCGGTTTATTGGGCAAATCGTGCATTTGCACATACGAAGCTTGAGGAATATGGAAGTGCTGTCCAGGATGCTACAAAAGCTATTGAAATTGATCCTAAATATTCGAAGGGTTATTATAGACGAGGTGCTGCATATCTTGCCATGGGAAAATTCAAGGAAGCCCTGAAAGATTTTCAGCAGGTGAAAAGAATCTGTCCTAACGATCCAGATGCTACAAGAAAGTTGAAAGAGTGTGAGAAAGCTGTCCAAAAAATCCGTTTCGAAGAAGCAATTTCTGTAGGGGATACAGAAAGGCGCTCTATAGCAGATTCTCTTGATTATCATATAATAGAAGTTGAACCACAGTATACTGGCGCAAGAATTGATGGGGATACAATAACATTAGATTTCATCAAGCAGATGTTGGATGATTTTAAAAAGCAAAAATGTATACATAGAAGGTATGCATTCCAGATTGTGTTGCAAGCACGAGACTTGCTGCGATCAATTCCTTCCCTTGTCGATGTGAATGTTCCAAATGGTTGTCATTTTACGGTTTGCGGTGATGTTCATGGCCAGTACTTTGATCTGCTAAATATATTTGAGCTCAATGGGCTTCCCTCTGAAGAGAATCCTTACCTTTTCAATGGAGACTTTGTGGACAGAGGATCGTTTTCACTTGAAGTCATACTTACTCTCTTTGCATTCAAGTGCCTCTATCCAACAGGTATGTACCTAGCAAGAGGAAACCATGAAAGCAAGAGCATGAACAAAATATATGGTTTTGAGGGAGAAGTGAAGTCCAAATTGAGTGATACGTTTGTTGAGCTGTTTGCTGAGGTATTTTGTTGCTTGCCTCTTGCTCATGTAATCAACAACAAGGTCTTTGTAGTTCATGGGGGTCTGTTTAGTGTTGATGGAGTGAAGTTATCTGACATTAAGGCCATTGAACGCTTTTGTGAGCCTCCTGAAGAAGGTTTAATGTGTGAAATTCTATGGAGTGACCCGCAGCCTCAGCTTGGGAGAGGCCCAAGCAAACGAGGTGTAGGCCTTTCCTTTGGTGCAGATGTGACAAAGAGGTTTTTAGAAGAGAACAATCTTGACCTTGTTGTTCGATCCCATGAAGTGAAGGATGAAGGGTATGAAATTGTACATGACGGAAAGCTTATAACTGTTTTCTCCGCTCCTAATTATTGCGACCAGATGGGCAACAAAGGTGCATTTATTCGGTTTGGTGCTCCAGATTTAAAGCCAGATATTGTTAGTTTCTCAGCAGTGCCACACCCTGATGTCAAGCCGATGGCCTATGCAAACAATTTCCTCCGGATGTTCCAATAG
>m.94663
ATGCCGGTGAAGGACGTGATTTCGTGGACTGGATTGCTCAATGGATACATGGAGTTTGGTTTAGTTGACAAGGCTCTGGGTGTGTTTGATCGGATGCCTGAGAGGAATTTTGTTACATACAATGCAGTTTTGACCGGATTTTGTCAGAACAAGGAAGGTGTTCGATTCACTTTTGCTAAGAAATCGGGGCTGCGAGGGCTGGGGTTGTTTAGGCAAATGCTGGATAAAGGGTTGGAGATGTCAGACGTTACAGTGACTGGTGTCCTGAATGCCTGTGCTATTACTGCAGATAGGAAGATTAGCGAGCAGGTTCACACATTTGTGATTAAGTGTGGCTGTGGTTCAAGTCCTTGGATTGACGCTGCATTGATAGACATGTGCATCAAGTGTGGCAGGTCTGGAGACGCACGTCTGTTGTTTGAACATTGGCGCCATGAGGAGAGCTTTCACATTGCTTGGAATTCTTTGCTACTTGCTAGCTTCAGATATGGAGAGTATGAGAAAGCGCTTTCTATCTTCCTTCAAATGTTTAGAAGCAGTGATGTTCAGTTCATTGATGAGTACATGTTGACTACTGTTCTTGGAGTCTCTGGTGCTTTAGGTTTTGCCGAACTTGGAAAGCAAACACATTCATTTGCTGCAAAATCTGGGCTTTTGTGTGCTTGTGGAGTTGGTAATGCTATCATCAGTATGTATGGCAAGTGCGGACAATTGGAAAATGCAGTCAATTTCTTTGAGCGAATGCCTCATCGAGACCTTGTGTCATGGAATGCGCTGATCACTGCTCATCTTCTCCATCGCCAGGGAAATGAGATATTGAACCTATGGTCTCAAATGGAGAGATTAGTCATCAAGCCTGATTCTGTTACCTTTCTTCTGATCATATCAGCTTGCAGCTACACAAGCTCGGACTCTGCAGATACATGTATGGAACTGTTTCATTGTATGTCAAGCACATACAGCATTGAACCTGCCATGGAGCACTTTGCAGCATTTGTCTATGTCCTTGGCTGCTGGGATCGTTTTCATGAGGCAGAACAGTTTATAGGTAGTATGCCATTCAAGCCTGGTGCATTAGTTTGGCGATCTTTGCTAGAAAGCTGTAGCAAGCGGTCCAATATGACACTGCGGAGGCGAGCAATGAAGCATCTACTTGCATTGGAACCACAAGACCCATCCACATATGTTCTGGCATCTAATCTGTACTCTGAATCAGCAAGGTGGCATTGTTCAGAGAACACAAGGCTTGAGATGCGTGAAAAAGGCATCCATAAGATTCCAGCAAGGAGCTGGACATTTCATGACAACACTATTCACTCATTTTTCGCACGAGATAGATCGCATCCTCAGTCCAAGGACATCTATGCTGGTCTGGATGTGCTAACCCTTGAGTGCATGAAGGCTGGGTATGAACCAGACACCACCTTTGTCCTACATGATGTCGAGGAATACCAAAAGAGGCATTTCCTAATGTACCATAGTGCAAAGCTAGCTGCTACATATGGCCTTCTAATGGCAGGCCCTGGGCAAATCGTCCGTGTCGTGAAGAACATCCGCATGTGCGGTGACTGCCACTCATTTCTGGAGCATGCCTCTGCTGCTACTGGGAAAGAGATTTCAGTCAGAGACTCAAGTGGGTTTCATATTTTCAGGGGAGGGAAATGTTCCTGTAGAGAATAG
>m.94685
ATGAGCCACGACGTCGCTTCCTCCTCCTCCTCTTCCTCGCCGGGCAGCGCCTCAGCCAGCTCCAAGTCCTCCAAGTCCGCCGCCGCCTCCCTCGCCGCCCGTGGCGCCGCGCCCCTCACCGCCGCCGCCACTGCCGCCGCCGCCGCCGCTGCCACAGCGCCTTCCGGCTCTCAAGTCCCAGCCATGGCGAAGAAGAGGAAGCGCACCTCCGATGCTCCCGCCCCTGCCGCCGTAGAGAAGCCTGACGAATCCGCGCCGCAGCGGCCGGAGCGCACCCTCTTCGGGTTCAAGGACCAGCCAGCCTCCGCCGCCGAGCCTGCTTCAAAGGACGGCGCCGCCGCGGCGCCGTTCTTTCGGAACAAGGAGAAGGTGCTCATCACGTGCTCCCGCCGCATCATCTACAGGTACCGGCATCTGATGCAGAACGTGGTGTCGCTGCTGCCGCACGCCAAGAAGGACAGCAAGGTGGAGTCCAAGCAGAGCAAGGGCGGCGCGCTGAACGAGCTGGTCGAGCTCAGGAGCTGCTCCAGCTGCCTCTTCTTCGAGTGCAGAAAACAGAAAGATCTTTACCTTTGGATGGTCAAGTCTCCTGCAGGGCCATCAGTGAAATTTCTAGTCAATGCTGTTCACACTATGGAGGAACTGAAGCTCACTGGTAACCATCTGAAAGGGTCTCGTCCTCTTCTAACATTTTCGTCAAATTTTGACCAGCAACCTCACTGGAAGCTTGTGAAGGAAATGATAACTCAAATTTTTGCTACTCCAAAAGATCATCGAAAGGCAAAACCTTTTCATGATCATGTGTTTGTCTTCTCCATCGTGGATGAACATGTTTGGTTCAGAAATTACCAGATTTCTGTACCCCACAATGAGATTGACAAAGTCGATAAAGGAGGCCTGGATAAAATGACACTTGTTGAGGTTGGCCCCAGGTTCTGTTTGAATCCAATCAAAATATTTGGTGGTAGTTTTGGTGGCCCCACATTGTACGAGAACCCATACTATGTGTCTCCCAATCAGATCCGCGCTCTAGAGAAGCGGAAGAAGGCCGGGAAGTACGCCAAGAAGGTGAAGGCCAAGGTGAGGAGGAAGATGCACGAGATGGAGAACACCCTAGAGCCTGACGAGTTTGCTGATCTTTGGAAAGGGGAAGACTAG
>m.94690
ATGGAGTGCAACAAGGATGAGGCCCTTAGGGCGAAGGAAATTGCAGAGAGGAAGTTTGAGTCCAAGGACCTGCAGGGGGCCAAGAAGTTTGCCCTCAAGGCCAAGGCTCTCTTTCCTGGGCTCGAAGGCATTGTTCAGATGATTACCACCTTGGATATTTACCTTACTTCAGAGGTGAAGATTGCTGGGGAGAAGGACTGGTACTCTATCCTTTCTGTTGACACATCGGCAGATGATGAAACTTTGAAGAAGCAGTACAGGAAGTTGGTTCTTCAGCTCCATCCCGACAAGAACAAGTCAGTGGGTGCCGAGGGTGCTTTCCAGATGGTCAAAGAGGCATGGACTGTGCTGTCCGATAAAACCAAGAGAGCGCTGTATGACCAAAAGAGGAAATTAATGGTACTACAACAGAAGGCATCTCAATCAAATAAGGCAAGTGCAACTCCTGGTGCAGCCAATGGCTTTGATAATTTTGCAGCCAAAGCGTCTGCTTCCAAGGCAAGAGCAAACAAGCAAAAGGCAGGATCAGCAACATATACAGTGCGCCAGCGCCCGCCCCCGCCCCCACAGCGCCCACCCCCTCCCCATCAAGTTCCTGCTCCTGCTCCACCTCCAGCAGTGCCAGCTACATTTTGGACCTCATGTAACAAATGCAAGATGAATTTTGAATACCTCAAAGTGTATCTGAATCACAATCTTCTCTGCCCTAGCTGCCGTGAGCCATTCCTAGCAAAAGAGACACCGAGGCCACCAACTGAGAATGTTCATGCTGTACGGGATTCGAACATCAGTGGTGCAAATCAAGACGCAAGCACTGGTAGAAATTTCCAGTGGGGTCCATTCTCAAGGACAGCTGGTGCAGCTAGTGCTACTGCATCATCTGCTGCTGCTGCTCAAGCTGCTAACGTGGTTCATCAGACATACGAGAAAGTCAAGAGAGAGAGGGAGGAGGCACAAGCAGCAGCAAGAAGGGAAGATGCTCTTCAGAGGAAGCACAATCCTCTAAAAAGGCCAGCAAATATGTCAGAGAACATTAATCTTGGAACATGCGACGCTGCATCTGGAAAGAAGATGAGAACTGCGGGTAAAGATGCTGGAGTTGGTTCTTCCTCCAGTCTATCAGGTCCATGGGCCAATTGTTTTAGAACGCCAGGTGGAACTATACCATTTTCTACCAACTGTGGAGCCTATGAGTTTCAAGGTCTTAATGGTGGACCCAATTGGAAACCCAGGCCTCCTACTCGGATCAGCGTAACTAAGGCTTTCTCTCAGTTGGATGTTAGGGGAATTTTGATTGACAAGATGAAGAGCGATTTGAGGGAGAAGTTGAAGGAGATAAGAAGTAGAACATTCCAACTTACTGCTAATGGAAAAGCGAACAAGAAACATGTGGTTAAAGAAAATGTTGAGGGTAATGAAACTCTTGCATCAGATGATTCTACTGCAAATAAAGATGTTCATGTTGATCCAGAGGAGAATGGTTCTGGTAATAGCACAGATGCTGAACATGAAGATGATGACCCTTTCTCTTATACTGTTCCTGATCCTGATTTCCATGATTTTGACAAGGATCGTACCGAGGAATCTTTTCAGAGTGATCAAATTTGGGCTTCATATGATGACGAAGATGGTATGCCTCGTTATTACGCATATATTCAGAAACTTCTTTCCTTGAATCCGTTTAAGCTCAAGATAAGTTTTCTCGCATCAAGGACGAATAGCGAATTTGGATCATTGAATTGGGTTTCTTCTGGCTTCACAAAGACATGTGGTCATTTCAGGATTGGTAAATATGAAACCTGTGATATACTCAACATGTTCTCTCACCAGATTAAATGGGAGAAAGGTCCACGTGGGGTGGTCAAAATTTATCCACAGAAAGGTGATATCTGGGCTGTGTATCGAAATTGGTCCCCTGATTGGAATGGAGACACTCCAGATAATGTGCTGCATGTCTATGATCTGGTTGAGATACGGGATGATTATGATGAAGATCATGGCATTTCTGTCATTCCCTTGGTTAAGGTTGCTGGATTTCGAACAATTTTTCAGCGTCATCAGGACCTGAGTGTCGTCAAGAGGATTCCAAAAGAAGAGATGTTTCGGTTCTCACATCAGGTGCCTTTTTATAGGATGTCAGGGGAAGAAGCTCCAAATGTCCCCAAAGATAGCTATGAGGTAGACCCAGCTGCTATTTCTAAAGAACTTCTTCAGGAGATCACAGAAACAGTGGAGGAGGCCGAGGCAACTTCTAAATGCTGA
>m.94694
ATGGATCAGTATGAGGTATTGGAGCAGATTGGGAAAGGGGCATTTGGCTCTGCGCTGTTGGTGCGGCACAAGATGGAGAAGAAGAAGTATGTGCTGAAGAAGATACGGCTTGCGCGACAAACCGACCGCACTCGCCGATCTGCCCACCAGGAGATGCAGCTTATTGCGACAGTGAGGAATCCGTTTATCGTGGAGTACAAAGATTCATGGGTGGAGAAGGGTTGCTATGTCTGCATTGTTATAGGTTATTGTCAGGGAGGGGACATGGCTGAAGCTATTAAAAGAGCTAATGGTACCTATTTCTCTGAGGAGAAGCTTTGCAAGTGGCTTGTGCAACTCCTTATGGCTCTTGATTACTTGCATGCAAACCACATTCTTCACCGAGATGTGAAGTGCTCCAATATTTTTATTGCCAGAGACCAAACTATAAGACTCGGTGACTTTGGGCTTGCAAAAATATTGACTTCTGATGATCTGGCATCTTCTGTGGTAGGAACACCAAGTTATATGTGCCCAGAACTTCTTGCTGATATACCATATGGTAGCAAGTCTGATATTTGGTCTCTAGGATGTTGTATATATGAAATGACTGCTCTCAGGCCTGCGTTTAAAGCTTTTGACATGCAAGCTCTGATTAACAAGATCACTAAGTCAATAGTATCACCACTGCCGACGAAATATTCTGGTCCATTTAGGGGACTTATTAAAAGCATGCTGCGGAAAAGTCCAGAGCACAGACCAAGCGCTGCAGAACTGCTCAAACATCCGCATCTTCAGCCTTACGTGTTTCAAGTCCAATTGAAATCTAGTCCTACTCGCAATATACTTCCTATCCATCAGTCTCTGACTGACAAAGTTAAGAAGATGACATTTCCTGATGATGTAGCTGATTTTGCGCGCAGAAGAATGGCCAGGAGAAACTCTTTGGGAAGTCAGAGGATTGTAACATTTAGCAAACCATCTCCTGAGCGGAATTCTGTTAGCTCTACTCGGAGCATCAAAGAATATACAACTACTCAGAGTGTCAAAGAGTTATCCATTGACAGCAGTCATGTTGAGGACGAGGTTACCAGTAAAGCCATCATAACGCAGACATCAAGCATCCTAAGGACTCCCAAGAGTACTCCAGCCAAGACATTCACAAGTAAAAATCGGCTTGAAACTCCAAAAACATCTTATACCAGATCAAACCGTGTTGAGCTGCCCTCAACAACGCCCCTATACAAAAGCGCTCGACCGGCTCGAAGAGTATCCCTCCCTCTGCCAACATATGAAACACCCATCAAGCGCAGCATCAGCATTCTGGACCAGCTAGACTCCCCTGATGTCTCCATGAATGCACCTCACATTGACAGAATTGCGGAATTCCCACTGGCTTCATCTGAGGACCCCTTGCTCCCGATCCACAAGCTTTCTTCAGCTCATGGGTCATGCTCCACTCCTCCCTCCATCAATCGGTCGATCACCAAGGACAAATGCACAATCCAGGTACTTCGCATGGATGGGGACAATGGGAGTGACTCCTCAGGCCGTAACGCCACTGCTGCCTCAAGCCGGGGGTCCAACGACTCCAGGCTGCAGCGGTTCGACACTTCGTCTTTCCAGCAGCGTGCCGAGGCACTGGAAGGGCTGTTGGAGTTCAGCGCGCAGCTATTGCAGCTGGAGAGGTACGATGAGCTGGGGATCCTGCTGAAGCCCTTCGGGCCCGAGAAAGCGTCTCCCAGGGAAACAGCCATTTGGCTCACAAAGAGCTTCAAGGAGACGACATCGTAG
>m.94698
GTTCCAGAAAAGGAAGTTTCAGCAGTCTCTGCAGCCTTGCACATTAGGTTCCGTGAAGCATTGTCTGCAGGCAGGCTATCCAAGGTTGAAGTCATTCATAATTGTAGCATTCTTGCTGCTGTTGGCCTGAGAATGGCAAGTACTCCTGGAGTCAGTGCAACCCTTTTTGATGCACTCGCAAAGGCAAATATTAATGTAAGGGCGATAGCTCAAGGTTGCAGTGAGTACAACATTACTATTGTATTGAAGCAAGAAGACTGTGTAAGGGCTCTGAGAGCTGCTCACTCGAGGTTCTTCCTCTCCAAAACAACACTGGCTGTTGGAATTATTGGACCTGGGTTGATTGGTCAGACACTGCTTAACCAGCTGAAGGATCAGGCTGCTGTCCTTAAGGAAAATATGAACATTGATTTGCGCGTCATGGGAATTACAGGTTCAAGGACAATGCTTTTGAGTGATACAGGAATTGATTTGACCCAGTGGAAAGAGCTACTACAAACTGAGGCAGAACCAGCCAATCTTGACAAGTTTGTTCACTATTTGTCTGAGAATCAATTCTTCCCTAACAGAGTTTTGGTGGATTGCACAGCAGACACAAGTATTGCATCCCAGTATTACGATTGGTTAAAGAAGGGAATCCATGTCATCACTCCAAATAAGAAAGCAAATTCAGGGCCACTCGACAGGTATCTGAGGCTTAGGACTCTACAGCGCGCATCATATACACATTACTTCTATGAAGCAACCGTTGGTGCTGGCCTCCCGATCATTAGCACTCTGCGGGGTCTCCTGGAGACGGGTGACAAGATATTGCGTATTGAGGGTATTTTCAGTGGAACGTTGAGTTATATTTTTAACAACTTTGAAGGAACAAGGACCTTTAGTGATGTTGTTGCTGAAGCAAAAGAGGCTGGATACACCGAGCCAGATCCAAGAGATGATCTATCTGGAACAGATGTTGCCAGAAAGGTCATTATCCTTGCAAGGGAGTCTGGTTTGAGACTTGAGCTTTCAGATATTCCTGTAAAGAGCCTTGTGCCAGATGCACTTACGTCATGCTCGTCTGCAGATGAATTCATGCAAAAGCTACCATCCTTCGATCAGGACTGGACCGGACAACGCAGTGATGCTGAGGTTGCAGGCGAAGTACTGCGGTACGTCGGAGTCGTGGACGTGCTGAACAGGAAGGGACGGGTAGAGCTGCAGAGGTACAAGAGGGACCACCCGTTCGCCCAGCTATCCGGCTCCGACAACATCATCGCCTTCACCACCTCGAGGTACAAGGAGCAGCCACTGATCGTTCGAGGGCCGGGCGCAGGCGCGGAGGTGACCGCGGGAGGTGTCTTCTGCGACATCCTGCGGCTGGCGTCCTACCTCGGCGCTCCCTCGTAG
>m.94699
TCATCCCGATTTCTTTCCTTCGCCCCCCTCTCTCTCTCCCCTCCCGCCGCGCCGCGCGCTCGCCGCGAGATGCGGAGCGTCGCCATCGCGAGCCCCGTCCCGCCTGCCGCTGCCCCTCGACGGCGGCCCCGCTCGTCCGCCTCCGGCAGGGAAGCGATTTCGCAATGTTTGAAGTGCGAGATAATTCAGGACCGTCCATTAGGTGCCTCTGTAAGGATAGGTCACTCTCATGGAAGTTCGCAAAGACATGGTTCCAAGAATTTGCTCACACCAGCTGCTGCAGCTATTTCAATTGAACAAGATGAAGTCACTACTTACCTTCCAAAAGGTGATATGTGGTCTGTTCACAAGTTTGGTGGCACTTGCATGGGAACACCACAAAGAATTCAGAATGTTGCTGATATAGTTCTTGGTGACTCTTCCGAGAGGAAGCTGATCATTGTTTCTGCAATGTCCAAAGTTACTGACATGATGTACAACCTTGTGCATAAGGCTCAGTCAAGGGATGATTCTTACACGATGTCATTGGATGAAGTTTTTGAGAAGCATATGGCAACAGCAAAGGACCTGCTTGAAGGAGAAGACCTTGCAAGATTCTTGTCTCAGATGCACGCAGACATCATTAACCTAAAAGCAATGCTTCGTGCCATATATATAGCTGGGCATGTAACAGAATCTTTCTCTGATTTTGTGGTTGGGCATGGAGAATTATGGTCAGCTCAAATGTTGTCATTTGCCATAAAGAAGTCTGGAACACCTTGCAGTTGGATGGATACTAGAGAAGTTCTAGTTGTAAATCCCACAGGTTCCAACCAGGTAGATCCTGACTATTTGGAATCTGAGAAACGACTTGACAAATGGTTTGCTCGACAACCAGCTGAGACAATAATTGCAACTGGATTTATTGCGAGTACACATGAAAACATCCCTACAACTTTGAAAAGAGACGGAAGTGATTTCTCTGCAGCCATAATCGGCTCCCTTGTTAAGGCTCGTCAAGTCACCATATGGACTGATGTTGATGGGGTATTTAGTGCAGATCCTAGAAAAGTTAGTGAGGCTGTGATCTTAGGCACATTATCATATCAGGAGGCCTGGGAAATGTCATATTTTGGGGCAAATGTGTTGCATCCCCGTACCATTATACCTGTGATGAAAGACAATGTTCCGATTGTCATTCGGAACATGTTCAATCTCTCTGCCCCTGGAACCACGATTTGCAAGCAGCCTGCCAATGAAAATGGTGATTTAGATGCTTGTGTCAAATCATTCGCTACCATAGATAACTTGGCCCTTGTTAATGTTGAAGGAACTGGAATGGCGGGTGTTCCAGGTACATCAAGTACCATATTCAGTGCTGTCAAAGATGTTGGAGCTAATGTTATCATGATATCTCAGGCTAGCAGCGAACATTCGATATGCTTTGCTGTTCCAGAAAAGGAAGTTGGAGCAGTCTCTGCAGCCTTGCATGTTAGGTTTCGTGAGGCATTAGCATCAGGAAGGCTATCCAAGGTTGAAATCATTCATGGTTGCAGCATCCTTGCTGCTGTT
>m.94707
ATGGGAGCTAATTGCTGTATAGCTGCAAAGCAGAGGCCTCAGCCATGTGTGACGCCAGTTGAAATGTCAGCTTACAGGAACATAAGACACTCCCCATCATGGAGCTTCCGATGGGACAACCGAACACACATAGAAGACATAATGGAAATCCCCACATTTTTTTCCAACCATAGTAGTGGAAGCATTCGGCCTGAAACAAAGAGTGGTTCCATTGCACCAACTGAAGGTTTTTCTAATGGAGGTAGCCCTTCTGATCTGTTCCACAAAGTCAAGTGGCAGAAATCTGAAAAGAAGATGGAAACGTCTAAAATTGCAAAATCTGGTCCTCGAGCAGATAGATCCACCACAAGCAATTCTTCCCCCGAGGCAAAGCTTTCCAGGAAATCACTAGACATGGTAAATGTTGCTTCAGATTCGAAGGCATCAATCTCTGTTCCTTCAACACCACCTGTAGTACCCAGAGCAGATCCTTCATCCTCTAGGGGCCATTCTCTACCAATGGATCCAGATTCAATGAGGAAAGCACGTCGATCACCAGGGTATCAACTGTATAGACAGGTCTCAGACAGCAAGATTCCATCTCTCAGGTCTCTCAATGAGAGCAGCTCTCCTGAAGGAAGACTATCCTTGTCCATGCTCTCAGTCTGCAGCAATGATTTATCCGCAGCAGGATCACATGGTGAGTCATCTGATGGTTGGTCAATGCGAACATTTTCTGAAATGGTTGCATCATCTCAAAGAGAGAGATGGTCAGCTGATAGTGAGCTCCTAGGTTCCGTTTCCAGTAAAATGACAAGATCAAATGCTTCAAATCCTACTACCCTCTCCCCTGACCAAGAGGTGTGCAAACTATGTTCAAAGCTATTAAAGGAAAGGTCCACGTGGAATGCTCAGGATCTGGGTGTTGTCGCTGTTTTATTGTGCGGCCATGTTTACCATGCTGACTGCTTGGATAGCTTAACTGCAGAAGCTGAGAAATATGATCCCCCTTGTCCTATATGCACCCACGGTGAGCAATGTACAGTGAAGCTATTTGGGAAACTGGAATCGAAGATTAAAAACAGGACACCTAAAAATGTGATAGTCGATAGTGATCTGGATGGGAGCTCTAAGCACCAGAAGAAAAGTAGGAGAGAGCCCAGATTAGGTACAAGTAGTAGTATGAAGTGCTCGATTAGTCAGCCATTTTTGAGGAGGCATTTCTCAATTGGCTCTCGACCACCCCGGTTAGTTTCAGGGAGTGAGTCAACAAGAAAGAAGGGTTTCTGGGCGAGGCACTGGAGAGAATAG
>m.94711
ATGGACGTACATCTTCGGCGCGTGCTGCGCGACCACGGTGTTCATCCCGTCGTTCCACAATTACCGGATCTGGTCCTTCCTGGGGCTCGGCATGACCACCTACACCGCGTGGTACCTCGCCATCGCCGCGCTCATCAACGGCCAGGTCGAAGGCGTCACGCACACCGGCCCGAACAAGCTGGTGCTCTACTTCACCGGCGCCACCAACATCCTCTACACCTTCGGAGGCCACGCCGTCACGGTCGAGATCATGCACGCGATGTGGAAGCCGGCCAAGTTCAAGTACATCTACCTGCTGGCGACGCTGTACGTGTTCACCCTGACGCTGCCGTCCGCGTCGGCCATGTACTGGGCGTACGGCGACGAGCTGCTGGCGCACGCGAACGCCTTCTCGCTGCTGCCCAAGACGGCGTGGCGCGACGCGGCCGTGATCCTGATGCTGATCCACCAGTTCATCACGTTCGGGTTCGCTTGCACCCCTCTCTACTTCGTGTGGGAGAAGGTGATTGGCATGCACGACACCAAGAGCATCTGCCTCCGCGCGCTCGCCAGGCTCCCCATCGTCGTCCCCATCTGGTTCCTCGCCATTATCTTCCCCTTCTTCGGGCCCATCAACTCCGCCGTCGGCGCGCTCCTCGTCAGCTTCACCGTCTACATCATCCCGGCTCTCGCCCACATCCTCACCTACCGCACTGCCTCCGCGCGCATGAACGCTGCGGAGAAGCCACCGTTCTTCCTGCCGAGCTGGACCGGGATGTTCGTGCTCAACACATTCATCGTGGTGTGGGTGCTGGTGGTCGGGTTCGGGCTCGGCGGCTGGGCCAGCATGGTCAACTTCGTCCGGCAGATCGACACCTTCGGCCTCTTCGCCAAGTGCTACCAGTGCCCGAAGCCGATCGTCCCGGCAGCGGCGCCGTCGCACCACTAGCGCGCTTCGGAGCGCGGACCGTGACAATGCAACCGGCAGGAAGCAAGGAGCTCTCTCCCGGTACGGCACAACCCCCAGTAATGTTGCTAGGTTTTGGTCGCCTTGTAATATACAAGCCTCTCCTCTCCTCTCCTCTCCTCGCCAACCCAACACACGCAGCGCTGCATCCATCCATCCTATCGATCCCTATCCCAATCCCTATCCATATCCAGGAGAGCGGAGGAGAGGAGAAGACACGAGACGAGAGGATAGGAGAAGAGATTCACGGAACCTGA
>m.94717
ATGAGCTCTCTCTGCCCTTTTGCAAAAGCTACCACTGCTGCTGCTGGTGTATGCCCCATCAAATCTGACAATAACAGCGGCGGTGTATGCCCTCTCACCGGCAAGAATCACGGCGGTGAGCACAAGGAGAGCCGTACCGACCACGCCCAAGAGAATCCTCGTATAGTGCCCCCAAAGTGCCCCTTCGGCTACGACTCCAACACCTTCAAGCTCGGCCCGCTCAGCTGCATGGTCTGCCAGGCGCTGCTCCACCAGACCAGCAAGTGCAAGCCCTGCGCACACAAGTTCTGCAAGGCATGCATATCACGCTTTAAGGACTGCCCATTGTGTGGTGCTGATATAGAGGGGATCGAGCCTGATGCCGAGCTTCAAGTCCTCGTCGATCGCTTCATTGATGGACATGCCCGAATCAAGCGATCACATGCTGCAGCAGGAGACGACGAAGCGGCAGATGGCAAGAGCAAGGTGATATATGAGGATGTCTCCATGGAGAGAGGTGCTTTTCTGGTGCAACAAGCTATGAGGGCTTTTCGCGCACAGAACATTGAAAGCGCAAAGTCGAGGCTCAGTATGTGTGCAGAAGACATCAGGGAGGAGTTGAAATCTTCAGAAGATAACCTAGACCTATGTTCTCAGCTTGGGGCAGTGTTAGGAATGCTTGGAGATTGCTGTCGGACCTTGGGAGATGCTCCGTCAGCGATCACTTACTATGAAGAAAGCGCTGAGCTTCTCTCGAAATTGCCCACAAAGGATCTTGAGTTGGTCCATACACTCTCAGTTTCACTAAATAAAGTTGGAGACCTTCGCTACTATGGTGGGGACCTCCAATCTGCAAGAAGTTATTATGCTCGCTCATTGGATGTTCGCAGAAAGTCAGTAAAGGAACACTCAGCTGTGGCCTCCCAGGTCATTGATCTAGCAACTTCTCTAGCCAAAGTCGCGGATGTTGATAGAAATCTTGGTAACGAAGATGCGGCAGTCGATGGTTTTGAGGAAGCAATTAAGTGCCTTGAGAAGTTGAAGCTGGATTCTGAGCAAGCTAGTCTTGAGCAACGGCGCCGCTCAGTTCTTGACTTTATACAGAAACAACTGGATGTTAATTAA
>m.94724
ATGCGGGGCGTTGAGGCGGACGGCGGTGGCGGCGCTTCCTCCTCCTCTGCCGTAGAGAGTTTTGACGCTGGGCAGTATGCCTTCTTCGGAAAGGAGCCACATGAGGGGCTCGAGCTAGGTTGCTTGGAGATTGATGGTGGCGACGGCAATGGCGGTGGATTCACTGGAGCAGAAGATGGGTTGTACCGGCTCTCTTCGGTTGGAGAAGAGATTGACAGTTTAAGTAACTTGTCGGACGTTGATGATCTTGCAAGCACTTTTGCTAAGTTGAACCGAACCGTTAGTGGATCACGGAATCCTGGTGTTATTGGTGACAGGCGATCCATTTCAAGAGGGAGTTCTTTAACTGTTGATTGGGCTGAGGATGTAGAGTTTCCCAACTGGGTAGATCAGGATATATTAGAAAATGAGGAATTCCAGGAAGGTAAAAGATGGTGGTCTCAGTCACATTCTTTGGTGCAGCAAGGGGACTCCAAACCATTAAGCCGAACATCTTCCTATCCTCAGCAGCCACTGCAGCACCGCTCAAGTGAACCTATCACAGCACCAAAATCTCCTTCGTTTACCTCGTTTCCGCCACCAGGAGGTAGATCACCCTATCCTGCTCAAGGCCTTACACGTCATGGGAGCATTCCATCATTTGGAGCTGGGCTACAAATGGGTTCTCCGAACATGCCAGGTTCTCCCTATCATATGGCTGGATTACCTCATGGATTACCTTATGGAGGAAGCATGCCTTTTGGCGCTCCTAACCTGCCTGTAAACAACCCAATGCAAAATGACTGGTCAAACCAAGCCAACCTGTTCAATGGGGAGCACGTTAATCTACTGCCAAACTTATTACATAAACAAATGTCGCTTCCAAATAGCCCAATGTCATCATTGCTATTCTCTCAGCAGCAGCAGAGATTGGCACAACTCCAACCATCCCATCAGAATTACCTAAATTTACAACCTCACCTATTCTACCATCATCACTCCCCAGAGCTAACAGGCAGGTTTGATTCTGTTAGCAGTGTTCCTTCGTCAAGAGATAAGAGATCAAGATCAGGAAGGGGAAAACACAGCATACGTTTTTCTCAACCACCATCTGATACTGGTAATCAGAATGGTGATAGTGGTGGACTAAAGTTTAGATCCAAGTACATGTCATCTGAAGAGATTGAGTCTATTTTAAGAATGCAGCACTCAGCAAGTCACAGCAGTGATCCTTATGTTGTTGATTATTACCATCAAGCTTGCATGGCAAAGAAGGGTGCCAATTCTAGGCAAAAGTCCAATTTCTCCCCAACATCAATGAAAGACTTGCCTTCCAAGTCTCGGTCAAGCGGTGACCAGCATGCATATCTTCAGGTTGATGCTCTTGGGAGAGTTTCTTTCTCTTCCATACGTAGGCCTCGGTCTCTTCTTGAAGTTGACCTTCCTTCATCAGGCGAGGGTTCTCATGATCAGAAGTCTTCTATGAGGCCCCTGGAGAAAGAACCAATGCTGGCAGCCAGGGTCACTGTTGAAGATGCCCTCGGCCTTCTTCTTGAGGTGGATGACATTGACAGGCTGCTGCAGTCTAGCCAGGCACAGGATAACAGTTTCCAACTGAGGCGAAGGCGACAAGTCCTCCTTGAAGGTCTAGCTGCATCACTTCAGCTTGTTGACCCTCTTGGGCCCAGCAATTCTGGTAATTCATCTGGTTTAGCCCCCAAGGATGATATTGTTTTTCTTCGCATTGTTTCTCTTCCAAAAGGACGTAAGCTTCTGGCTCGTTACCTCCGACTTGTTGTCCCTGGAAGCGAGCTGACCAGGATTGTGTGCATGGCTATTTTTCGACATATGAGGTTCTTGTTTGGCGGTTTACCGTCAGATTCTAGTGCAGCAGAGACAACAGTTGCTCTTGCGAAGACTGTTTTGTCTTGTGTTCACCATATGGAACTCGGTGCTCTTAGTGCTTGCCTTGCTGCTGTTGTCTGTTCATCTGAACAGCCACCTCTCCGCCCTCTTGGTAGCTCTGCTGGTGATGGGGCTTCTCTTATTATTAAATCAGTACTGGATCGAGCAACTGAGTTACTGACTGATCACCACACCGTATCCAGCTATACTGTGTCAAACCGAACTCTATGGCAGGCATCATTTGATGCTTTCTTTGGGCTTCTGACAAAATACTGTCTCAGTAAGTATGAAAGTATTCTGCAGATGTTTGTCGTGCAGGCATCAGGCTCTGTAATTGGATCCGAAGCCTCCCAAGCAACTAGCAGGGAGATGCCAGTTGAGTTACTACGTGCAAGCCTTCCTCATACAAATGAACAGCAACGCCAAATGCTGCTTGATTTTGCTCAGAGATCCAGCCCAGCAACCGGTTTTAGTCCCCCTGGTGCTAATGGTGGACACATCACTTCTGAATCTGTTCCTGGTTGA
>m.94729
ATGGAGGAGACGGCTTTAGCAAATGGAGGAGCAACTGCTGATGTTGTTGCTCCTGATAAGAAGGATAACACCAAGAAGGAAGAGGCTGGCGAGAGCAAGGATGTGGCAGTAAGAAATAAGAACGCCAAAGAACAGAATAAAGCCTCAGAAAATGGCACAAAGGGCTCATCTGATGGAGATGCCAAGATAGCGGGGTCTGAGGATGCAAAGGAAGGTGATACAGGTGGTGCAAAGCAGGCGGGTACTGAGGATGTGAAATTGGGTGATGTGGAGAATGAGGGTGCCAAGCAGGGTGCAGATGCAAAGGAAGATAACGGCGCCAAAGCAGCAGAACACAAGGATGTAAAAATGGGTGAGGTGGAGGATGCGGATGCAAAGGAAGATAACGACACCAAGGCAGCAAAACATGAGGATGTCAAAATAGGTGCCGTGGAGGATGCGAATGCAAAGGAAGATAAGGACACGAAGGCAGCAGAAAAGAAGGATGTCAAAATGGGCGCTGTGGAGGGCGTGGATGCAAAAGAAGATGACAGCACCAAGGCAGCAGAATGTGAGGATGTCAAGATGGCTGAGGCTGAGACTAAGGCAGGCGATGCAGAGACCAAAGATGAAGGGCATATGGAAGACAAAGATGAGAAGACGGACGTGGATAAGAAGGAACTGAAAGATGCAGAACAAAGTGGTTCTGAGAAGCAGGAGGAAAAGAAAGCAGAAGAGAGTGATGATGAGAAGCAAGGGGAAGAGGAAGCAGAAGAAAAAGGCTCTGGTGATGAGAAAGAGGAAGGAGGGGACAAAAAGACAAATGCCAATGAAGAAAAGCTAGAAAATGAAGGTGCAAAGAAGCAAGAAAAAGATGGCAAAGTAACAGAAGAGGAAGTTGACGAAGTAGACAAGAATGTGGAAGAGAATAAGGAGGAAACACCTAAGAACAAGAAGGCAAGGAGTGCTAGGGATAGAAGCCAGGGAAAGGATAAGAAACAGGGTGGGTCCAAATCCAGGGAAGCCAAAAGTTTACTAAACAACCCCAGCCCTTATGGTACTGATCGCCCTCAACGTGAGAGGAAAATAGTGGAGAGGTTGGTTGAAGTGATTGATAAGGAGCCAAACAGGAACTTCGTAGTTGAGAAGGGCCGTGGTACTCCGTTGAAGGATATACCGAGTGTGGCACACAGATTATCAAGGAAAAAACCTGCCGAGCTTAAATTTCTTCACAATGTTCTTTTCGGGAGGAAAGGCAAGACTGTCGATTTTAAAGGCCATATACTTCAATTCTCTGGATTTGTCTGGCACGAAAGTGATGAAAAGCAAAGAGCCAAGGCAAAGGAGAAGCTTGATAAATGTGTGAAAGACATGTTGGTGGACCTCTGTTGGCTCCTTGCTATTCCGGTTCCAAAAACAAACGTTAGAAAGGAAGATATTGTGTCAAAGCTGTTGGACTTCATTGCTGAACCTCATGCTATGACTGATTCTGGGCTCTCTGATGACCAGGGGTCAAATTCTAGAAAACGCAAGAGAGGAGGTGGTAGTGCAAGTAAGACTCCAGATGTCACTCCCAAGAGGTCTAAGAAGAAATTTGGTGATGATGTAACTCCAAGTAAAAGGCGGAAGCAAGCTCTGGAGTATGATACTGATGAAGATGAGGAGGATGAAGATCAACCTATGAAGTCTGATACCGAGGAAGACAACGATGAAGACACAGGTGAAGCTGCTGATGAACAGGAAGATGACTACGGCTCTGCGGAAGAAAAGGCAAGTAAGAAGTCCTCAGAAGTAAAAGATTCTGCAGGTAGAAAGAAGGCTGCCACAGGGAGCACCCATAAGACAGGTCCTCCGAGTACAACAAGCAAGATTGCTGGCAAAACATCAGCATCAAAAGTTTCCAAGGAAAAGGAGAGCCCTGATGACAGTGCAAAGGTCTTCTCTAGGAAGAAGAAACCCATCATACCAAAGCGTACTCCAAGCTCTGGAAAGGAGATCAAAGAAAAGAAATCATCAGGTAAAGAGGTGACGAAGGGTAAAGGTGAATCGGCAGAAATAGGTCTGCCCAGCAAGGATGAGCTGAGGAAGACCATTATTGGAATCCTTAGAAAGGTCGACTTCAACACGGCTACTTTTAGTGACATTCTTAAGAAGCTGGATGACCATTACAAGATTGATCTGACTCCAAGAAAAGCAGCTATCAAGATTATGATTCAAGAAGAGCTAACAAAGTTATCGGAGGAGGCAGATGAGGATGAAGATAAAGACGAAGGTGCCGAGAAGAAACAGCCACGTCGTCGAGCGAAGGTCATGGCCTGA
>m.94736
ATGAAGCTAGTTTGTAGGAATGAACTTTTGACAGCGAAAATGGTAGAAGACCCAAAGCCGGCACAAGATATGGTTGACATAACTGGACATGTAGTACATGAGAATGCTTCTTATGACAAGGATGTTGTGGAGATAAAATTGCCAGACACTGTTGTTTCTTCTGATTATAGTGGCAATTTTGTCAAGGATGTCTGCATTGATGACGGACATCGTAAGATTTCAGAAGGAAAAATAGTAGATGAAAAGTCATCTCCATATTTTGATTGTCTGACGATAGATGCAAATAGTGACCAAAGATACGGGAGAAAAGATGACGCTACAAAATCTGTACACGAACTGAAACCAGAAATAGCTCTACCTGTTGGCTTTGCTCCCGATGGTAACAATGAGAAACGGCATTCTTCTTGCAAAGAGTACGATCTTGAAGGCGGTGATCTCAGAGAGAAGAAAATAAGTTTGGAAGAGCTACTTAGACTCGAAATTGCAGAAGAATCCCAGCGTAAAGGTGCAATAAGCTCTGGGAACAGTGAAAACCATACGCCCCCTCTTCATGGAGCAGCAGTTGGACAGGTTTCCATAAATGACTGCCATGCACTGGAATCTATTGCATCCAAAACCAGTGAGCCTGTTAATATCAGTGTACCAAGTAAAGATAACTCCATCGGTTGGTCAGCAGCAATGACATCTGAAGAACGTGATGCAGCATCAGCATTCGATGCAAGAAGACCTATCCAAGTTAATCACTATAATCCTTTTCTTGGCCATGAGTCACTAGAGGATAGTAAACCTGAGTGTTCTATATCAGTAATCACAGATGCTGCTTCCACTGAACCCGTCTGCACTGTTGAGAAGACTGATAGTTCTAGCGATAAAGGATTTGATGAATTCGAAACAGCTGAACCCAGGGTTGATGGTCCGAGTTCAAGTAGATCAGATATCCAGTCATCTGAGAAGAGCAATGATCAGAATGAAAGTCTTGCAAGCGAGTTAATAACCGACGCAGTGGATGAAACAGCAGTAGCTACAACTTCATCAGCTAACAATGAAGAGCCCAATGGTGCAAACGGGGAGAATCATGTGCATGATTTCAACCAGAGAGATGAAGATAATTGCGTAGACACAACGAACGACAACACAGTTAGTAAGAGTTCTACGCAGGTGCAAAAGGATAACGTGTGTGAACAAAGTGTGCCTGATAGCACAAACGTAACATCTCGAATTGGAAATGGCTATCTTCCCTATGAACCGGGCTTGTTCGGGCCTAGTATCATGTCAGCTCCAGTGTCAAACTCTGGTCATATAGCTTATTCTGGCAACATCTCTATTCGGTCAGACAGTAGCACTACTAGCGCCCGGTCTTTCGCGTTTCCAGTACTGCAGAGGGAATGGATCAGCAGCCCGGTGAGGATGGCGAAAGGAGAACGGAGGCGTGACAGGCGGCGTCGCGGCTGGAGGAAGGGGCTTCTCTGCTGTACATTCTGA
>m.94737
GATCAGAAGGCTTCAGCAGAAAAGGTAGTAGGTGAAAAGGTGTCTCCAAACTTTGATTCTTCAATGGGTGATACAAATGTTGATCCGATGAAAGAAATAAGAGCTGATTCTGCGAAATCTGGACATGAATTGAAGTCACAAATAGTTAGCCTACCTGTCACATGTGCTACTGATGGCAATACTACAGAATCATATTCTTCGTGCAAAGTGCATGATCTTGAAGGCAACAATACTGCAACTGACTTTAACAATCTAAATGATGAGAAATTAAGTACCAAAGAGTTATTAAATCATGAAGGTACAAAACATTGCCAGCAGGTGAGCACAGTAATTTCTGGGAACGGTGAAACTCATGAGCCATTTCTCGATGGAGAAGCAATTGATCAGGTCTCATCAAATGATTGCCGTGACATTGGAGCTAGTATTGCACCTGAGACCAGTAACCTCAATGGTTTACCAGTTGAGTCAACTTCTGATGGATTCTCAGCGGTGATGCCTGAAGAAGATGTTGTCGGTACAGCATTAGATAAGACAAGATTGAATCAAATTAATCACTATAACCCTTTTATTGCCTACGGATCTTTAGATGATACGTGGGAACCCAAGTACACTCTACCTGTCATTGTCGATGCTGTTTCTGTAGTACCCATCTGTCCTGTTGAAAAGACAGATAGTTTCAGTGATCTCGTCAATGGTGGTGCGCTAGGAAGATTTGATTATGTTGAAACAGCTGAATCCAGAATTGAAGACAGTAGGTTAGATCCTGCTGGAGCACGTTCAAGTAGGCTGGGTGTCCAAGCATCTGAAGAGAGTAATGATCAGAGAGGAAGTCCTGTGGAAAAGACAGATAGTTTTAGTGATCTCGTCAACCGTGCACCAGGAGGATCTGATTCTATCGAAGCAGATGAAACCAGAATCAAACACAGTAGATTAGATTCTATAGAAGAAAGTTCAAGTAGGTTGGATGTCCAAGCATGTGAAGAGAGTAAAGATCAGAGTGAGGATCTCATTGGCGAGATGAGAACTGATGCAGCACATGGAACTGATACTAGCAGTGCAGAGCCTAGTGATGTCAAGAGTGAGAACCATCCGTTTGTGCAAGCATAG
>m.94738
ACCGTGCAGATCATGAAGATAGATAATGAAAGGCCTTACCATAGTAATGTTTTTCATGAGCTGGTATCCAATGGTGGCCCTAAAGTAGATGGTGAACCTGAAAGAGACACTAAGCACAATCTTTTGGCAGATAAAATGGTAGAACAAACCAATCCATCAGAACGAAGTTTTGTGAAGGCTGAGCATCATAGTGGAGGTAAAACTAGAAAAATACGGATTGAGGATGTTTCTTATGACAAGGATGTTGTTGAGATCAAACTGCCAGATACAGTAGTTTCTTCTGATTATGGTGGCCATTTTGTCAAGGATGTCTGCATTGATGACGGACATCGTAAGATTTCAGAAGGAAAAATAGTAGATGAAAAGTCATCTCCATATTTTGATTGTCTGACGATAGATGCAAATAGTGACCAAAGATACGGGAGAAAAGATGACGCTACAAAATCTGTACACGAACTGAAACCAGAAATAGCTCTACCTGTTGGCTTTGCTCCCGATGGTAACAATGAGAAACGGCATTCTTCTTGCAAAGAGTACGATCTTGAAGGCGGTGATCTCAGAGAGAAGAAAATAAGTTTGGAAGAGCTACTTAGACTCGAAATTGCAGAAGAATCCCAGCGTAAAGGTGCAATAAGCTCTGGGAACAGTGAAAACCATACGCCCCCTCTTCATGGAGCAGCAGTTGGACAGGTTTCCATAAATGACTGCCATGCACTGGAATCTATTGCATCCAAAACCAGTGAGCCTGTTAATATCAGTGTACCAAGTAAAGATAACTCCATCGGTTGGTCAGCAGCAATGACATCTGAAGAACGTGATGCAGCATCAGCATTCGATGCAAGAAGACCTATCCAAGTTAATCACTATAATCCTTTTCTTGGCCATGAGTCACTAGAGGATAGTAAACCTGAGTGTTCTATATCAGTAATCACAGATGCTGCTTCCACTGAACCCGTCTGCACTGTTGAGAAGACTGATAGTTTTAGTGATAAAGGATTTAATGAAGTCGAAACAGCTGAACCCAGGATTGATTCTCCAAGTTCAAGTAGTTCAGACGCCCAATCATCTGTGAAGAGAAATGATCAGAATGAAAGTCTTGCGAGCGAGGCCATAACCGACGCAGTGGATGAAACAGCAGTAGCTACAACTTCATCAGCTAACAATGAAGAGCCCAATGGTGCAAACGGGGAGAATCATGTGCATGATTTCAACCAGAGAGATGAAGATAATTGCGTAGACACAATGAACGACGACGCAGTTAGTAAGAGCTCTATGCAGGCGCAAAAGGATCATGTGTGTGAACAAAGTGCATCTAATAGTGCAGACGTAACATGTCGAATTGGAAATGGCTATCCACCCTATGAACCGGGCTTGTTCGGGCCTAGTATCATGTCAGCTCCAGTGTCAAACTCTGGTCATATAGCTTATTCTGGCAACATCTCTATTCGGTCAGACAGTAGCACTACTAGCGCCCGGTCTTTCGCGTTTCCAGTACTGCAGAGGGAATGGATCAGCAGCCCGGTGAGGATGGCGGAAGGAGAGCGGAGGCTTAACAGGCGGCGCCGCGGCTGGAGGAAGGGGCTTCTCTGCTGTACATTCTGA
>m.94740
ATGGAGAAGAGGAAAGGTATTCTAGAGCTGCGCGACCGGATGGACATGACGTTGGCGTCGCCCGATCTCGTCGACGAGGATTCGTTGAGATCTCTTGTGAAGAAGCAGATTTTGGAGTCGTCCATGTCCGGCTCTGATGAAGGCAATGTCGACATTATTGCTGAAGCACGGGCCAAAGAAGTCTCAAATTTTCTTGAAATGCTAAATACTTCAGGAAATGAACGACCTTCAAATGGGTCGCCACAAAAGGAGTGGAAGGTGAAGCAGGATACAGACCAATTACGAGTTATGTATCGTGAGGGCCCAGAGGGGACCCCATTTCACACCCTTCTTGCTGAAGGCTTTGCTGATGGACCTATCGATGTTTGTACATGTGTGTCATGGGAATCAGGTCTATACAGAAAATGGTTTCCACAATACAATCTGCCAACTTTTAAAATTGCTCAGTCAGGCTGCTTGAAAAAGGTTCGGGTTGGTGAAGAAATTTCTTTGCTCAGGGTGAAGGTTCCATGGCCGGTTTCAGAGAGAGAAGCTCTTCTACACTACTTTGAATTGGAGTATCTTAAAGAAGATCTTGTCATTGTAATCATGAAAACTATATCCGATTTGGATAATATAAATATGCAGACACATGGATTTACTACGGATGGAATTCCTGAAGCTGGTGCCACGATTCGGATGGATATCGTTGGAGGCTTTATCTTGCAGAGGATTACCAAGGAAAGAAGCTTTTTCAGGGCAGTAGCTAATATGGACATTAAGCTAGACTTTGTTCCACCATGGCTGATCAACTTTATATCAAGGCAGCTAATCGGCAGTGGGCATAAGCTGTATCAGAAGGCCGTTAGTACTGTTGCTGCTTGTGATGAAGACTACAAGCGAGCTTTACGAGCACCACTCTATGTAAGAATACGCGAGTACCAGTATTCTGCTGACAAGGCAAAGGTAACTCGAACTGAGGAAAATGCTAATGTGGTGCTCCCTGAGAATCCCGCTGTACATAATCCTCTGGCGTTTACTAATCTCACACCAAGCAATGAGATAGTTGAAGAGGAGAGTGAACAGAAAACATCCTTCATGGTGGATCATCTTGCAACCGGCTTCTCTAACCAACCAGCTGAGCAAGCGCAACAGGTCAAAAATAAACCTTTTATTAGTCCTGAGGTCGAGCAGGCTCTGGGCACACTGGACACCGCTATTGCAGTTCTCCAAGGCAAAAAATCTGGAAACATCAGTGCGCTCAAAAAGTTCCTTAGTCATGATGCAACTTCGGAAGAAGGTAGTGCCATCGGTTCAAGGAATTCACATACCAACATTCTCGATGCAGACAATCTCCCTAATGGACATCCTGTTACCACGCCACCTCGAGATTCAAGAGAGATCCGGCAAGCTTCTTCCTTGCCCGACGAGGAAGTGCACGACAGGAAAGAAGATGCTTTTGACATCGATTCTCCTAAAAACACGACAGCTTCTACCATAACAAACACAAAGTCCATGACATCGAGGAGCACAACAAAGGTGCATGAAGAAGAGAGCCTAAATACCAACAGCCTCCGTCAAAATCGTTTCCGTGGTGACAAAAATCCTAAGCGAGCAAGGAAGACTGATAGGTGGCTTTGCTGCTTAACCACTAGCACCATAGGATGA
>m.94742
ATGTCAGTGCGGCGCCGGTCAGAGAGCATGGAGGGGTTGTTCTCCTTCGATGAGAGGAAAGACCGAAGGTCAGATGTGGAGAATTCAGAGGACGAGCGGAGAAGGCTGTCCATTGGTGGGTCACTCAAGAAGAAGGCGCTGAATGCATCGAGTAAGCTCACGCATTCGCTCAAGAAGCGGGGGAAGAGAAAGGTGGAGCATCGGGCCTCTTCCTTCACAATTGAAGATGTCAGAGATGAGGAAGAGGAGCGTGCTGTGTTTACATTTCAGCAAGAGCTTTTGAGCAGGAATTTGCTGCCTGACAAGCACAATGACTATCATATGTTGCTGAGGTTTCTGAAGGCTAGGAAATTTGACACAGAGAAAGCCATTCATATGTGGGCTGAGATGCTCCAATGGAGAAAAGAATTTGGTGCGGATACAATACTAGAGGACTTCAATTTTGAAGAGCTAGACGAGGTGCTTTGCTATTATCCTCAGGGATATCATGGAGTTGACAGGCAAGGAAGGCCAGTATACATAGAGAGATTAGGGAAAGTTGAACCAAATAAACTGATGCACATCACTACAGTTGACCGCTACATCAAGTATCATGTGCAAGAGTTTGAGAGAGCCTTCTGGGATAAGTTTCCTGCATGCTCTATCGCAGCGAAAAGGCATATTGATTCTACAACTACTATACTAGACGTCGATGGCGTGGGTTTCAAGAACTTCAGCAAAACAGCAAGGGACATGCTAACTAGAATGCAGAAGATTGACAGTGATTATTATCCTGAGACACTGCATCAGATGTTTGTTGTGAATGCTGGCAGTGGTTTCAAGCTACTCTGGAATTCAGTGAAAGGCTTTCTTGACCCTAAAACTGCCTCGAAGATACATGTTTTGGGAACAAAGTTCCAAAGCAAACTTCTTGAAGTAATAGATGCAAGCCAACTTCCTGAATTTTTGGGTGGAACATGCACTTGTGCTGCTGAGGGAGGATGTCTCAAGTCTAACAAAGGTCCATGGAATGATCCTAACATTATGAAGCTTGCACATAACAAGGAAGCAAAATTTATAAGGCATACCAGACGCTTATCTGAGATTGAGCAACGAAGGGGTTCATTTGCTAGGCTACATCTTTTGAAGGGTAGAAACAGTGACACGTCAACAGTTGAGTCAGGATCGGATGTTGATGATCTGGGTTCTCCTATGATGAGAAGGACATTGGAGTGCAGTCGATTAGCTCCAGTTCGTGAAGAAATGCAGATCAGAGCACGAGACTCTGCAGCTTATTACAGTTGCGATGATCACTTTGTTGTGGTGGACAAAACAGTCGATTATGGTAGAGGAGGATCAATGCCGGATAAAACCAGTGCCTCAGAAGTAATAGCTCAAGCTCGGCCTGTAGGCACTGTCACAGCACAAAACATGCCAGGTTCTTCAAGCAACAGACGTTGTACAGTACTACCGAAAGAGATTTCGGACGAAGGGAAATTCTATCATTTTCTCAGATTACTGCTGGCTTTGATTGTTAAAGTTTTCGCCTTCTTCCACATAGTACACGGTCAGCAGGAGACGACGAGGGTTGACAACCCACTGCCTCCAGCTGAGCTTGAACCAATTTCCAGTGATCATCCGGCAGTGGAGACTTTCCGTGTGGATCATGTCAGTCCTGTTATTGAGCGCCTTCAGAGGCTCGAGGGTAGGGTTGATGAGCTTGGCAGCAAGCCCCCAGAGATTCCATTGGAGAAAGAACGCTCCCTCTTGGAATCCTGGGATAGGATCAAATGTATTGAATCTGATCTCGAAAGGACAAAGAAGGTGCTACAAGCTACGGTGATGAAGCAACTGGAAATTGCAGAGTCAATAGAGGAATTGATTATGTCAAAGCTGCGCAGACGAAGATTTTGTGCATAA
>m.94744
ATGTTACCCTGTTATGGACCTGCAGAGACATTTGTACGGGCTGACGGTGCATTCATCCCATTTGCTGATGACTTTGACATTTCCACAGTCACAACTGTAGTTAGGGAAGTCGGTGAGATTGGGGATGTTAAGGTTATAGATTTGCAGTGTCCTATCAATAGCCTCATAGGGAGGCAAGTTTGCAAAGTCGGCAGAAGCTCTGGTCACACAACTGGGACTGTGATGGCATATGCCCTTGAGTACAATGATGAGAAAGGAATATGCTTCTTCACTGACCTGCTTGTAGTTGGTGAGAACCACCAAACATTTGATTTGGAAGGTGATAGCGGAAGCCTTGTTATCCTGACCAGCCAGGATGATGAGAAGCCACGTCCTATTGGGATAATATGGGGTGGCACAGCAAACCGTGGGAGGATAAAGCTTACAAGTGACCATGGCCCTGAAAATTGGACTACCGGAGTTGATCTTGGCCGCCTTCTTGATCGTCTGGAACTTGATCTTATCATAACCAACGAATCACTCAAAGGTCAATACTTTTCCTTCATGTTGCAGTCTTGTCCAGATATTCTGAAAATACCTTTACCGTGCAATTATGATCAAATACTCTACAAAAGAATTTAG
>m.94749
ATGACAAACCCTGCAACTGAAGGGGAGGGCGCAGCCAACGCATCGGCCGATGTGGAAGAGCATCAGTTCATCTCAAACTTTGCTGGTATGTCTCCCGTGCGCCGCGACCAAGATGCTCCAAGGAACATCGCCAATTTGAATAACCCATCGGAGGAAGAGCTCGCCATGTCGCTGCACCTAGGTGACCGGGAGCCCAAGCGGCTTCGTTCAGACCCAGAATCGAACATAGACCTGGAGAAGCGGCTCCATTCGGACCCAGAACCGAGCCTAGATCTGGAGAAGCGGCTCCATTCGGACCCAGAACCGAGCCTAGATCTGGAGAAGTGA
>m.94755
ATGGGATTGGATTTGAGGTTAAGACAAATAATGCTAGAGTGGAAGAGGATAAGAAAGAATGATCGTGGCGGCTGCCCGGCCGTCGACGTCCTCTCCATGGACAGCTTCGATCCCAGTTGCTTGCCGGGCGAGAGGTTCGTCGTCTTCGTTGTGTCCACCACGGGGCAGGGCGATCCCCCGGATTCCATGAAGGGGTTTTGGAGATACCTTCTTCGGAAGGATCTGGGCGCGCGGTGGCTGGAAGGGCTCCGTTATGCCGTGTTTGGGCTCGGCGATTCAGGCTACCAGAAGTACAATTTTGCTGCAAAGAAGCTGGATAAAAGGCTTTTAGATCTTGGTGCAGAACCAATCATAGAGAAAGGCTTGGGAGATGATCAACACCCTTCAGGATATGAAGGAGCTCTAGATCCTTGGTTGCTATCTTTGTGGAAATCACTGAATCAAACAAATCCGTCACTGTTACCAAGAATATCTGATATCATTCATCCTAATTTGCATATTTTGGGGGATGCAAAGGTCGAAGTCATCTATTACTCGGCTCCACAAGATACCAACATTTCAGACTCCAAGAGATTAATTGAGAGAGCACGGTCAATGTCCCCTGCTCTAAAGTTCCATAATGACGGAGAGCCACAATACATGTTACAGATGGTAACAAATCAACGTTTGACTAAGGAGGATTCTGACAGAGATGTCCGCCACTTTGAATTGGAAGATCCATGTTCTGCCATCAGTTACCAAGTTGGTGATGCTCTAGAAATTCTACCAAGTCAGAATCCATCAACTGTTGATGCTTTCATTAAACGCTGTAACTTGGATCCAGATTGTTACATAACGATTCGAGCAAAGGGTGCGGTCAAAGTTTCCGAAGGTTCGTTTGTGAATGGTTTGATGGATTGCATCAAGCTGAAGACCTTTGTTGCTTTGGCAATGGATGTCGCATCAGCTTCCCCTCGGCGATATTTCTTTGAGATCATGTGCTATTTTGCAACAGCTGAACATGAAAAGGAAAGACTTCAGTATTTTGCTTCTCCTGAAGGAAGAGATGACCTTTACCAATACAATCAAAAGGAGAGTCGGACTGTTCTAGAAGTATTGGAGGATTTTCCCTCGGTGCAAATGCCTTTTGAATGGTTGGTGCAACTAACGCCTCCATTAAAGAAAAGAGCCTTTTCCATATCGTCATCCCCATTAGCCCATCCAAGTCAGATACACTTGACTGTTAGTATTGTATCATGGCTTACTCCTTTTAAGAGGACACGGCATGGTCTCTGCTCTACATGGCTGGCTGGGCTCAGTCCAAATGAAGAAAATCTTATACCATGTTGGATACAGCGAGGATCCTTGCCTCCTCCACTTCCCTCGATTCCTCTTGTGCTTATTGGACCAGGAACGGGATGTGCACCATTCCGTGCATTTGTGGAGGAAAGGGCTGCACAGAGTGTGACAAAACCAACAGCCCCTGTTCTATTCTTCTTCGGCTGTAGAAAGCAAGACAGTGATTTTCTATACAAGGACTTCTGGTTAAATCATGCCCAGGACCAGGGAGTGCTGTCCCTGAAAAAGGGTGGTGGTTTCTTTGTTGCTTTTTCTAGGGATCAGCCTCAAAAGGTCTATGTACAACACAAGATAAAGGAGCAGAGTGCAAGAGTGTGGAACATATTATGCTCTGGGGCTGCAATATACGTTGCAGGGTCTTCTACCAAAATGCCTGCTGATGTTACAGCTGCACTAGAAGAAGTTGTCTGCCAAGAGGGCGGTGTTCCGAAAGAGGCTGCTTCAGCATGGCTCAGGAAACTGGAAAGGGCTGGTAGATTTAACATCGAAACTTGGTCGTGA
>m.94759
ATGCTCATCAGCAATATGTCCATCGAAGAGAAAAAATTAAGTTCGATAAACAAGACCACTGCATTAAATCCAAATGCAGAAGAATTTGTTCCTTCATGCCTTAGATCTGCCAGTGATGCTTCAATTAAATCAGATACAACCAAGTTTGCTGTCTCAGGGTCATACAAGGACACAAGTGCAGACCAACCAGAGTCTATACCGAGTAACCCTGATGAAGAAGCACATCGGTACTGGCAACAACAGCTTCCAGATGATATTACCCCTGATTTCAAAGTTCTGGGACAAGATGAGACTCCTGGACTTGACAGTCTTTCACTCACGGGCTTGTCAATGAATGATGGCATTGGTGCTTCAATATTTTCTCCAAACCAGACATCGAGCATGCAGCACCGTGCTTCTCCTTTTATTAGGGACACACTGAGTACACGTGCGAAGCTTGAATTTCCTGGCCCAATGTCTGTAGAAGAACAGTCACAAGCCACTATCATGAGTCCAACTGCAGGTACTATGAGTCCAACTGCTGCTCCATGGGTAAAGACAGTAAGAAATGGTGGACAATACGGTACAAACAGAAGGGATGCTAGTCATTACAATGGAGATTCTAGCATTGGAGCTCCACTGCAAAACCTCTCTGATGCTTATTACAGAAATCGACGGAGCTTTAGGTCAACTATGGACATCATGACTCAGCAGGAGCAGAATAAAGTTGATGGACGACTCAATCAGAATCTCAGGTCATTGTCATTTGGACATTCAAGTCCTCCATCCCCAGTATCATATCCTCAAAATGGTCTTGCGAACTATAACAAAGAAGCTTTTGGTCTGCCAAACAGTACATATAGATCTCATTCAGCTATACTCACAGATGATATAATTTCACCTTCAGCTGGTCGGGAACATGTATCCCTGGATTCTCCGAGAGGGAGGTACAAGACAACTAATTTTCCTGTTTCTGGTCTTGGTTCAAGTAGAGGCTCTCAGATGCTGGCTAGCTCATACAACGGTAATCATGATATGATCTCAAACAACACACTGCAAAACATTGCTGGAGTTCAAACGGGACCAACTTGGCTTGAAACTGATGCTACGGCAAACATGTTTTTGGAACCAAAGGATGAAGTTCATGATTTTGCAAGTGTAAGACATGCACTTATTGAACAGCAGGATAGGCAAGCTTTTCTAACCGGTAGCAATCCCTTAGCAAAGGAACTAAATATTAAGGAGCTATACAATATCCAAAGCAGATTAGCTCAGGAGAAGGCGAGGGAAACAATATTTCGCCAGAGACTCCAAATGCCAGAGTTGCAAGGCCTCATCCAGGAGCAGAATCCCCCAATCGACCTTTGCAGTCTTCATGTAAGCGAAGCGATGCACGTCCTGAACTATGAACTCAGCAACCGGAGGAAGATTGCTCGTTCCACTGGCCGCCGGCTCCAGGTGATCATAATATCAAGCGCCCGTACCCCTGCGAGGCTGACCGCCGCTGTCGAGCAGTACCTACTGGAGCATGGCCTTCAGTATACGCAGGCACAGCCAGGCCTCTTCCGCATCCTGCTGCAGTGA
>m.94770
ATGGAGTCGAGAGCCAAATCAGAAGCAAAGCAAGACGAGGAAGGACCAGGCGCGGTGGGGAGCAGCGGCGGCGGCGGCGGCGACATGGGCTTGTCCAAGGACAAGATGATGGCGGCGGCGGGGGGAGAGGAGGAGGAGGTGGACGAGCTGCTGGCCGCGCTCGGGTACAAGGTGCGGTCGTCCGACATGGCGGACGTGGCGCAGAAGCTGGAGCAGCTCGAGATGGCCATGGGGATGGGCGGCGAAGGCGCTGGCGCCGCCCCGGACGACGGATTCGTGACGCACCTGGCGACGGACACCGTGCACTACAACCCCTCCGACCTTTCCTCCTGGGTCGAGAGCATGCTGTCCGAGCTCAACGCGCCGCCGCCTCCGCTCCCGCCGGCCCCGCAGCCTCCGAGGCTCGCTTCCACCTCGTCCACCGTCACGGGCGGAGGCGGCGGCGGGTACTTCGAACTCCCGCCCTCGGTCGACTCGTCGAGCAGCACGTACGCTCTGAGGCCGATCCCCTCGCCGGTTGTGGCGCCGGCCGACCCGTCCGCGGACTCCGCGCGGGACCCCAAGCGGATGCGCACTGGCGGCGGCAGCACGTCGTCTTCCTCGTCCTCATCATCCTCTCTCGGCGGTGGGGGCGCCAGGAGCTCTGTGGTGGAGGCTGCTCCGCCGGCGGTGCCAGCGTCCGCGGCGGCCAACGCGCCCGCTCTGCCGGTTGTGGTGGTGGACACGCAGGAGGCCGGGATCCGGCTGGTGCACGCGCTGCTGGCGTGCGCGGAGGCCGTGCAGCAGGAGAACTTCGCGGCCGCTGAGGCGCTGGTGAAGCAGATACCCTTGCTGGCCTCGTCCCAGGGCGGCGCCATGCGCAAGGTCGCCGCCTACTTCGGCGAGGCCCTCGCCCGCCGTGTCTATCGCTTCCGCCCGCAGCCGGACAGCTCCCTCCTTGACGCTGCCTTCGCCGACCTCCTCCACGCGCACTTCTACGAGTCATGTCCCTACCTCAAGTTCGCCCACTTCACCGCGAACCAAGCCATCCTCGAGGCGTTCGCTGGCTGCCGCCGCGTCCACGTCGTTGACTTCGGCATCAAGCAGGGGATGCAGTGGCCCGCCCTTCTCCAGGCCCTCGCGCTCCGTCCCGGCGGGCCTCCATCGTTCCGCCTCACCGGCGTCGGCCCCCCACAGCCTGACGAGACCGACGCCCTGCAGCAGGTGGGGTGGAAGCTTGCCCAGTTCGCTCACACTATCCGCGTCGATTTCCAGTACCGCGGCCTCGTCGCCGCTACGCTCGCCGACCTGGAGCCGTTCATGCTGCTGCCGGAGGACGAGGAAGACCCGAACGAAGAACCTGAGGTGATCGCCGTCAACTCAGTCTTCGAGATGCACCGGCTGCTCGCGCAGCCCGGGGCCCTGGAGAAGGTCCTGGGCACCGTGCGCGCTGTGCGGCCAAGGATCGTGACCGTGGTAGAGCAGGAGGCCAATCACAACTCTGGCTCATTCCTGGACCGATTCACGGAGTCTCTGCACTACTACTCCACCATGTTCGATTCTCTCGAGGGCGCTGGCTCCGGCCAATCCGAAATCTCACAGGGGGCTACTGCTGGTGCCACGGACCAGGTCATGTCTGAGGTGTACCTCGGCCGGCAGATCTGCAACGTTGTGGCGTGCGAAGGCGTGGAGCGCACGGAGCGTCACGAGACGTTGGGGCAGTGGCGCAACCGTCTCGGCCATGCCGGGTTCGAGACCGTGCACCTGGGCTCCAATGCCTACAAGCAGGCAAGCACGCTGCTGGCACTCTTTGCCGGGGGCGATGGGTACAAGGTGGAGGAGAAGGATGGGTGTCTAACGCTTGGGTGGCACACACGTCCACTCATTGCTACCTCGGCATGGAGCATCGCTGCAGCGTGA
>m.94779
AAGCCCGGTCTGACCGCCCATCCCTGTCCGTGCACGCAAAAAAAAGAGAGAGAAAAGAGGAGAGAAAATAATAAAAAGGAAAAAGAAACAGTCCCCCCCACTAACCGCGGAAGCGCCGCCGAGTCAAGACCCTCCCAGATGGCGGCGGCACCGGCGCCGGCGGCGGGGAAGCGGAAGCGCGACTTCTCCGAGGACGACGTGTACCTCCTCCTCCACAGGTACACGCCCGCGACGATCCTGACGGCGCTTCAGGAGGTGGCGCAGCACGCAGAGAGGAGGAGCATCGACTGGAGGGCGCTGGTGGCCAAGACGGCCACGGGGATCACCTCCGCCCGCGAGTACCAGATGCTCTGGCGCCACTTTGCCTACCGGCACGACCTCGCCGAGAACGTCGACGCCAGTGCCCAGCCTCTGGGCGATGAGAGTGACTTGGAATGTGAGATTGAACCTGTTCCTACCCCAAGCAATGAAGCGGTAGCTGAGGCCTCAGGGTTTGCCAAGATCTTAATATCTGGATCTTCACGTGAGCAAGCCTCTAGTCACCGTGTTAACTCAGAAGCTCCTGTGCCAAACACTCCAAATGAAAAAATGTCACATGTTCCATCTGACAAACAGCTGGCTCAGAGTCACCGTCTAACAAATGGTACAGGTCCGGTTTCCCACTCGAAACAGGCATCACATACAGGGTTATCTCCTGATCCTTTTGATGGAAATGGACCTCATAAAAAGAAAAAGAAGCCTAAACCATGGTCCAAAGAGGAGGATGCGGACCTAACGGCTGGTGTACATAAGTGTGGTGAAGGAAATTGGCTGGATATTCTGCATAAATATAACTTTGATAATACAAGAACACCTGTTCAGTTGTCTCAGAGATGGGCACTAATTTGCAAGCGTCAAGGAACAACCAAGCCTACTAATGCTAAACCAGTCAGTGTGAATCTTGATATAAAAGCTGCTCAAATGGCATTTTCTATGGCTCTTGATATGCCTATGAGGAAGACAGGATTATCTTCGTTAAGATCAGGAGCTTCACAACAAAGTAGTCAACATCCTTCTCCAGTGCTTGGTACTACGACACCTGAGATAAAATCTGCAATAGCTTCTTCATCATTGCCGGTGCCGGTGCCAGTGCCAGTGCCAGTGCCAGTTGCAGTGCCTGTGCCTGTGCCAGTACAAGTGCAGCTGCCACTTCCTCAGGTGCAACAAGCTCCTGCCCAAGCTCCACCCTTGAAAGTATCAAATACTTCAAACAAGTCACGAAATAACTCTAAGAAGCAAGCTGCGCAACCAAATCCGACAAACGCTCCTTCCTCAATACAAGCAGCAGCTATTGCTGCTGGTGGGCGAATTGCCACACCAAGCGTTGCCACCAACTTGTTAAAAGCTGCACAATCCACAAAAGCTGTGCACATAAGATCTAGAGGAACAGGATCTTCAAAAACTTCTACAAGCTCTAAAGCATCTGCTATGGCTGCTGAGCCTGGGACACAGCTTGGCAGTGCTCAACACCCAGAACCTCCAAATTCTAGTGCCCCTACACTATCTCTTCCGGCTTTGACTACACATGCAACCGAACAAGTTCATGTTGTTTCAGAAGTTGCAGGAGTTAATCCTCCAGAACAGTCTGCTGGGGCGCATTCGTTGGAAACTAACAGAATATTGAACACCACACCAGTGTCTGGCCCATGCGACAATGTGGAGATGGAAGATGACTCTACATTTTGTGTAGTCACGATGGAGGACTTGTTCCCTGAAGATGTGAAGCAGCCAGATATTGTAGATCCCAAGGCTGATGAGATCATAGACCCCAAGGATGCTGACATGCTAGAGTTTGATCGCTTTGTTGCCCAAGGATGCTTGAATATTGATTACGTGGATAAGAGCAAGATTGTCAAAATTGCTCCGGAAGCTCAAGGTGTTGTTGGCAGCCAAAAAAAAACAACCGAAACCGTTATCCGCAGTTGGAAAAAGCATCCCTGTGTTTGCTAG
>m.94782
AAAAAAAAAAAAAAAATAAAAATAACTCCCTTACCCTCCTCCGCTCGCGCCCCCCTCCTCCCCCTCCGCTCGCACTCACCGCGCGGCGCACGCCCCTTCGATCCGCCGCGTCGGCTTCGCCGTCTCCGCCACCGCCCCCGATCTCCACAGGGCGGGCGGAGGAGGCAGAGGGAGATGGCGGCGGAGGACGGGGCGAGGTCACCGACGAGGATGCTGGCGGAGGGGCATCTGCGGGTGGCCACAGGCGGGGGCGCGCCGGCGGACGGCGGGATCGCCGTCCGCCACCTCCCACACCACCATGCCGCTAAGAAAGAAGGTGTTGGTGGGAAAGTGGAACAAGACAATCTTGAAGATGCAGATTCCTTACCATCTCAAGAGTTGAGCAAAATAGTCAATGGGAACAATAAGGTTCCTGCTACATTAGATGACTATAGAAAGCTTGTAGTTCCAATAATTGAGGAGTATTTTAGTACAGGAGATGTGGAACTTGCAGTTTCCGAGCTAAGTAGTATTGGATCCGATCAGTTTCACTATTACTTTGTTAAGAAGCTCATATCCATGGCAATGGACCATCATGATAAAGAAAAAGAAATGGCGTCAGTTCTGTTGTCTGCCTTGTATGCTGATCTATTGAGCTCCTCCAAGATGAGTGAAGGTTTTATGATGCTTCTAGAGTCAACAGAAGATCTAGCTGTGGATATACCAGATGCTATTGATGTCTTGGCTATTTTCGTTGCACGTGCTGTTGTTGATGAAATATTGCCTCCTGTTTTTCTCACTCGAGCCAGAGCATTGCTTCCAGAATCTGCTGAAGGTATTGAAGTTCTGCAAGTTGCTGAGAAGAGCTATTTGTCAGCTCCCCATCATGCAGAGTTAGTTGAGCGCAAGTGGGGCGGGAGCACTTATTTTACTGTAGAAGAGGCGAAAAAGAGGATCCAGGATATTCTTAGAGAATACGTTGAGAGTGGAGATACAGATGAAACCTTTAGGTGCATAAGGGAGCTGGGCCTTCCATTCTTTCATCATGAGGTTGTGAAACGTGCTCTCATCCTTGGTATTGAGAATCCGTCGTCGCAGCCATTAATCCTGAAGTTGTTGAAGGAATCAACAGCGGGTTGTTTGATCAGTTCTAATCAAATATCGAAGGGTTTTTCTCGGCTAGCTGAGAGTGTTGATGACCTGAGCCTTGATGTTCCTTCCGCCAAAACTCTTTTTGACAAGCTGGTTTCAGCAGCTATATCTGAAGGATGGCTTGATGCTTCATTCAGTAAATCTGCTGCCCCTGATGAAGATATGCGGAGTGCAAGTGGTGAAAAGGTCAAGCGTTTCAAAGAAGAATCTGGTCACATAATTCAGGAGTATTTTCTCTCAGATGACATCCCGGAGCTCATTAGAAGCCTTCAAGAGCTTTCTGCCCCGGAGTACAACGCCATTTTCCTCAAGAAGCTTATTACACTTGCTATGGACAGAAAGAACAGGGAGAAGGAGATGGCTTCTGTGCTCCTTTCTTCACTCAGCTTGGAATTATTTTCCACAGATGACATCATGAAAGGATTCATAATGCTCCTGCAGTCAGCAGAAGACACTGCCCTCGATATTGTGGATGCTCCCAGTGAACTTGCCCTCTTCCTGGCTAGGGCCGTGATTGATGAAGTCTTGATTCCACTGAATTTGGATGACATTAGTAGCAAGCTTCGCCCGAATAGCAGTGGTAGTCAAACTGTCCAGATGGCCAGCTCCCTGCTTGCGGCTCGCCATTCTGGTGAGAGGATACTGCGCTGCTGGGGTGGCGGCACTGGCTGGGCAGTGGAAGATGCGAAGGACAAGATCTCAAAGCTCCTTGAGGAATACAACACTGGTGGCGACTTGGGGGAGGCCTGCCAATGCATCCGTGACCTTGGGATGCCCTTCTTCAACCATGAAGTGGTGAAGAAAGCGCTGGTTATGGCAATGGAGAAGCAGAATGAAGCTAGCATCTTGGCTCTGCTGCAGGAGTGCTTTGGTGAGGGGCTGATAACCATCAACCAGATGACAAAAGGTTTTGCCCGTGTCAAGGAAGGCCTTGATGATCTGATCCTCGACATCCCCAACGCGCAGGAGAAGTTCGGAGCCTATGTTGAGCTCGCAACAGAACGTGGCTGGCTGCTACCATCCTTCGTCGCCGTTCCTTGA
>m.94791
ATGATAAAAAAGGTTGCAGGCCTGGTTTCTGACTTCTATAAGCGACCAAACCCACAGCTCAGTCCTGCAAGAACTTCATCTGAAGAAATTTCTCATTTCATGGAAAACCGAGGAGTTCAATTGCTCGGGCAGATAAGACATGGATCTTGTAGGCCCAGAGCAATATTATTTAAAGTTCTTGCTGACTCTATTGGTATAGATTGTAAGCTGCTGATGGGCATTCCAAATGAAGAATCTCATGAATATGGTGACTCACCCAAACATATGTCTGTTGTTGTTCTGCTGAAGTCTGTGGAGTTTCTGGTTGATCTAATGCGTTTTCCAGGACAACTAGTTCCGTTCTCATCCAAGGCTATTATCACATCCCATATATATTCAGCTGGAGAGAGTGACTTTGCTGACTATGATTCATGTGATTCTCCCCTTGAACCTAATAGTCCTCTGTGTTCTCAAAGGCAAGAGCAAGATGACAACAATAGATCCTTTAAAGTTCCGTCTCTAAGAAACATCATGCTTAGATCGACAAACTCTATGGAGGGTAAATTGAGATGTTCATCACATAGTGATCCAAACGTGGCAAATGCCTTCTGTGGCCGCAGCCGGAGGAAAGTAGTTAATGAACATCAAAGAACTGCCAGTTCAAGTCCAGAGCATCCATTGTCCAGAGCTCATGGACGCTCTATGCTGGGTGATAGACAGTACGGAGATGGTGTAGCTGTATCAAGGTCAGATGGCGCATCAACATCAAATGCGCGTAGAGGTCCGCGAAGAAGTATAAGTACCGCCCCTGAAATTGGTGATGACATTGCGAGGGCAGTTCGAGCAATGAGTGAAAACATGAGGCAAAATCGCCTTTCAAGGGCACATAATGATGGTAGTCCAGGACATTCAAATGATTCACGGAAAAGTGAATCCGTAGGTGATCTCAACGACAATGAGGTTTCTGCAAGAGAACCCAATGTGCAGGAGGGTTCGAGAAGGCAAATTAGTAATCAGAAGGCATTGTCATTACCTTCATCGCCCCATCGGTTAGGCAACCATGGTTCTGACCTCAGAACGCCAGCTGACTTTCTTACAGAAGCA
>m.94793
TGGATTCGGCCTCAGGTTCCCCAAATCCTCATCCAATTCCAAGCCCTCGACCTCCCCAAATCGGTCTCCAACCCTCTCAGGTATCGCTGGATTCGGCCTCAGGTTCCCCAAATCCTCATCCAATTCCAAGCCCTCGACCTCCCCAAATCGGTCTCCAACCCTCTCAGGTATCACTGGATTCGGCTTCAGGTTGCTCCATATATCTCCCGATTCGAGGTCAGGCCGGCCGCGGCGTCCGGATCTGGGGAAAGCTTCGCTGATTTCGAGGGTTTCTCCGGTTTCACCGTGGCAGGCGGGTCCATGAATTCCATGGGATACAACCCCTATGATAGCAGCGGAACGGATGATGATCTTCCCCCGGCACAAAATAGAGGACTAAGAGGACGATCTTTCAGTGGGAATGGCAGAGCATCTGTTGGGCCATTTCCTCATGCAAGGCCACACAATGATTTGGAGAGCGAAGTGCATCTGGTTGAGCAAGAGGCGTACACTGGTGTTCTTAGAGCATTCAAAGTGCAATCTGATGCATTATCTTGGGAAAAAGAAAGTCTGATTTCTGAACTCAGGAAAGAACTGAGAGTTTCTGATGAGGAACACAGGGAGCTATTAAACAAGGTTAACGAAGACGGGGCCATCCGTAGAATGAGGGAGCTGAGACAGGGAGGTGGAACCCAGGGTGGGCTGCATCGTGGCAGCAGAGTTCTTCATGATGGAGAACCTGGGCCAATTGCCAAGAGGCAACGACCATCTCATTTGATTCCTTCGCATTCTTCAGGCCTCCAGTCCCCTGTTATGCCTTCACACCCAGTTCCGTCTTCTACAAAGTGGGGGCCATCATCAGCATCAAAGGGCAAAAAGGCAAAGTCGAACACGCCACTGGCATTACCATCCGTGGATCCAACTTCGTTGATTAGCCGAAAAGTTTTTACGAGATGGCCAGATGACAACAACTTCTATGAGGCCACTATAACCCAATACAATCCTGCTACGGGTGAACATGCTCTTGTCTATGACATGGGCAAAACAACCGAGACATGGGAGTCTGTCAGGCTTAGTGATATGCCCCCTGAAGATATAAAATGGGACCGTGATGATCAAGGCATCTCAAATCGAGATGGTTGGGGTCCTTCTGGTCCTGTGTTGAAGAGGCATCAAAGCAACAATGGTACCATGTCAGTGTCGGGCAAGGGGAGAGGCAGACTATCTCAGAATGAGCATATAAAAGATTACGCTCCACCCCAAAATGGCATCAACAGGAATATT
>m.94798
ATGAGCCCGATTTCTCCGCGGACCATTTCGACTGAAGCTGATATTTTGGTGGTGAAAAAAAACCCCGCACAAGTACAACCGTCTCTCTGTTGCGCATTGCATTGTTCCAAATATATACTGGTTTTTGTTGTAAACCTAGTACATGAGGAATGTAGTATTTGTCGTAGATCATACCCTGCTAATGTATTATACAGCTCCTTTTGTGCATTTCACCATGTTATTATGAGCTTGAGAGAGTATGAAGCCACACTTGTGAGGCTCTTTGTAAATTCCATATATGACATCACGGATCTGCATTACTTCCTTCTGTGCCACTGA
>m.94799
ATGTTTGATTCTGGTCAGCAAGCTCAATACATGGACAGACACAGAGACAAGTTTAAGAGGTTGGACGAGTCAAGTCCTAGGTCATCTGTACCTTCTGAAGTGGGAGGGAGCAGCAGCCTAAGGTTCAGCATGCCTGGGTTTGGTTATGGTTCGTTTAACCCACTAAAATCTTTCATGTCTGGGGTGAGAAAGGGTTCTGGAAGACTGAAATCACTTAGACACTCACTTACATCTGGTGCTCCTAAGACAGCATTTGCAGAAGATCTTAAATCTCTCAAGAAGAATATATTCGATCCCCAAGAAAAATTTCTTTTGCGAATGAATAGGTTTTTCTTCTTGTCATGTATTCTTGCTGTTGCAGTGGATCCACTGTTCTTCTTCCTACCCATCATCAACGATTCAAAATGCATTGGTATAGATAAGAAATTGGCAGTGACATCAACAATTGTACGGACTATTATTGATTCTGTCTATCTTATTCGTGTGTTTCTTCAATTCCGCACTGCTTATGTTGCTCCATCTTCTCGAGTGTTTGGAAGTGGTGAGCTTGTGATTGATCCAATGCTAATTGCGGTGCGGTACATTAAAAGTTACTTCATAATGGACTTCTTTGCATTACTACCACTTCCACAGATTATTATTTGGAGATATCTCCACAGTTCGGATGGTCCAGACGTACTGTCTACAAAAAATGCACTGGTTTGGGTTATCTTGGGTCAATACATTCCAAGGTTGCTACGGATATTCCCTGTCACCACAGATCTGAAAAGGACAGCTGGTGTTTTTATTGAAACTGCCTGGGCTGGTGCTGGTTACTATCTTCTATGGTTTATGCTGGCTGGTCATAATGTTGGTACCTTGTGGTACTTCTTAACCATAGAGCGCAAAGATAGTTGCTGGCGTAAGAACTGCAAGGATGGATGTCATACCAGCTACTTGTATTGTAGTGATAATCATGATGGCAGTAACAGCTATAAGAGTTGGCTTACCACTAACAGTACCCTATTATTTAGCCAGTGCGATGGTACTGATGATTCTTTCAACTTTGGTATCTATGGGCAAGCGTTGGTGTCTGGAATACTTGGTCCAGGAAATTTTATCTCTAAAATTTGTTATTGCTTCTGGTGGGGATTACAAAATCTAAGTACCCTTGGCCAAGGGTTTGAAACAAGCACATATCCGGGAGAGGTGTTATTCTCTATTGCAATATGTATCCTTGGACTAATTCTTTTTGCGCTCCTCATTGGTAACATGCAGACCTACCTTCAATCAGTTGCTATACGCCTTGAGGAGATGAGAGTTAAGAAGCGTGATGCCGAGCAGTGGATGCATCACCGTTCACTGCCACCACAAATCAGAGAGCGAGTAAGGCGGTATGAACGGTATAGGTGGTTGGAGACCAGAGGAGTAGATGAAGAAAGTTTGGTTCAAACCCTTCCAAAAGACCTTAGGAGGGACATCAAACGACATCTCTGTTTGGGTTTAGTGAAAAGGGTACCTTTGTTCGAGAACATGGATGGAAGATTGCTAGATGCAATATGCGAGCGATTAAGACCTGCACTCTACACCGAAAACGAATACATTTTGAGGGAAGGTGATCCAGTGGATGAGATGCAATTTATTCTCCACGGTTGCTTGGAGAGCGTGACCACTGATGGGGGACGAAGTGGATTCTTCAACAAGGTTCAGCTAAAGGAGGGTGATTTCTGTGGCGATGAGCTGCTCACTTGGGCATTGGATCCCAAGTCTGCTGCTAATTTCCCAGCTTCGTCCAGGACAGTGAAAGCTCTTACTGAGGTCGAGGCATTTGCCTTGTGCGCCGAGGAACTGAAATTTGTGGCCAGTCAGTTCAGGAGGCTGCACAGCAGGCAAGTTCAGCACACATTCCGGTTCTACTCCCAGCGGTGGAGGACTTGGGGAGCCTGCTTCATCCAAGCCGCTTGGCGCCGCTACTACAAGAGGAAGATGGCCGAGCAGCGTCGCAGGGAAGAAGAGGCTGCGAGCCGGCAAAGTAGTAGCAGCGGCCCTAGCCTGGGAGCAACCATCTACGCGTCTCGCTTTGCAGCCAACGCACTCCGAGGAGTCCACAGGCTTAGGAACAAGGGTGTTCCAACTATTGTGAGATTGCCAAAGCCTCCAGAACCAGATTTTGGCGTCGATGATGCTGACTAA
>m.94801
ATGATATTCTGTTATTTAGGGTTCTTTCCTCTGTGCATGCATCGGTTTCTGTGTCTCGAATACAGTTTAATCATGTTTAGTGTTTGTTGTCACCTTTTCAGTTCAAGTGGAAATCCTCTTGTGACAAGTGCATTCATCACAGAGAACACATTTGCCATAGCAATTGGTGCTGTCAGTCTCATACTCTTTGCTCAGCTGATTGGCAAAATGCAGACATACTTGCAGTCTGTCAGTAAAAGGCTTGAAGAGTGGAGGTTAAGGCAAAGGGACATGGAGGAATGGATGAGACATCATCAACTCCCACCCTACCTTCAAGAACGTGTCCAGCGGTTTGTTCAAGTTAAATGGCTTGCAACACGAGGAGTAGAAGAAGAATCCATCTTGCAAGCTTTGCCTGCTGATATACGTCGGGATGTACAGCGCCATCTTTGTTTGGATCTTGTTCGACGTGTCCCTTTTTTCTCAGAGATGGATGACCAACTTCTCGATGCCATCTGTGAGCGGCTGGTGTCTTTCGTATGCCCTGAGGGCACATACATTTCTCATGAGGGCGATCCCGTGAATGAGATGCTTTTCATCATCCGTGGCAAATTGGACAGTTCCACAACCAATGGAGGCCGGAGCAACTTCTTCAACTCTATCATCCTACGCCCTGGTGATTTCGCTGGTGAGGAGCTGCTTACTTGGGCCCTGCTTCCAAAGACCAACGTCCACTTCCCGCTCTCTACAAGGACCGTACGGAGCCTCACAGAGGTGGAAGCCTTCGCCCTACGAGCCGAGGACCTCAAATTCGTCGCGAACCAGTTCCGGAGGCTTCATAGCAAGAAACTCCAGCACACATTCCGGTTCTACTCC
>m.94802
ATGTTTGGGTCCAGGGTCCAGGATGAGGTGGAGATGCAGCGGAGGACGACCAACAGGATCTTTCCTGATGAGAGGCAAGACCAATCTAAGCTACCATATCAAGCTGCACGGGCCGACAGATTTGGTGCAAATAGGATAGATGCAAAGAACCCTCAGAAGCTTAAATTATTAAATGAAGGCAACAAGCCATGGCACCGTCGCATCCTAGACCCCGGAAGTAGTATGGTACTAACATGGAACAGGGTGTACCTGGTGTCCTGTTTGTTTGCCCTTTTTATCGATCCTTTCTTCTACTACCTGCCGTTTGTCAGAAAAGAAATTACCACCGGTATTTCATGTGTTTCGAAGGACCAGCGATTGAGCATAACTATCACACTTCTGTGGTCACTTCCAGACTTGTTTTACATGCTGAACATTGCAGTTAAGTCCCATACTGCACAAGTAGCGGTGCCAGCTGCTAGGATCTGTGGTGTCATGTTAGGACCTGTGATGTTATTTTTTTTATATTCTAAA
>m.94804
ATGGGAGCTAATTGTTGTATAGCTGCCAAGGAGAGGCCTCAGCCATCAGTAGCTTCAGTTGAAGTTTCAGCATACAGGACAAGACACTCGCCATCATGGAGCTTCCGGTGGGACAACCGCACACACATAGAGGATATAATGGAAAACACTACACTGTTTTCCAATCACAGCAGTGGAAACATTCGGCCAGAACTAAAGAGTGGTTCCGTTGCACCAACTGAAGGCTATCCCAGTGAGGATAGCCTTTCAGATGTGTCCCATGGGGCAGTCAAATGGCAGAAATCTGACAAGAAGATGGAAGCTTCCAAGCGTTTAAAAGCTGCTCCTCAAGGCGTTCAATCTACAGCAAGCAATTCACCCCTTGAGGCAAATTCCTGCAAATTATTAGACATGGTAACTGTTGCTTCAGACATAAAGACATCAAAGCCCCTTCCTTCAACACCACCCCTAGTATCCAGAGCAGATCCTTCGTCCTCTAGGTGTCATTCTCTTCACATGGACTCATTTTCAATGACAAAAGCACGTCGATCACCTGGACATCAACTATATAGGCAGATCTCGGGCAGCAAGATCCCATCTCTCAAGTCCTTCAATGAGAGTAGCTATGCAGAAGGAAGGCCATCGAGTTCCATGCTCTCTGCCTGCAGCAATGATCTATTTGCAGGAGGATCACAACATGGTGGGTCATCTGATGGGTGGTCAACACACACATTTTCTGAATTGGTGGCTTCATCTCAAAGAGAGAGGTGGTCAGTTGACAGTGAGCTCTTTGGCTCCATTACCAGTAAAACAACTAGATCAAATGGTTCACATTCTACTGCCCTCTCCCCTGACCAAGGGATATGCAAGCTGTGTTCAAAGCTATTAAAGGAACGGTCTACATGGAGTGCTCATGACCTGGGAGTTGTTGCTGTTTTATTCTGTGGTCATACATATCATGCAAACTGTTTGGATAGTATAACTGCAGAAAGTGAGAAATATGATCCTCCATGTCCTGTATGCACCCATGGTGAGAAATGTACAGCAAAACTATTTGGTAAGCTGAACTCAAAGAATAAGAACAGGAAATCTAAAAATATTATGTCAGATACTGATATAGATAGTAGCTCTAAGCACCAGAAGAAAAATATGAGAGAACCCAGGTTAGGCACAAGTTCTAGCATGAAGGATTCATTTCGTCGACCATTTTTGAGGAGGCATTTTTCAATTGGTTCTCGACCACCAAGATCAATTCTGGGGAGTGAGCCAACAGGAAAGAAAATCTTCTGGGCAAGACACTGGAGAGAATAG
>m.94806
ATGGCTGTGACAAGGATCAATATTTGCAAGAACGGGATGATGTCTCTTTCTCGGAGTGTTCTGATCATGTACTACACTTCTGTGTTTATCTATTTCTGGATTTTCTCGACTCCAGTTGTCTCCCTCATATTTGGGAGTTACCTATACATCTGCATCAACTGGTTCCACATACACTTTGATGAAGCCTTCTCGTCGCTGCGCATCGCAAACTACAAATCATTCACAAGGTTCCACATTAAGAAGGACGGTGATTTGGAAATATTTACACTTGCAGTTGACAAGGTCCCAAAGGATTGGAAGTTGGATCCCAAGTGGGAGGCAGAGGCAAGAGGGCCTCATCAGCTCAACCACCACCGGAGGTACCCTAGCAAGTGGAGGTCAGCCTCATCTCCAGACCCTGTCAGGTCGGTACGGGTTGTCGACCATTTCACCATTGCAAGAACAGGAGCCCCAGATCCCGAGACATCTTGCTGA
>m.94810
ATGAAAAAAAAACTTGACAAAATCTCAAAAAGAAAAAAAGAACAAGAGAAATGGTTCAAGATCTTAATGGTTGGAAGCATCAATTTGAGGCAGGTTTCCCCCGAAAATGCAAAAACAATGGAGAAGCTCACATACTCTAAAAATTATCAGGCCGAGTGGTACTTATACACTGAACCACTGCCAATTTTGTACAGCAATAGGTTCTTACAACAGGGTTGCTCATCCATCCATCAGAGACTCGGCGTGAACCAGATTTCCGATGGAAACTCGGTTCCATATTTACCTCCACCGGACAGGAAAGCTGCCTCGAGCGTCTGTTTTTTCATGTCATAG
>m.94812
ATGGCTGATAATGAGAAAGAGGTGGTTGAAGGAGCCACCTCCCGAGGGGCCGACTGGGAAGTGGTGACTCTCACAGCATCTGCCTATGAAGCAGCGCCAGGGCCTGGTGGAGGAACAGCAGGCGATCCTACAACTGAGAGCAACACAAGCAAGGACGAGCGAGGTTCATCCAATGCATTGCTCATGTCTGGCCACTTTGTGTTCCCCCCAAGTGAGCATGAGAATCTGCCAATAGAAACCACCTTTGAGGAAATCCCTCCAGAAAAGGATGCGCAGGAAGCAAGTACCAGCGTGGAAGATGATAGTTTCAAGAATGTGGCTGGAAATTATGATGTTGGGTCAGAGAGAATTCAATACTATGATGAAGGAAAAAACCTCTCTGTTGATGAAGCAGAGATGAAGGGTGATGTAGCTGAGTATGCTTCATTCCACACTGAAGATGATGGGCACGGTTCTGTTGTTCATGATGATGACAATGATGATGATGGTGACAATTCCCATGGCAAATCTGATCTGCCTCCACAATCTGCAGACAGCAAGAGCCGTGACTCTGGTGCCCCTTGTCAATGCTGGTTGAAGAAGCATATGTCATGCTTGTATCACCAAGCTAAGGAAACAAATGCTCTCTGGTCTGTCGTGGTTGCAGCTGCCCTGGTTGGCCTTGTAATTTTGTGGCGCAAAGACAGATTGCACCTGAACTGTCTTAAATGGCGTTCTGCCTCAGCAGTGAGAGGATGA
>m.94813
ATGGCGAGCGTTGGGGGGCGCGGCAGATCGAGGCGCAGAGGAGAGGGAGGCGGATCGTTCGAGCGGAGCGCGGCGCATTCCGCGGACTCCGCCGTCGACCGCCATGGGGTTGGGTCATTGAGGAAACAAACAAGTAACTCTGGGATATTTTCTGATTCTCTGTTTGCTGTGGAAAACAGGCGAAGTAAACCAAATAAGGCCAGTGGTGTACCAATGAAAAAGCTGATAGATGAAGAATTCTCAAAAGATGTCAACGCTAGGCACACGTCACCAGGCATTGTAGGAAGACTAATGGGTCTTGATTCACTGCCTTCGTTTGGGGACCATAGCCAACACAGATATACCCGAAGTCATGCACACAGGACTTCAGCTTGTAGTTCTCATGATAGATATGGTTTTTCCCAAGATATTCCGCATAGGAGAAGCACAGATGAGATGCCAGAGGTCAAAGATGTTTTTGAAGTTATGGAGGCGACAAGAATAAATGTCCACCGGAGCCCAAGATCTAGAAATGGAAATGTAACTTCCAGAAATGATATGACTGAGAATGCTGATTTATATTTCATAAGGCAGAAATTTATGGATGCAAAACGTCTTTCTACAAATGAATCCCTTCAGATGTCAGAAGAGTTGAATGAGACACTTGATGCATTGGTATCTAATAAGGATCTTCTTTTGGAATTTCTTCAAAAACTTGAACCTGTAGTCAGAAAGGACCTACAAGATCCTGGTTCTCCATCCTCTACTGCAAACTGCATTACAATATTGAAACCATCTAGAAGAAATCAATTTATTGACACAGACAATATCTATTCACAAGATGAAGGTACTGAAACCTTCTTCCACAAGCAAAAGGAAGTGAATCACTCTATGAGGAAACCACATGCTAAGTTGTCCAATCAATCCCCAACAGAAGACTCTGGTTCATTGAGGCAGAAACTGTCAAGGTCATGTAATCAAGAAATCAGTGATAAACGAGTTAGTCCCACACGAATTGTTGTCCTGAAGCCAAGTCTTGAGAAAGCTCAGGACATTGAAGGAGCCTTTGCACTAACACATGAAATCCCTCATTCTGATTATAGAAGGCACAAAGCATCTCAGGATGCTGATATATGGAGTCCATATACTGAAGACTCCAGGTGTCAGGCGTCCCTCGGTGATTCTGAAACATTAGGCCATATAACGAAAGGATCTAGAGAAATTGCTAGAGAGATTACAAAACAAATGAGAGCTCTTAAGCGCGGTAGTAGTAGGAAACAAGTCCTCAAACCAGATACCAGCACATTTGTGTCAGATGAAAGGTCACAGTTTCTGTCTAAGCTCAAGACTTCAGAGGCATTCCATAGGTCATCTGAACTATGTGATGGTTGGGCTTCTTTCGGCTTCAACTCTTCGCCAGCGCATGCAACTGAAACATCAGTCAGCAAGGAAGCAAAGAAACATCTCTCTAACAGATGGAAGATGACCCATCAATATCAGATGACCCATCAATATCAGCGTCAAGCACCTGAGAATAATGGCTTCGGCGTGCTTGGAGACATGTCTGCTCTGTCTGACCAGGAAGCATCAAAAGTTGCTACCCGAACAATGTCATGCCAGAAATGTCCAAAGGGAGAATTGCACAGAGATAGAATGCCAGGCTCATGTAGCAATCCTCTTGGCATCAGCAGCAATGATGGTTGGCGAGATGTGTCTACAAGTAATTTAACAAGGTCCAAATCTCTTCCATCATCCTCTAACCATGGAGTTCAAAAATCGAGCAACAGGAAAAGAACCGGTAGGCACAATGAGTTTTCTATGCTTAAAGATGTTCTCAAAGTAGGACCCCATGATTCAGAATATGCATGCCGTAGCAGACTAAGAAAATCTCAGGTTAGGGGTTCAGCATTTCATTGTGATGAAGCTGATCTAGTGTCCCTAAATAACGAGGAAATAATGATGATTGAACGTGAGATACATGTGAGTTCTGAGGAACCTACAAATGTTATTGCCATGCCAGATTCATCTGAACAGACACTTGCACATACTGTGGAACCTGGCCATGAGTTAGATGCAGTGTGTCATCTGGATACCAGTTCTGCAGTTCTTGAACAGAAGAAAGAACATCTTTCTCCTGCTAGACTGAATCAGCAAATGCATCAACAGCCACCAACAGCATTAGATTGCCGCCGCCTTGTCCCTACTCTTGACAATTTGGTGATTAAGGATGAGGAGATTGAACAGCATCTGGATGATGATTACTCAGCTGTGTGTATGGATGATGATTACTCAGCTGTGTGTATGGATGATGATTACTCAGCTGTGTGTAATCCTCCAACAGGATCCGAATCTCCTGCGGGAATTGACCACAATCAAGATGCTGACAATCAAGTCCCTTGGATTCCCCCAATAGGATCAGAATCTCCAGTAAGTTCCAACAATGATGACCAGCCAAGTCCAGTGTCTGTTCTCGAATCTTCCTTGGATGCTGAAGATGTTTACTCTGGAGATTTCGAGAAAATT
>m.94816
ATGCTGCAGCGGCTAGTACTTGTACCCCGAGACGTGCAAGCTCTCGGACGCGGCGGCGTCCCCGGCGCCGGCGGCGCCGGCGTACTTGCCGAGCGTGGCCTCGGAGTTGGCCTTGCACCGGGCGAGGAAGGTGGCCTGCGCGGCGGCGACGTTCTCCTTCTTGCCGGCCCACTTCTTGATGGTGCTCTGCTGCAGCGCCCGGCCGAAGGAGAAGGTGAGCGTCCACGGCTTAATCACGCCCAGCTTGTTCATCGCGTCCAGGTTCTGCGTCGCCTGCTCCTCGCTCTGCCCGCCGGACAGGAACACCACACCCGGCACCGCCGGCGGCACCGTGCGCCGCAGCGCCGCCACCGTGTACTCCGCTATCACCTCCGCGCCAACCTTGGGGCTGTCGGAGCCGGGGGTGACCATGTTGGGCTTGAGGAGGGTGCCCTCGAGGAGGACCTTGTGGTCGTTGAGGGACTTGTAGACGGCGGCGAGGACGCGCTCGGTGACGGCGGCGCAGGTCTGGATGTCGTGGGCGCCGTCGGTGAGGATCTCCGGCTCGACGATGGGGACGAGGCCGTTCTCCTGGCAGATGAGCGCGTACCGGGCCAAGCCCTCGGCGTTCTGCTTCACGGCGAGCTCGGACGGCTCCCCGGCGCCGCCGATCTTGAGCACGGCGCGCCACTTGGCGAAGCGGGCGCCGGCCTCGTAGTACTTTGCGCAGCGCGCGCCGAGGGAGTCGAGCCCCTGGGTGGTGGTCTCGCCGTTGGTCCCGGCGATGTCGACGGTGCCCTTGTCGACCTTGATCCCCGGCACGACGCTGCCGGCCCTGAGCACGTCCACGAACGGCGTGCCGTCGGCGGCCTTCTGGTAGAGCGTCTCCTCGAAGAGGATGACCCCGGAGAGGTATTCCAGCGCGCCCGGCGCCGTGAAGAGGAGCTCGCGGAGCGCCTGGCGGTTGGACTCCACGTTCTCCACGTTGATGCTGGAGAGGCGCTTGCCGATGGTGCCCGTGGACTCGTCGGCGGCGAGGATGCCCTTCCCGGGCGTCGCGATGAACTTGGCGGTCTTGATCAGCTCATCTGCGTATTTTCCCACGAAGGCAGACATGGCGACCCCGTCAGGAGCTTTCGGAACAGGATCAAGGGCAAATCCAAACACTTAGCTGCTGTGCTCACAATTTTTGAGGTGGCTGGATGGCTATCTCCTTATAAACCCCACACGAGAAGAGGATATACCAAACACCCAAACCGAATCTGTGATTCATGGGCCACTCGCTCGCCCATCGCCCATCCCACATCCCACATCCCCCCTTCCCGGATAGGGGAACCAAGCCGCGTCACT
>m.94818
CCTCAAATTACACCCACCGAGTTATCCGAATCCCCATCAGCCATCTCATGGCGCTCGCGCTGCGCTGCCCCGCCGCCGCCTCGCCCTCGCCCTCACCCTCGCCCTCGCCCTCGTCCTCTTCCTCGGGCCTCGGCGTGGAGCGGAGGCGCCGTGCGTTCTTGGATACGTAGAGCAGGGAGGTTCAGCCTTGTGTTGAAAGAGTCATCCATACATACACGTTGGGGAATGGGGCAAAAGGACTCCAAGCCTTCATATAATAAGTATCCTTATGATTATGGGAATACATCGGCGGGGTATAACTCGAGATATTCTGCGAATACATCCTCCAATTACAATGCGAGGTACAGCGCTTCTGCAGATATCAATGTGCAGCAGCCAGAAGCACACGCCAGGCTGCAGAGGAAGTATTCGAGGATTGGTGACGACTACCGCTCCGTGAGTCAAGTGACTGAAGCTTTGGCACAAGCGGGTCTTGAGTCTTCAAACCTTATTGTAGGCATT
>m.68322
ATTGCTAGTCTCACTGAGATACTTGTAGGAGAACTTGTAGATCGTGAGAAATACAGTACAATAGCAGCTCAAATCCTGGAGCATCTATGTATCAATTGCTCCAAGGATGATGAAAATCTCGAGAAACTTCAGGAAGCCATGACCAACGTGATGCCAAAGGTGCTCAACGAAATACTCCCAGGAGAAGCAACACAAACAGGAACAGGAGCAGATCATAGACCCGGCTTTTCCTCACCACATGCTGACGTAGAAGACCAACGCGACGGTGTTTCGCAAGATAATGGCCGGAACACCATCTCTTCCCCTCCTCAGGAAAGTTATGCTGATCGCAACAGGCGCAGGCTGCAGGCGGCCTTGTTATCCCTCTGTATCACGGTATGCGACACATTCGTCGGCGCCGATCAAGATTTGGCTCGTCTGTTTGATGCCTTGAGCTTTCCAAGGAGGCTCAAAGAGATGGTGGTGAGAAACAGAGCCCGCACGGTAGACGCCCTGAGAGTGATGAAGGTCACCACTAAGATGGAGCTATCGAAATCCCACATGATCTTTGGAACACTGGATACGGCTTCCATTAAGCTCTCCAGGTCTTGTTTGAGGTAG
>m.94820
ATGCGAGATCCATTCAATGCCCCAGTTGATTTCATTGACGCAGATCATCGTGCTGGTAATGAGCTCACCAGTACTAATGTGACCTCATCTGTTAGGGACTATGGCTTGCAAAATGGTGATGCTAAACCTTTCACGCCGAACTCCGACACTCTAGTCAGGCATCAACTCCAGGGTGTATCCCTTCACAATGACTTAATTGCAGAAGATCCTAATACTCGTTTGATGGATCCCGAAACCAAGGAGCTTTACTTTATTTCACGGACACAAGAGGAAGAGATCTTGTTGCTTCGCAAGCAAATTGCTGATGCATCTCTCAAGGAGCTGCAGTTGCTGAGTGAAAAACATATTCTGGAGAGGAAGCTTTCAGACTTGAGGATGGTCTATATGAATGATACAATTTACATTTGCTGCATGGCCAATTTGAAATCCTATATTAACAAAGAAATATTACTATGGTAG
>m.94825
ATGCAGAGTGACATCGATATGCGTGTTCAAAGGGGGAGAGCCAACTTTGATGTTTTTGTCCTGCAGGGTTATTCTCCTGATGAATGGGAACAGGCAACATTGATGCTTGGACGAACTGGATATCGAGTTAACATCAGACATAAGGATGAAGTTGTAATTGAAGAGAAATATTCACCAAATCTACAGACAAAAATTCCAAATGGACGAACTACTCAGTTTGTTTTAGTAAGTTCTGGGGGCGTAAATCTACCATTTAATACACAGGGAATAACGGAGCCAAATAATGAGGATAATGATGTTAGGTTACGCGATCTAATCGTTTTGGTTATGAGAACTTTCCAGAATAAGGCATCAGATGCTAAAAGGAAAGGAAAGGCTTAG
>m.68323
CACACCACGCCACCACGCTTGTCTCTCTCTCTTATTTCTGTACTCGCTGCCCTTGCGGGACGAAGAGCAGAGGAGGAGGGGACACCGGGAGAGACGGTGACCAACAACAAGTCAACAACCTTTCTTCAATCCGTTTCGGTTCGAGGGGAGGAAGACGTTGGGCGTTGCGGGGGACAAGACATGGTCGCCATGGTGCCCGCCGAGAGGGCGAATGTCGCCACCGCCGTCAGCACCACCTCCGCCGCCGCCGCTGAGAAGCTCGCCCATGGGCCTGTGAGCTCTGAAAAAAAGTGCAAGAAGAAGGCCCCGAGGAAGATT
>m.94836
ATGCAAGCTGATGAACTGTACGCTGGAGAGGTCGGTTATCTCTCTGCTTCCATAAGATCAGTAGCAGATGCTAGGGTTGGTGATACAATTACTCATTATTCAAAAAAGGCAGATTGTGCTTTGCCAGGATATTCAGAAGCTACTCCAATGGTTTTCTGCGGCTTGTTTCCTGTAGATGCGGATCAGTTTGAGGAGTTGCGGGAAGCATTAGGGAAACTTCAGCTAAATGATGCTGCCCTGAAGTTTGAACCGGAATCTTCAAGTGCCATGGGATTCGGCTTCAGATGTGGGTTCCTGGGTCTTCTTCATATGGAAATTGTTCAGGAAAGGCTCGAGAGAGAGTACAACTTGAACTTAATAATTACTGCACCCAGTGTGGTTTACCGTGTGAACTGTGCCAATAGTGAAACTGTCGAATGTTCAAATCCATCCTTGCTTCCAGAACCTGGGAAACGGAGGTCCATTGAAGAACCATATGTAAAGATTGAAATGCTTACACCAAAAGACTATATTGGCCCAATAATGGAGCTGGGTCAAGACAGAAGAGGTGAATTCAAGGAAATGAACTACATTACAGAAAACAGGGCCAAACTTATTTATGAGCTACCACTAGCAGAGATGGTTGGTGATTTCTTTGATCAACTGAAATCTCGAAGCAAAGGATATGCTAGCATGGAATATTCAGTTGTTGGGTACAGGGTAAGTGACCTAGTAAAGCTGGACATACAAATCAACGGTGAACCTGTGGAAGCATTATCAACAATTGTACACAGAGATAAGGCATACTCTGTTGGGAGAGCGCTCACTCAAAAGCTTAAAGAACTTATACCTCGGCAGATGTTTAGAATACCTATTCAAGCATGTATTGGTGCAAAGGTCATTGCAAGCGAAGCCCAATCAGCCATCAGGAAGGATGTATTATCAAAATGCTACGGGGGTGATATATCAAGGAAAAAGAAGTTGCTGAAGAAACAGGCGGAAGGAAAGAAGAGAATGAAAGCAATCGGAAGGGTCGATGTTCCTCAAGAGGCATTCATGGCTGTGTTGAAACTGGAAAAGGAGGTGCTGTGA
>m.94839
ATGTCGATTTCTCATATGAGGTCTCCCGTTCTCTTGCTGCTTGTGAGGGTGCACTGCTGGTTGTTGATGCTTCTCAGGTGCAATATATATTTCCTTCCTGGTGTCGAAGCCCAGACGTTAGCAAATGTGTATCTTGCATTGGAAAGCAACCTTGAAATCATACCGGTTCTAAACAAAATTGATCTTCCTGGTGCTGAACCTGACCGTATCGCAGAGGAGATTGAAGAGATAATTGGGTTGGACTGCAGTAATGCAATTAGGTGTTCAGCAAAGGAGGGCATAGGCATCACTGAGATACTAGATGCCATAGTGACCAAGATCCCCCCACCACAGGATACTGCACAAAATCCTCTCAGGGCTCTTATATTTGACAGCTATTATGATCCATACAGAGGCGTAATTGTGTATTTTCGAGTTATTGATGGCAGTATAAAGAAAGGGGACAAGATATGTTTTATGGCCAATGGAAAGGAATATGTTGCTGATGAAATTGGTGTACTATCCCCCAATCAGATGCAAGCTGATGAACTGTACGCTGGAGAGGTCGGTTATCTCTCTGCTTCCATAAGATCAGTAGCAGATGCTAGGGTTGGTGATACAATTACTCATTATTCAAAAAGGGCAGATTATGCTTTACCAGGATATTCAGAAGCTACTCCAATGGTTTTCTGCGGCTTGTTTCCTGTAGATGCGGATCAGTTTGAGGAGTTGCGGGAAGCATTAGGGAAACTTCAGCTAAATGATGCTGCCCTGAAGTTTGAACCGGAATCTTCAAGTGCCATGGGATTCGGCTTCAGATGTGGGTTCCTGGGTCTTCTTCATATGGAAATTGTTCAGGAAAGGCTCGAGAGAGAGTACAACTTGAACTTAATAATTACTGCACCCAGTGTGGTTTACCGTGTGAACTGTGCTAATAATGAAACTGTCGAATGTTCAAATCCATCCTTGCTTCCAGAACCTGGGAAACGGAGGTCCATTGAAGAACCATATGTAAAGATTGAAATGCTTACACCAAAAGACTATATTGGCCCAATAATGGAGCTGGGTCAAGACAGAAGAGGTGAATTCAAGGAAATGAACTACATTACAGAAAACAGGGCCAAACTTATTTATGAGCTACCACTAGCAGAGATGGTTGGTGATTTCTTTGATCAACTGAAATCTCGAAGCAAAGGATATGCTAGCATGGAATATTCAGTTGTTGGGTACAGGGTAAGTGACCTAGTAAAGCTGGACATACAAATCAACGGTGAACCTGTGGAAGCATTATCAACAATTGTACACAGAGATAAGGCATACTCTGTTGGGAGAGCGCTCACTCAAAAGCTTAAAGAACTTATACCTCGGCAGATGTTTAGAATACCTATTCAAGCATGTATTGGTGCAAAGGTCATTGCAAGCGAAGCCCAATCAGCCATCAGGAAGGATGTATTATCAAAATGCTACGGGGGTGATATATCAAGGAAAAAGAAGTTGCTGAAGAAACAGGCGGAAGGAAAGAAGAGAATGAAAGCAATCGGAAGGGTCGATGTTCCTCAAGAGGCATTCATGGCTGTGTTGAAACTGGAAAAGGAGGTGCTGTGA
>m.94846
ATGTCGATTTCTCATATGAGGTCTCCCGTTCTCTTGCTGCTTGTGAGGGTGCACTGCTGGTTGTTGATGCTTCTCAGGTGCAATATATATTTCCTTCCTGGTGTCGAAGCCCAGACGTTAGCAAATGTGTATCTTGCATTGGAAAGCAACCTTGAAATCATACCGGTTCTAAACAAAATTGATCTTCCTGGTGCTGAACCTGACCGTATCGCAGAGGAGATTGAAGAGATAATTGGGTTGGACTGCAGTAATGCAATTAGGTGTTCAGCAAAGGAGGGCATAGGCATCACTGAGATACTAGATGCCATAGTGACCAAGATCCCCCCACCACAGGATACTGCACAAAATCCTCTCAGGGCTCTTATATTTGACAGCTATTATGATCCATACAGAGGCGTAATTGTGTATTTTCGAGTTATTGATGGCAGTATAAAGAAAGGGGACAAGATATGTTTTATGGCCAATGGAAAGGTAATTAAAGAAAAACTGATATCTTTCCAGCAAACTACTGCATTTTTTTTTCTCAGGGTGCAGTAG
>m.94848
GAGAAGGTCGAGGTGGGGGTCAGGGGGAGACGACGCGGGAGGCCCCAGGTGATGTGGTCGCCGGTTGTTGCCAAGACAAGGGGGAGGCGGAAGGCCGGGGAGGCTCTTGCTGATGTAGAAATAAGCAGAGGGGAGCGCCGGCGAACGCGTGCCCAAGTTGGTGGTGATTCTGCTGCAGAAGTTGATTGTGGAGAGGCAGGCGCAGATGCTCCGGCGAGGCGGTCCAGGAGGAAAGTGGCGAATTTGGGTGCCGATGATGGAGTTGCGAGGGTTGCTGGAGCTGTAAGTCGGAATAACTCTGCCAAGACTGAGGAAGAAGTGGGGGACGTAGGAGAAGCAGTTGATAGGAAGCGGAAGCGGAAGACCAGAGAGAATGATGTCGAGGATGTACATGTCAGTGCGCAAGTTGAAGTTTCTCATAGAAGCACGAGGTCGAGCGGTCTTCTGTCGGGGCCTGCTGCCGTGTCGTCTCCTGTTGTTGCTGAGGTGGAAATATCTGGTAGGACCACAAGATCAAGCTCAGTAGCAGCTGCTGTGATGTCGCCCATTGTCGCTGAGAACAAGAGGAGGAGGAAGAGAGAAGACATGCACTCAGACGGAGAGCTGCCTACACTTCCGAAGGTGCCTATAAATGCTGCTCCTGTTACCAGGATCTTGAGGAATAGAACTGTTCAGGTTAATGACAACGTGGTGGAGGAAACTCAAGTTGGCAAGAAACTGGAAAATAAGAGGCAACCCAGTAGACCATCTACTCGCAGTCGCAGGCATCATCATCTTGCATCTTCTATAGAGGAAGAATCTCAAGAACAAGTTGCTGCTCCCTGTAAGGGCCCTCCACTGAGGCGATCGAGACGAAACCATTCTGAGACCGACGAGTTGTTGTTAAATAATAACACAACTTCAGAAAGTAGCAACTGGAGTAGAGCACCAATTGAGGGCAATGACTTGAAGATAGCTCGGCCGTCCACGCTCAGTGCTGCCAAGGACGGCGTAGAACATGGTGTGCCAAAGGCAGATGAAGATGTGGAGTTCAAAAAGAGGAAACCACGGAATGGCAGGGATAAGGTAGCTATAAGTGGTGATGACATTCCATTTTCTGATAGCATTGGTAAGGCATCAGCTATAGAAATGCAAACAGAGGTACTCAAGCCTGTAAGAAGATCGAGGCGGAAATCTGTTGTTCCTGTGTTTCTTGAGCATGGAACCAAAGGTATGCATGAAGATGTGGAGAAACAACCAACAGTGAAGGAACCTGTTAGGCGATCTGCCCGGACATCTGTTGTTCCGGCTATACTTGGGAAAGAGAGGAATGGTCTCACTACAGAAATGATTCCTGAAATACATGTTAGGCGACCAACACGAAAATCTACCGTCCCGGCTATGCTTAAGGTTGAGGAACTGAGGAAGGGTTTCACTACAGAAATGATTCCTGAAGCACGTGTTAGGAGATCTATGTGGAAATCTGCTCTTCCTATGGTTAATAGTGAGAACAATGATCACAGTGAAATAGTCAGAAGTAAAGAAGTGGAGAAGCAACCAACAGTCAAGCAACCTGTCAGACGAATAACACGGAAATCTGCTGTCCCAGCTATGCTTGAGAAAGAGAGGAAGGGTATACCTGCAGAAATTAATCCTGATGCACATGTTATTGTTAGGAGATCAATGCGGAAATCTGTTGTTCCTAATATGCTCAATAATGAGAGTAGTGATCACTTTGAAATGCAAAGTGCTAAGGGTGGAGATGTGGAGAAACAACTAGGAGTGAAGGAACCTGTTAGGCGATTAACACGTAAATCTGTTGTTCCAGCTGTGTTTGAGAAAGAGACTAAGGGTTTACATGAAGAAATGAAGTCAGAAGTTTCCGTGAGGAAATTAGTGCGTAAATCCCTTGCTCCTAATGTGGTTGTTAAAGAAAATAAAGATCACAATGAAATGGTCAGAAGGGAAGAGTCAAGCGTTCAAACAAGGAACTCACGGACAAGACTCCAATTGGCTGTGCAGAATGGTGAAAGTCTGCGGCGAACAACACGCAATTCTTCGAAGCTAATGATATCACCGCTACAATCAAAGCCCACAGCTTCAAAGGGAAGGCCTGCAAAGAGGTTAAGAACAGCGGCTTTGCAAGAAGTTATGCCTGTTGAAGAGCACAAGGAAGACCAAATTGCTTATGGAGCCCGCACAAGTGATATGATTGAAGTTGCCACTGACTTAGAAAGTGGAGTGCTGCCATTCCCAGCTGAAGAAAAATCAAATTTGCGAGATGCACAACTTGATTCCAAGCTGGAGGGCACAGTAGTTGTGGAATCTGGCCTTAGCTGTGATAAAGACGTTAGCAACAATTTGGAGTTTGGATCTGCTGTGAACAGTGCCAGTAAAAGAACTCCATCCAATTCCAGTTTACCAGAAGATTCTTCTATGGATCATTACCAGCAACAGGAGATTTTAAATGGCCTATTAGTAGACAAATCTTCTGAAGAGTCTGCAACGTGTTTGGAGAACAGTGATATAAGAGCAGGAGGTTCCACTGAGAAGCCTCCGTTCAATTTAGCAATTCCAGACTGTAAACATGTAGGTGCTTTGTCCGAGGAAGCAGTGCACTCAATGAAGAATGATGCTGGAAGGTGCTCACCAAATATCAAACAGTCACCCATTGGGCTACAGTTCCTATTCTCACAGGGAAACACAGAAGTATCCGATACACATAATGCTATTCCAAGTTCTGAATACGAAGTAGATGAATCAGATGTCCACAAGGATGAATGGCAAGTTGAAAAAAATATTTCTTCAGAACCTGATTTATATCAAGGATCTCATGAAGATTTAATCAGAGTCGAGGAAAATGGGGTTTCATTTCAGCAAAATAATGAACAAGAAGGATTCTCAAAGTCCAGCCACGCAAATGATTGGGTTGCATTTGCCCAGTTAGATTCGTCAGAGGATGTGAACCATATAGTAAGGGAGATTATTACTGAGGACGTGATATGCAAGGAGAAAGAGAAGAATGAGTTTGTTCCTTCTTCAGACATTGCTGCCCCCCATGAAAAATCAAATGCCAATGTACCTGCCGAGCATGTTTCTGGTGTTAGTGAAGCTTTATTTTGTAATTCACAGAGCAGCCCTATTTTTGATGAAGTAAATTTGGGTTCTAATTCTTCGCAATTGGAATCACTGGATGCTTTGGATAATCGCATTGCGTTTTCCAATACTGAAGTGCTCCATCAGGATAATAAAGAGGAATGCAATGTACAGAATGAAGGTCAACTCACTCAAGGCATCGATGCAAGTGGCATATCTGAAGCTGCACCGCTTGAGGGATCAGAAAGTGGAAAAAGGCTGCTGCCAGCTGTTGAAACATCAGCATTGCCAGATGAG
>m.94853
GAGAAGGTCGAGGTGGGGGTCAGGGGGAGACGACGCGGGAGGCCCCAGGTGATGTGGTCGCCGGTTGTTGCCAAGACAAGGGGGAGGCGGAAGGCCGGGGAGGCTCTTGCTGATGTAGAAATAAGCAGAGGGGAGCGCCGGCGAACGCGTGCCCAAGTTGGTGGTGATTCTGCTGCAGAAGTTGATTGTGGAGAGGCAGGCGCAGATGCTCCGGCGAGGCGGTCCAGGAGGAAAGTGGCGAATTTGGGTGCCGATGATGGAGTTGCGAGGGTTGCTGGAGCTGTAAGTCGGAATAACTCTGCCAAGACTGAGGAAGAAGTGGGGGACGTAGGAGAAGCAGTTGATAGGAAGCGGAAGCGGAAGACCAGAGAGAATGATGTCGAGGATGTACATGTCAGTGCGCAAGTTGAAGTTTCTCATAGAAGCACGAGGTCGAGCGGTCTTCTGTCGGGGCCTGCTGCCGTGTCGTCTCCTGTTGTTGCTGAGGTGGAAATATCTGGTAGGACCACAAGATCAAGCTCAGTAGCAGCTGCTGTGATGTCGCCCATTGTCGCTGAGAACAAGAGGAGGAGGAAGAGAGAAGACATGCACTCAGACGGAGAGCTGCCTACACTTCCGAAGGTGCCTATAAATGCTGCTCCTGTTACCAGGATCTTGAGGAATAGAACTGTTCAGGTTAATGACAACGTGGTGGAGGAAACTCAAGTTGGCAAGAAACTGGAAAATAAGAGGCAACCCAGTAGACCATCTACTCGCAGTCGCAGGCATCAACATTTTGCATCTTCTATAGAGGAAGAGTCTCAAGAACAAGTTGGTGCACCCTGTAAGGCCCCCCAACTCAGGCGATCGAGGCAAAACCATTCCGAGGCCAATGTGTTGTTAAATAATAACACAACTTCAGAAAGTAGCAACTGGAGTAGAGCACCAATTGAGGGCAATGACTTGAAGATAGCTCGGCCGTCCACGCTCAGTGCTGCCAAGGACGGCGTAGAACATGGTGTGCCAAAGGCAGATGAAGATGTGGAGTTCAAAAAGAGGAAACCACGGAATGGCAGGGATAAGGTAGCTATAAGTGGTGATGACATTCCATTTTCTGATAGCATTGGTAAGGCATCAGCTATAGAAATGCAAACAGAGGTACTCAAGCCTGTAAGAAGATCGAGGCGGAAATCTGTTGTTCCTGTGTTTCTTGAGCATGGAACCAAAGGTATGCATGAAGATGTGGAGAAACAACCAACAGTGAAGGAACCTGTTAGGCGATCTGCCCGGACATCTGTTGTTCCGGCTATACTTGGGAAAGAGAGGAATGGTCTCACTACAGAAATGATTCCTGAAATACATGTTAGGCGACCAACACGAAAATCTACCGTCCCGGCTATGCTTAAGGTTGAGGAACTGAGGAAGGGTTTCACTACAGAAATGATTCCTGAAGCACGTGTTAGGAGATCTATGTGGAAATCTGCTCTTCCTATGGTTAATAGTGAGAACAATGATCACAGTGAAATAGTCAGAAGTAAAGAAGTGGAGAAGCAACCAACAGTCAAGCAACCTGTTAGACGATTAACACGGAAATCTGCCCTCCCAGCTATGCTTGAGAAAGAGCGGGAGGGTATACCTGCAGAAATGAATCCTGATGCACATGTTATTGTTAGGAGATCAATGCGCAAATCTGTTGTTCCTATGAGGCGAAGTGATAAGGGTGGAGATGTGGAGAAACAACTAGGAGTGAAGGAACCTGTTAGGCGATTAACACGTAAATCTGTTGTTCCAGCTGTGTTTGAGAAAGAGACTAAGGGTTTACATGAAGAAATGAAGTCAGAAGTTTCCGTGAGGAAATTAGTGCGTAAATCCCTTGCTCCTAATGTGGTTGTTAAAGAAAATAAAGATCACAATGAAATGGTCAGAAGGGAAGAGTCAAGCGTTCAAACAAGGAACTCACGGACAAGACTCCAATTGGCTGTGCAGAATGGTGAAAGTCTGCGGCGAACAACACGCAATTCTTCGAAGCTAATGATATCACCGCTACAATCAAAGCCCACAGCTTCAAAGGGAAGGCCTGCAAAGAGGTTAAGAACAGCGGCTTTGCAAGAAGTTATGCCTGTTGAAGAGCACAAGGAAGACCAAATTGCTTATGGAGCCCGCACAAGTGATATGATTGAAGTTGCCACTGACTTAGAAAGTGGAGTGCTGCCATTCCCAGCTGAAGAAAAATCAAATTTGCGAGATGCACAACTTGATTCCAAGCTGGAGGGCACAGTAGTTGTGGAATCTGGCCTTAGCTGTGATAAAGACGTTAGCAACAATTTGGAGTTTGGATCTGCTGTGAACAGTGCCAGTAAAAGAACTCCATCCAATTCCAGTTTACCAGAAGATTCTTCTATGGATCATTACCAGCAACAGGAGATTTTAAATGGCCTATTAGTAGACAAATCTTCTGAAGAGTCTGCAACGTGTTTGGAGAACAGTGATATAAGAGCAGGAGGTTCCACTGAGAAGCCTCCGTTCAATTTAGCAATTCCAGACTGTAAACATGTAGGTGCTTTGTCCGAGGAAGCAGTGCACTCAATGAAGAATGATGCTGGAAGGTGCTCACCAAATATCAAACAGTCACCCATTGGGCTACAGTTCCTATTCTCACAGGGAAACACAGAAGTATCCGATACACATAATGCTATTCCAAGTTCTGAATACGAAGTAGATGAATCAGATGTCCACAAGGATGAATGGCAAGTTGAAAAAAATATTTCTTCAGAACCTGATTTATATCAAGGATCTCATGAAGATTTAATCAGAGTCGAGGAAAATGGGGTTTCATTTCAGCAAAATAATGAACAAGAAGGATTCTCAAAGTCCAGCCACGCAAATGATTGGGTTGCATTTGCCCAGTTAGATTCGTCAGAGGATGTGAACCATATAGTAAGGGAGATTATTACTGAGGACGTGATATGCAAGGAGAAAGAGAAGAATGAGTTTGTTCCTTCTTCAGACATTGCTGCCCCCCATGAAAAATCAAATGCCAATGTACCTGCCGAGCATGTTTCTGGTGTTAGTGAAGCTTTATTTTGTAATTCACAGAGCAGCCCTATTTTTGATGAAGTAAATTTGGGTTCTAATTCTTCGCAATTGGAATCACTGGATGCTTTGGATAATCGCATTGCGTTTTCCAATACTGAAGTGCTCCATCGGGATAATAAAGAGGAATGGAATGTACACAACGAAGGTCAAGTCATTCAAGGCATCGATGCAAGTGGCATATCTGAAGCTGCACCGCTTGAGGGATCAGAAAGTGGGAAAAAGCTGCTGCTAGCTGTCGAAACATCAGCATTGCCAGATGAG
>m.94857
GACAAGGTTGAGGAAGAAGAGGAGGACGTAGTAGAAGCAGTTCATAGGAAGCGGAAGCGGAAGACTAGGGAGGATGATGTTGAGGATGTACATGTCAGTGAGCAAGTTGGAGTTTCTCGTAGAAGCACGAGGTCGAGTGGTCTTCTGTCAGGGCCTGCTGCCATGCCGTCTCCTGTTGTTGAGAAGAAGAGAGGAAGGAGGAAGGCAGGAGATGTCAAGGAACAAACAAGTGTTGAGGAGCAACCTGCTGAAGTTCAAGATTCTAGTAGAACTCTGAGATCTGGATTGGTGGTGGTCGGTCCAATTTCACCTATTGTTGCGGAGAGTATGAGAAGTAGGAGGAAGGTACAAGAAGAGGAACCTGCTTTGCAGAAGATTGCTAATGTGGAAATATCTGTTAGGACCACAAGATCAAGCTCAGTAGCAGCTGCTGTGATGTCGCCCACTGTTGCTGAGAAAAAGAGGAGGAAGAGAGAAGATGTGCACTCAGACGGAGAGCTGCCCACAGTTCCGGAGGTGCCTATAAATGCTGCTCCTGTCACCAGGATCTTGAGGAATGGAACTGTTCAGGTTAACGACAATGTGGTGGAGGAAACTCAACTTGGCAAGAAACTGGAAAATAAGAGGCAACCCAGTAGACCATCTACTCGCAGTCGCAGGCATCATCATCTTGCATCTTCTATAGAGGAAGAATCTCAAGAACAAGTTGCTGCTCCCTGTAAGGGCCCTCCACTGAGGCGATCGAGACGAAACCATTCTGAGACCGACGAGTTGTTGTTAAATAATAACACAACTTCAGAAAGTAGCAACTGGAGTAGAGCACCAATTGAGGGCAATGACTTGAAGATAGCTCGGCCGTCCACGCTCAGTGCTGCCAAGGACGGCGTAGAACATGGTGTGCCAAAGGCAGATGAAGATGTGGAGTTCAAAAAGAGGAAACCACGGAATGGCAGGGATAAGGTAGCTATAAGTGGTGATGACATTCCATTTTCTGATAGCATTGGTAAGGCATCAGCTATAGAAATGCAAACAGAGGTACTCAAGCCTGTAAGAAGATCGAGGCGGAAATCTGTTGTTCCTGTGTTTCTTGAGCATGGAACCAAAGGTATGCATGAAGATGTGGAGAAACAACCAACAGTGAAGGAACCTGTTAGGCGATCTGCCCGGACATCTGTTGTTCCGGCTATACTTGGGAAAGAGAGGAATGGTCTCACTACAGAAATGATTCCTGAAATACATGTTAGGCGACCAACACGAAAATCTACCGTCCCGGCTATGCTTAAGGTTGAGGAACTGAGGAAGGGTTTCACTACAGAAATGATTCCTGAAGCACGTGTTAGGAGATCTATGTGGAAATCTGCTCTTCCTATGGTTAATAGTGAGAACAATGATCACAGTGAAATAGTCAGAAGTAAAGAAGTGGAGAAGCAACCAACAGTCAAGCAACCTGTTAGACGATTAACACGGAAATCTGCCCTCCCAGCTATGCTTGAGAAAGAGCGGGAGGGTATACCTGCAGAAATGAATCCTGATGCACATGTTATTGTTAGGAGATCAATGCGCAAATCTGTTGTTCCTATGAGGCGAAGTGATAAGGGTGGAGATGTGGAGAAACAACTAGGAGTGAAGGAACCTGTTAGGCGATTAACACGTAAATCTGTTGTTCCAGCTGTGTTTGAGAAAGAGACTAAGGGTTTACATGAAGAAATGAAGTCAGAAGTTTCCGTGAGGAAATTAGTGCGTAAATCCCTTGCTCCTAATGTGGTTGTTAAAGAAAATAAAGATCACAATGAAATGGTCAGAAGGGAAGAGTCAAGCGTTCAAACAAGGAACTCACGGACAAGACTCCAATTGGCTGTGCAGAATGGTGAAAGTCTGCGGCGAACAACACGCAATTCTTCGAAGCTAATGATATCACCGCTACAATCAAAGCCCACAGCTTCAAAGGGAAGGCCTGCAAAGAGGTTAAGAACAGCGGCTTTGCAAGAAGTTATGCCTGTTGAAGAGCACAAGGAAGACCAAATTGCTTATGGAGCCCGCACAAGTGATATGATTGAAGTTGCCACTGACTTAGAAAGTGGAGTGCTGCCATTCCCAGCTGAAGAAAAATCAAATTTGCGAGATGCACAACTTGATTCCAAGCTGGAGGGCACAGTAGTTGTGGAATCTGGCCTTAGCTGTGATAAAGACGTTAGCAACAATTTGGAGTTTGGATCTGCTGTGAACAGTGCCAGTAAAAGAACTCCATCCAATTCCAGTTTACCAGAAGATTCTTCTATGGATCATTACCAGCAACAGGAGATTTTAAATGGCCTATTAGTAGACAAATCTTCTGAAGAGTCTGCAACGTGTTTGGAGAACAGTGATATAAGAGCAGGAGGTTCCACTGAGAAGCCTCCGTTCAATTTAGCAATTCCAGACTGTAAACATGTAGGTGCTTTGTCCGAGGAAGCAGTGCACTCAATGAAGAATGATGCTGGAAGGTGCTCACCAAATATCAAACAGTCACCCATTGGGCTACAGTTCCTATTCTCACAGGGAAACACAGAAGTATCCGATACACATAATGCTATTCCAAGTTCTGAATACGAAGTAGATGAATCAGATGTCCACAAGGATGAATGGCAAGTTGAAAAAAATATTTCTTCAGAACCTGATTTATATCAAGGATCTCATGAAGATTTAATCAGAGTCGAGGAAAATGGGGTTTCATTTCAGCAAAATAATGAACAAGAAGGATTCTCAAAGTCCAGCCACGCAAATGATTGGGTTGCATTTGCCCAGTTAGATTCGTCAGAGGATGTGAACCATATAGTAAGGGAGATTATTACTGAGGACGTGATATGCAAGGAGAAAGAGAAGAATGAGTTTGTTCCTTCTTCAGACATTGCTGCCCCCCATGAAAAATCAAATGCCAATGTACCTGCCGAGCATGTTTCTGGTGTTAGTGAAGCTTTATTTTGTAATTCACAGAGCAGCCCTATTTTTGATGAAGTAAATTTGGGTTCTAATTCTTCGCAATTGGAATCACTGGATGCTTTGGATAATCGCATTGCGTTTTCCAATACTGAAGTGCTCCATCGGGATAATAAAGAGGAATGGAATGTACACAACGAAGGTCAAGTCATTCAAGGCATCGATGCAAGTGGCATATCTGAAGCTGCACCGCTTGAGGGATCAGAAAGTGGGAAAAAGCTGCTGCTAGCTGTCGAAACATCAGCATTGCCAGATGAG
>m.94860
GACAAGGTTGAGGAAGAAGAGGAGGACGTAGTAGAAGCAGTTCATAGGAAGCGGAAGCGGAAGACTAGGGAGGATGATGTTGAGGATGTACATGTCAGTGAGCAAGTTGGAGTTTCTCGTAGAAGCACGAGGTCGAGTGGTCTTCTGTCAGGGCCTGCTGCCATGCCGTCTCCTGTTGTTGAGAAGAAGAGAGGAAGGAGGAAGGCAGGAGATGTCAAGGAACAAACAAGTGTTGAGGAGCAACCTGCTGAAGTTCAAGATTCTAGTAGAACTCTGAGATCTGGATTGGTGGTGGTCGGTCCAATTTCACCTATTGTTGCGGAGAGTATGAGAAGTAGGAGGAAGGTACAAGAAGAGGAACCTGCTTTGCAGAAGATTGCTAATGTGGAAATATCTGTTAGGACCACAAGATCAAGCTCAGTAGCAGCTGCTGTGATGTCGCCCATTGTCGCTGAGAACAAGAGGAGGAGGAAGAGAGAAGACATGCACTCAGACGGAGAGCTGCCTACACTTCCGAAGGTGCCTATAAATGCTGCTCCTGTTACCAGGATCTTGAGGAATAGAACTGTTCAGGTTAATGACAACGTGGTGGAGGAAACTCAAGTTGGCAAGAAACTGGAAAATAAGAGGCAACCCAGTAGACCATCTACTCGCAGTCGCAGGCATCATCATCTTGCATCTTCTATAGAGGAAGAATCTCAAGAACAAGTTGCTGCTCCCTGTAAGGGCCCTCCACTGAGGCGATCGAGACGAAACCATTCTGAGACCGACGAGTTGTTGTTAAATAATAACACAACTTCAGAAAGTAGCAACTGGAGTAGAGCACCAATTGAGGGCAATGACTTGAAGATAGCTCGGCCGTCCACGCTCAGTGCTGCCAAGGACGGCGTAGAACATGGTGTGCCAAAGGCAGATGAAGATGTGGAGTTCAAAAAGAGGAAACCACGGAATGGCAGGGATAAGGTAGCTATAAGTGGTGATGACATTCCATTTTCTGATAGCATTGGTAAGGCATCAGCTATAGAAATGCAAACAGAGGTACTCAAGCCTGTAAGAAGATCGAGGCGGAAATCTGTTGTTCCTGTGTTTCTTGAGCATGGAACCAAAGGTATGCATGAAGATGTGGAGAAACAACCAACAGTGAAGGAACCTGTTAGGCGATCTGCCCGGACATCTGTTGTTCCGGCTATACTTGGGAAAGAGAGGAATGGTCTCACTACAGAAATGATTCCTGAAATACATGTTAGGCGACCAACACGAAAATCTACCGTCCCGGCTATGCTTAAGGTTGAGGAACTGAGGAAGGGTTTCACTACAGAAATGATTCCTGAAGCACGTGTTAGGAGATCTATGTGGAAATCTGCTCTTCCTATGGTTAATAGTGAGAACAATGATCACAGTGAAATAGTCAGAAGTAAAGAAGTGGAGAAGCAACCAACAGTCAAGCAACCTGTCAGACGAATAACACGGAAATCTGCTGTCCCAGCTATGCTTGAGAAAGAGAGGAAGGGTATACCTGCAGAAATTAATCCTGATGCACATGTTATTGTTAGGAGATCAATGCGGAAATCTGTTGTTCCTAATATGCTCAATAATGAGAGTAGTGATCACTTTGAAATGCAAAGTGCTAAGGGTGGAGATGTGGAGAAACAACTAGGAGTGAAGGAACCTGTTAGGCGATTAACACGTAAATCTGTTGTTCCAGCTGTGTTTGAGAAAGAGACTAAGGGTTTACATGAAGAAATGAAGTCAGAAGTTTCCGTGAGGAAATTAGTGCGTAAATCCCTTGCTCCTAATGTGGTTGTTAAAGAAAATAAAGATCACAATGAAATGGTCAGAAGGGAAGAGTCAAGCGTTCAAACAAGGAACTCACGGACAAGACTCCAATTGGCTGTGCAGAATGGTGAAAGTCTGCGGCGAACAACACGCAATTCTTCGAAGCTAATGATATCACCGCTACAATCAAAGCCCACAGCTTCAAAGGGAAGGCCTGCAAAGAGGTTAAGAACAGCGGCTTTGCAAGAAGTTATGCCTGTTGAAGAGCACAAGGAAGACCAAATTGCTTATGGAGCCCGCACAAGTGATATGATTGAAGTTGCCACTGACTTAGAAAGTGGAGTGCTGCCATTCCCAGCTGAAGAAAAATCAAATTTGCGAGATGCACAACTTGATTCCAAGCTGGAGGGCACAGTAGTTGTGGAATCTGGCCTTAGCTGTGATAAAGACGTTAGCAACAATTTGGAGTTTGGATCTGCTGTGAACAGTGCCAGTAAAAGAACTCCATCCAATTCCAGTTTACCAGAAGATTCTTCTATGGATCATTACCAGCAACAGGAGATTTTAAATGGCCTATTAGTAGACAAATCTTCTGAAGAGTCTGCAACGTGTTTGGAGAACAGTGATATAAGAGCAGGAGGTTCCACTGAGAAGCCTCCGTTCAATTTAGCAATTCCAGACTGTAAACATGTAGGTGCTTTGTCCGAGGAAGCAGTGCACTCAATGAAGAATGATGCTGGAAGGTGCTCACCAAATATCAAACAGTCACCCATTGGGCTACAGTTCCTATTCTCACAGGGAAACACAGAAGTATCCGATACACATAATGCTATTCCAAGTTCTGAATACGAAGTAGATGAATCAGATGTCCACAAGGATGAATGGCAAGTTGAAAAAAATATTTCTTCAGAACCTGATTTATATCAAGGATCTCATGAAGATTTAATCAGAGTCGAGGAAAATGGGGTTTCATTTCAGCAAAATAATGAACAAGAAGGATTCTCAAAGTCCAGCCACGCAAATGATTGGGTTGCATTTGCCCAGTTAGATTCGTCAGAGGATGTGAACCATATAGTAAGGGAGATTATTACTGAGGACGTGATATGCAAGGAGAAAGAGAAGAATGAGTTTGTTCCTTCTTCAGACATTGCTGCCCCCCATGAAAAATCAAATGCCAATGTACCTGCCGAGCATGTTTCTGGTGTTAGTGAAGCTTTATTTTGTAATTCACAGAGCAGCCCTATTTTTGATGAAGTAAATTTGGGTTCTAATTCTTCGCAATTGGAATCACTGGATGCTTTGGATAATCGCATTGCGTTTTCCAATACTGAAGTGCTCCATCAGGATAATAAAGAGGAATGCAATGTACAGAATGAAGGTCAACTCACTCAAGGCATCGATGCAAGTGGCATATCTGAAGCTGCACCGCTTGAGGGATCAGAAAGTGGGAAAAAGCTGCTGCTAGCTGTCGAAACATCAGCATTGCCAGATGAG
>m.94864
AGTTGTGTTGGAATATGGGTTGTGGACTTGATGAAAATTGAACCGTATGCTGTTGGTAATGCTGAAGCACATTTCAATGAAAGTGTAAATAGGCCAATACAAGCTGATAATAGCATATCATCAATGTTGGGAAGGTTATCGGTTTCCAAAAGCTCAGCCAATGAAATTTCATCCAATACTTTGCTTAAACGCTCGATGTCTGCCTCAAAAGATATTTCTGTACCAGCTTATTCTGCAGTGACGAAGAGATTATCAAAAGCACCTGGAACAAGTGATCTTTGCCTCACAAGGGTTGCTTCGGCACCTCTTCTTTCTCCTAGGGGTAGATTGAACCCAAATTCCACTTATGACCAGAAGAGACAGACAACTAATGTTCGCTCCAAAGTGGATCTCTCTACAAGTGCTAGAATGTTCACTGATAACTCACAGGCATCTGCTGCTCCCACATATAGACCGTCCAATATGTCTGCATATAGTAGTAAAGGATCATCTTTTGTGCCTGTTGTTGTCCCAAGGCATAGCTCTAAAGTGGATGCTGGCCGCAGTCTCAGTGAAGCTGCCTCTACCGACTTACCAGTTGTTGAGCCTGAAAATTTACTAAAAGGTCGTCTGGCTGTGGATCATGGCGAAGAGGTGCTTCACTGTGTATTTCAGTCAAAGCCTATTACTTCAAAAGGAAAATTTATAAGAGAAACTTCAGGTCATGGGGACATTAACTGTTTTGGGCCAGTGTATGCTGAAAGTATTGAATCTAACGAAGTTGGTGACTGGTATGATGTTTCTGGTTTTGAAGAAACAAAATCTGTGGTTGGATGGAATCCACAGCTTGTCAATGTCAACAGAACAGCAGTGTTTGGATTGAGCCAACTGGTGGAGTCAAGTGAAAGCAGCATTGTTGAACATCGAGGAACAGGACCTTCATGTGCGAGTTACGAGAGAAGCCAGTATGCACCAACGTTAGATGTCTTGAGGAGACAATCTTCATTTGCTGGAGAACAGAGTGCATCGGCTAATGATGAAGATGCTATAGCTGACCTAATGGAAAACCATCAAGAATTCATTCATGACGTGAAGTCTCGGCTAACAAAACTAGAGGTGGTTTACCGGTGTTGGCAAAATAATGATATCAAGGGCTCTGTCAATGCCATGCGAAGAATGTTGGATCATGCTGTGTGTACTCCCTACCATCCCCCTATACTGCAGTTTCATCCTTTATAA
>m.94868
ATGGGTTGTGGGTCGTCGAAATGGAGGGATCCCGGTGGACGGCAGGGAAGGCCAAGAAGTGTCGGCGAGGTGGTTGTGTTCCTCCCGGGGCTCCGGGTACCAAGAACCATCGACTTCTCTCAGTCTCTTGGTGATCACTTGGACAAGAGCACAGTGGAGAGGCTGTCAGCTCTAAGAGCAAGGGTCGTGGCAATGGCAATGCAGGAATCAGCGATGGCCCTGAAGCCAAGGCGAAGGGTTGCGGCGCAGCACGGGGGGCCTTCTACTGCTAATCTTCTCCAGGCTTTGGAAGAGTACCTGCCAGTTCTGCTAGGACTGGTGAAAGAAAGCAGTGAGCTGAGAAACAAAGTGCAGTTTGTTTGGGCTAACCAAGAAGATAAGGCTGAGGAGACATTCATGACAGATGCTTGGTACGAGGTGCTGTCTGTGCTGCACTTGATGGCCATGGTGTGCTTCCTGCAGGCCAACTCCCTGCTTCTTCCTAGGTCATATGGTGATGGCTATGGACCGAGAGTATCTGAAGAGAGCAGGCGGGCTACTGTTGATGTTTTCTTGAAAGCAGCTGGATACTTGGACTGTGCAATTCATCAAGTACTTATACAGATACCTCCTGAAAAAAGAAGAAAACTTCCAGTAGATCTAGCTGAAGGGAATCTGAAAGCACTTAGCTTGCAAGGACTTGGTCAGGGAGTTGATATGCAACTTGGATTGGCAATTGATAACCCAAAGGCCACTTTAGCAGTAAAACGGCGTTTAGCTTGCGAGATGATCAAATATTGGCAACAGATTAAGGATAGCATACCAGAGCTTCCTTTGTCAGATGGATGGGGGAAAAAGCACACACTATTTGTAAAGTGGAAATATGCTGAAGCAAAGGCTGCTGCATACTATTTCCATGGGTTGATTCTTGATGAGGGGGACACCGAGAAATCACATGAGATGGCAATATCATCTCTACAAGCGTCAGAGGAGTTTCTCAGAGAGAGCAAAAGGGCTTCTGAGGCCTTCCATTCAACTCCTCCAACATCAAGGATCTCAACTCCTTTCGGAACAACCAAATATCTCTTGGACAGGATTCCGAAAGATACATTAAGCAAGCTCCAGAACAACCAGGACCTGTACACCCAAGAAAGAACTTCAAACATGGGAATCAGCAGGATCATCATGCCGCCGCCTCCATTGCCAGATTTCCCGTTGGCTCTAAATCCCGAGGAATATGAGCTTCCCCAATTAGATCCACTGTGGAAGAAGGAAGCTGACCTTTGA
>m.94870
CGGCGCCCTCTCCTTTCCTTCCCTTCCCTCCCCCGGATTCCTCCCTCGCCTCGCCTTCCCCAAGTTTCCAGAAGAAGCTGGAGCCATAATCCTCCGCTGGTAGGGTTCGTTAATTCGCGGGTGATAATGCTGCAGGAGTTCGTCGACAGCGTCATCGCGGTGATAAAGGAGTCTGTGAAGACATTCACATACGAGACATTGAACAATATTGCGAGATTGATAAATGGAATATCAGCACTCTTATTGACTCTGTTACCAGGAAAAGCCAACATTTTAGAAGGCATCAGTGGCTGGGAACTTAGGCCAGCATTTCGTGGGCCACGACTTCCTCGTTGGATGGAAAGTGGGGTCTCTTCATTTAATGAGTTCATTCACGAACTTTCTGTCGATTCTGACTCTGAATCAATTGCTGACTCTATCCCTGGGGATGATGACAATGAAGAGTTTGGCTGTCCTTCTTCTCCATTGTCCCAAAGTTCACGATTATCGCGTACAAGCAGCTTTGGTATACGTGATCGTCGCTTGAGAAGGCCTGTCAGATATGCAGTTTCCTGGATTCTTTGGCCTGTGAGATTTGTCCTTTCTTTGCTGCTCATTTTGTTCAATGCTGTCAAATTTCGGGTAGTACGGGCATGTGCTAAAAGCCCAGAAAATCCTTATCTTTCGAGGAATGTATCTGCCAAGAAACCAATTCACATGAAGGATCAAGTCCTCCAACGCACGACTGATAGGAGGCGTGGAGTTTTTGAGGATGTCCATCTGGCAATTGAGATTTTCATTGAATCAGTTTTTGACATTGTTCATAAAGGAGCACATTATGTTCTTTCTCCTTCTGAGGTGTGGCAGAAGTTATTTTGCTGGATTCATGGTAGTCGTGGTGGTCACAGTAGTTCTGTTGTTGATGTGCCAACAGCAAACATTGGCAGTGATAATCCGGTTCCAACTGAAAGGAAGACTGTATATCGTCATGCACTCAATACAGATTCTCGGACATGTGAAGATGTTATAACTGAACTTGGGTATCCTTTTGAGTCTATAAAGGTAGTTACTTCAGATGGATATGTTCTGCTGCTCGAGAGAATCCCAAGGCGTGACTCACGGAAGGTTGTGTTGTTGCAACATGGGGTACTAGACTCGTCTATGGGTTGGGTATCAAATGGTGTTGTTGGCTCACCTGCATTTGCAGCTTATGATCAGGGTTATGATGTTTTTCTTGGAAATCTCCGTGGTTTGGTCTCAAGGGAGCATATAGATAAAAATCTTTCTTCCTCCAAGTACTGGAAATATTCTGTTAATGAGCATGGAACCAAAGATATGCCAGCAATAATTGAGGAAATTCACAAGATTAAAACTTCAGAACTTGGCAAAAGCCGGACACTCTCTGGAGAGGAGACAGAAGATCAAAATGATAATATAAAAAATTTGGAAATACAGGCTTCACATGAAGATGTGGCGGAAGATCAGCCTTACAAGCTTTGTGCTGTCTGCCACAGCCTGGGTGGTGCAGTTATGTTAATGTATGTGGTGACATCAAGGATTGCCCAGAAGCCCCACAGGTTGTCAAGACTGATCTTGCTATCTCCTGCTGGCTTTCATGAGGATTCTAATGTGGTATTCAGTATGGTAGAGAAGATCATCCTGTTTGTTGGTCCAGTACTTGCTCCACTTATACCTGGGCTTTACATACCAACCCGATTCTTCAGGATGCTTCTGAACAAATTAGCTAGGGATTTTCACAACTATCCAGCTTTGGGTGGTCTCGTCCAAACCCTTATGGGCTATGTCGTCGGTGGTGACAGTTCAAATTGGGTAGGAGTACTTGGGTTGCCACACTACAACATGGATGACATGCCTGGTGTATCATTTCATGTTGTACTTCACCTTGCACAGATAAAGAGGGTGAAAAGGTTCCAAATGTATGACTATGGAAGTCCCGTGGCAAACATGGAAGCGTATGGAACACCAGAACCTTTGGATCTGGGAGCTAACTATGGTGTGATTGACATCCCCGTGGATTTAGTTGCTGGGCAAAGAGACAGAGTTATCTCGCCAACCATGGTGAAGAAGCACTACAAGTTGATGCGGAAGGCTGGTGTTGAGGTCTCCTACAATGAATTCGAGTACGCTCACTTGGATTTCACATTCTCACACAGGGAGGAGCTTTTGTCCTATATTATGTCCCGCCTGCTCTTAGCAGCTGACCCAGGTAAAGGCCGCATCAAGCAGACTACTATGCGACTTAGGAAGCCAAAGAAAGTTCAGTCAGAGATTGAGAGTGATTGTGCCATTGACTATAGAGGCTTAGATGAAGAGGTACCTGGTGAACCAAATGGGCATCCCGCGTGA
>m.94872
ATGGTCCCTAATGGTAATGTAAATCTCAAAGCTGATATTCAACAAGTCGAGTCAAGAACATCAGAAAATGATCCCGGAGCCACAGGTTTCAATACTCTTTCCACTCAGGGTGTTTCGCAACAGGGAAATCAGCGGAGTGGGTTTCTGAACTTTGTGAATCGCTTTTCTAGTGGTGCCCACTTAAGGAAGTTGGGTCCTTCCCCTTCAGTCAAGTTTCGACAGCTTGCACTTGAACGTGATGATTTTTCACGTTCTATCCATTCTGACAACCATGGTAATCATGAGCATTTCCAATTTATCAGGAAAATTAATTGGGGTCATCTATGGGTAATGGGCAAGGATTGGATAAAGGAGCCACTTAACATGGCCCTTTTTGTTTGGATTGCTTGTGTTGCTGTATCTGGCGCAATACTCTTCCTTGTTATGACTGGAATGCTGAATCATGCTTTGCCTAGCAAATCACAAAGAGACGCCTGGTTTGAAGTGAACAACCAAATTTTGAATGCACTATTCACACTCATGTGCCTCTATCAACACCCAATGCGGATATATAACTTTGTGCTTTTGTGTCGATGGGAGCAAAAGGACATTTTAAGGCTTAGGAAAACATATTGCAAAAATGGAACATATAAGCCTAATGAGTGGATGCACATGATGGTGGTTGTAATCCTTCTTAATTTGAACTGCTTTGCCCAGTATGCCTTGTGCGGTCTCAACTTAGGATACCGCAGATCTGAACGGCCTCCTCTCGGTGTTGGCGTGACTATCTCTGTTGCATTTGGGGCTGTGGCATTTGCTAGTTTGTATAATATTGTCAGTCCTCTTGGGAAGGATTATGATGCAGAACTTAGAGAAGCTGACCCAGAAGCACAATTTGAAGTCACCTCAACTGAAGGCACCAAGCCAGCAACTTCAGGGAAGTCGCTTGAGAAGAGATACTCTTTCATTCAGAGTGAAGAGCGCCGTTTCGTGGAGAGTAGGCCTGAGTGGGTCGGTGGACTAATGGATTTCTGGGACAATATAACTCTTGCATACTTGTCAATTTTCTGCAGTTGCTGTGTTTTTGGGTGGAATGTGCAGAGGCTTGGATTCGGTAACATGTATGTCCATATTGCAACATTTCTGCTCTTTTGCCTGGCTCCGTTCTTTATCTTTAACTTGGCAGCTGTCAATATAAACAACGAAAACCTGCGAGAAGCACTGGGGCTCACTGGTCTTGCACTTTGCTTTTTCGGTTTACTGTATGGTGGCTTTTGGAGAATACAGATGAGGAACAGATTTAACCTCCCTGGGAATACCTTCTGTTGCCGCAATCCCGATGTCACAGATTGTTTCCAGTGGTTGTGCTGCTGTTCGTGTTCTCTTGCTCAGGAGGTGAGAACCGCTGATTATTATGATATTGCAGAGGACAAGTCATACACAGGGAACGTAACCGAGGAAGGTCAGCGTATGATGTCCCCATTGCCTCGTGAAGATGGTTTGCCTCTTTTCAAGTCAACTCCAGCTTCGCCGTACAGGAGTAGCACTGGTAGTCAGTCAATTTTCATTCTGGAGAGTCCATCAGCTCCTCGGAGGTCATCCGGTGCAACCCCTCTGGGTGGTTCACCAATAGTAGGAGACAGGGCGATGAAGGCGCCTACTCTATCTGTTGTAGACAGGGAATGTGAAGATGGATCATAG
>m.94877
ATGGCTCAGGCGATGTCGGCGGGAGGCGGCGGCGGTGCGGGGCAGCAGTTCGGCGACACGACGTTGACGAAGGTGTTCGTGGGCGGCCTGGCGTGGGAGACGAACAAGGAGGGCGTGCGGGGCTACTTCGAGCAGTTCGGCGAGATCCTGGAGGCCGTCGTCATCGCCGACAAGAGCACCGGCAGATCCAAGGGCTACGGATTCGTTACGTTCCGTGAGCCGGAGGCCGCCATGAGAGCTTGCTTGGATCCGTACCCGGTGATCGACGGGAGGAGGGCCAACTGCAACATCGCGTATCTTGGGATTCAGAGGTCCAAGGCAGCTGCACCGGCGTCTCTGCAACCATATGTAGCTCATGTCCATGGGGGAAGCAACATGAGGGCAATGAAGGCTGCTATTGCTGGTGGTGGTGCCAGCTTGATGAGCTTCCCGGATCATGGCATCCAGCAAGGGATTCCAGCTGCTGCTGCTGCTGCTTACAACATGTATGGATACTCTCCGTATTTCTCGGACTACAGCTATTCGCCGCTGACCTACTATCAAGCGTACGGTGGGTTGGCCGGAGGAGCGCAGTACCAGGTCTTCAACGGCGGCGCGACGACGGCGGCGGCGCTAACAATGGCTGATCCTACCGGACTCTACCCCTACTTCCAGTACGGTCCGGCCACCGCCGCCGCGGGGTACAGCATGATGCAGTACCCTCAGGTGTACCAGTACGCGGCGGCGGCGGCGGCGGTCGGTGACCCGGCCAGCAGCCCGACCGCGGTGGCCGGCCTCCTGCAGCAGTACGGTGGCGCCGTCGTGCTTAACCCTAATTCTGCCGGCCAAGCAGCAGGCATGAGTGACACAATGTCTCTGACAGCTCCAACTCTGTCGGCACCAACACCACAGTATCAGTACAGGCTCGTTTCTACTCATCTCCCTGCTGCAGCAGCAGATCAGAAGAAGCCCTAG
>m.94880
TTCTGCTACTACAACAACTACAACATCAACCAGCCGCGCCATTTCTGCAAGAATTGCCAGAGGTACTGGACGGCCGGTGGCGCCATGCGCAACGTGCCAGTGGGTGCAGGCCGCCGCAAGAGCAAGAGTGTAACAGCCGCTTCCCACTTCCTTCAGAGGGTCAGGGCTGCTCTGCCCGGTGATCCTCTCTGCACCCCGGTCAAAACCAACGGCACAGTGCTCAGCTTCGGCTCCGACACGTCCACCTTAGACCTCACAGAACCAATGAAGCACCTAAAGGAGAAGCTCATTCCGATAACCCAGATTAAGAACACCGATGACCCATCAGTAGGATCGAGTGCTGAAGGATTGGCAAAGTTAGAAGACTCGAACCAAATGAACTCAAGGGAGAAAGTTACAACAGATACATCCGCAAATGTTGCACACCATCCATGCATGAACGGGGGAACGCCAACCATGTGGCCTTTCAGTTATGCACCATCACCTACTTATTACACCTCAGGCATAGCAATTCCTTTCTATCCAGCTGCTGCTGCTGCTGCTTACAACATGTATGGATACTCTCCGTATTTCTCGGACTACAGCTATTCGCCGCTGACCTACTATCAAGCGTACGGTGGGTTGGCCGGAGGAGCGCAGTACCAGGTCTTCAACGGCGGCGCGACGACGGCGGCGGCGCTAACAATGGCTGATCCTACCGGACTCTACCCCTACTTCCAGTACGGTCCGGCCACCGCCGCCGCGGGGTACAGCATGATGCAGTACCCTCAGGTGTACCAGTACGCGGCGGCGGCGGCGGCGGTCGGTGACCCGGCCAGCAGCCCGACCGCGGTGGCCGGCCTCCTGCAGCAGTACGGTGGCGCCGTCGTGCTTAACCCTAATTCTGCCGGCCAAGCAGCAGGCATGAGTGACACAATGTCTCTGACAGCTCCAACTCTGTCGGCACCAACACCACAGTATCAGTACAGGCTCGTTTCTACTCATCTCCCTGCTGCAGCAGCAGATCAGAAGAAGCCCTAG
>m.94883
ATGGCTCAGGCGATGTCGGCGGGAGGCGGCGGCGGTGCGGGGCAGCAGTTCGGCGACACGACGTTGACGAAGGTGTTCGTGGGCGGCCTGGCGTGGGAGACGAACAAGGAGGGCGTGCGGGGCTACTTCGAGCAGTTCGGCGAGATCCTGGAGGCCGTCGTCATCGCCGACAAGAGCACCGGCAGATCCAAGGGCTACGGATTCGTTACGTTCCGCGAGCCGGAGGCGGCCATGAGAGCTTGCTTGGATCCGTACCCGGTGATCGACGGGAGGAGGGCCAACTGCAACCTCGCCTATCTTGGGGTCCAGAGATCCAAGGCATATGGGGGACGAGGCAACATGAGGACAATGAAGGCTGGTGGTGGTGCCAGCTTGGTGACTAGCTTCCCGGATCATGGCATCCAGCAAGGGATTCCAGCTGCTGCTGCTGCTGCTTACAACATGTATGGATACTCTCCGTATTTCTCGGACTACAGCTATTCGCCGCTGACCTACTATCAAGCGTACGGTGGGTTGGCCGGAGGAGCGCAGTACCAGGTCTTCAACGGCGGCGCGACGACGGCGGCGGCGCTAACAATGGCTGATCCTACCGGACTCTACCCCTACTTCCAGTACGGTCCGGCCACCGCCGCCGCGGGGTACAGCATGATGCAGTACCCTCAGGTGTACCAGTACGCGGCGGCGGCGGCGGCGGTCGGTGACCCGGCCAGCAGCCCGACCGCGGTGGCCGGCCTCCTGCAGCAGTACGGTGGCGCCGTCGTGCTTAACCCTAATTCTGCCGGCCAAGCAGCAGGCATGAGTGACACAATGTCTCTGACAGCTCCAACTCTGTCGGCACCAACACCACAGTATCAGTACAGGCTCGTTTCTACTCATCTCCCTGCTGCAGCAGCAGATCAGAAGAAGCCCTAG
>m.94886
ATGAGTGTCAAACTCTTCCTGCAGCCGTATGTTGCGGAAGCGCTCCTGCGCGGCGCTCATGGCGAAGGAGCGGTCCCGGCGGGAGCTGATCTCCCTCCGCTGCAGCTTCCGCACGCTGCTCACGGCCGCCTCCTGCCTCGGCCTCCTCCCCGTGCCACCACAGTCGCCGCCTCCCCACCTGCCCCCGCCCGCCCACTCCCGATCTCCGAGGCAAGCAGCGCCGCCGCAGCCGCCGCCATGGCGTTCGAGAAGATCAAGGTCGCCAACCCCATCGTCGAGATGGACGGTGATGAGATGACCAGAGTATTCTGGCAGTATATCAAGGACAAGCTTATCTTCCCATTTTTGGACCTGGACATCAAGTACTATGACTTGGGAGTTCTGCACCGTGATGCAACTGATGACAAGGTCACAGTGGAGGCTGCAGAGGCTACTCTCAAGTACAATGTGGCTATTAAGTGTGCGACTATCACTCCAGATGAAGGTCGGGTTAAGGAGTTCAACCTAAAAAAAATGTGGAGGAGCCCAAATGGCACAATTAGGAACATTATAAACGGCACTGTTTTCAGAGAGCCAATTATATGCAAGAACGTACCAAAGCATGTTCCAGGATGGACTAAGCCCATTTGCATTGGAAGGCATGCCTTTGGTGATCAATACCGAGCAACTGATGCAGTTCTGAAGGGGCCTGGCAAGCTCAGACTAGTTTTTGAGGGAAAAGAAGAGACGGTTGATCTGGAGGTTTTCAACTTCACTGGTGCTGGAGGAGTTGCCTTGTCTATGTATAACACGGATGAGTCAATTCAAGCTTTTGCTGCGGCTTCTATGACAACTGCTTATGAGAAGAAATGGCCGCTGTACCTTAGCACCAAAAACACAATCCTTAAGAAATATGATGGCAGGTTCAAGGACATTTTCCAGGAGGTCTATGAAGCTGGCTGGAAAGACAAATTTGAGGCTGCTGGAATATGGTATGAACATCGTCTTATTGATGACATGGTTGCCTATGCACTTAAGAGCGAAGGAGGCTATGTATGGGCTTGCAAGAATTACGACGGAGATGTGCAGAGTGATTTCTTAGCTCAAGGGTTTGGTTCTTTGGGTTTGATGACATCAGTATTGGTGTGCCCTGATGGAAAAACCATTGAAGCTGAAGCTGCCCATGGCACAGTTACCCGTCACTTCCGTGTTCACCAGAAAGGAGGCGAGACAAGCACAAACAGCATTGCTTCAATCTTTGCTTGGACAAGAGGACTTGCACACAGGGCAAAGCTAGATGAAAATGCTAGACTTCTTGACTTTTCGCAAAAACTTGAGGATGCATGCGTTGGAACTGTGGAGTCTGGGAAGATGACCAAAGATCTTGCACTTCTTGTTCATGGATCTTCAAAAGTTACAAGAAGCCATTACCTGAACACTGAAGAGTTCATTGACGCAGTTGCTGCTGAGCTCCGATCAAGACTGGCAGCCAACTGA
>m.94888
ATGAGCGCCGCGCAGGAGCGCTTCCGCAACATACGGCTGCAGGAAGAGTTTGACACTCATGATCCTAAGGAGAACAGTTTGCTACAACCCTACTTGAGGAAAAGGTCAAAAATTATTGAGATAGTTGCAGCACGTGATATAGTTTTTGCTTTATCACAGTCAGGAGTATGCGCTGCTTTTAGTAGAGTGACGAATAAGAGAATATGCTTTCTGAACGGAAGTCCAGATGAAGTTATCCGTAGTTTATTTTACAACAAGAACAATGAGTCGCTCATTACTGTGTCAGTATATGGTTCTGAAAATTTCAGTGCCTTGCGATGCAAGACAACTCGAATAGAGTATATACGTCGGGGAAAGCCAGATGCTGGTTTCCCTCTTTTCGAGACAGAATCCTTGAGGTGGCCAGGTTTCGTGGAATTTGATGATGTAAACGGAAAGGTGCTGACTTACTCTGCCCAAGACAGTACGTACAAGGTGTTTGACTTGAATAACTACACACTGCTGTACAGCATATCTGATAAAAATGTTCAAGAAATAAAGATAAGTCCTGGTATAATGCTATTGATTTATACGAGAACAACCAGCTCTATTCCTCTGAAGATTCTTTCTATCGAGGATGGTACAGTTTTGAAGTTCTTCAACCACCTCCTCCATCGGAATAAGAAGGTAGATTTCATTGAACAGTTCAATGAAAAGCTCCTGGTGAAGCAGGAAGGAGAGAATCTTCAAATACTTGATGTACGAAACTTCCAGTTGACTGAAGTGAGCAGGACTGAGTTCATGACCCCATCTGCCTTTATCTTTCTGTATGAGCTGCAGTTGTTTCTGACTTTCCGGAATCGATCTGTAGCAGTTTGGAATTTCCGAGGTGAACTAGTAACATCATTTGAGGATCACCTGTTGTGGCACCCTGACTGCAATACCAATAACATATACATAACCAGTGATCAAGATCTTATTATTTCTTACTGCAAGGCTGATTCCAGTGATTCTTCTTCAGAAGAAAACGCTGGCTCTATAAACATCAGCAACATACTGACAGGAAAATGTTTGGCCAAAATAAAAGCCGGGGATTTGTGCAAGCAAAAGAAAACATGGAAGTTCCAGAGCACGATGTTAGAAGCTCTTGAGGACATCACGGCTCTGTACTACGATGAAGAGCGTGATGAGATCTACACTGGCAACCGTCAAGGTCTTGTTCATGTGTGGGCGAATTGA
>m.94892
ATGAATGATATGATAGTCTGCATCTTTTTGGTAGTTAATCAATGTTCTGGTCCCTGCATTATGGAGGTTGCCATGCCTAGTCATTTTCCTCATCCTCTTGTCCTGAATAGAGAACAGTACTCTGTACATAGGCAGTGCAAAACCTACTTTGACTGTCACACTTTAAATTCTTGTACATGCAAGCAAGTTACTTTATTACTGGTTAAGTTCATACTTCATACTGTGCATAGTTTTAAATTTTATGCATTTTGGATATATATATTTTTTAAATTCTTCCGTTATCTAAAAAAACGTACACCTCTTATGGATGTTCTCCGGCCATGCTTTCTCATTTACTTTGTCACCAGTACTCACAACAGTATTCTAGTAATCTAG
>m.94894
ATGAAGCGCATGCAGAGAATGCCAACGAGGAAGTCCCATTCATGGTGGTGGGACAGCCATATTAGTCCCAAAAACAATAAATGGCTTGCTGATAATCTAGAAGAGATGGATAAGCAAGTTAAAGAGATGCTGAAGCTCATTGAGGATGAAGGAGATTCTTTTGCAAAGAAGGCTGAGATGTATTACCAACGGCGGCCTTTGCTTGTCTCTCATGTTGAAAATTTCTATCGCATGTATCGTGCTCTTGCTGAGCGATATGACAATGTGACTGGGGAATTACGAAAGAACATCCCGTCATCTCTCCAATCACAGGGCTCAGGTATATCTGAATCTGATTCTGAGGCACAGTCTACTTCCCCATCTCCCGAGCCTAGCGTGGGAAAAAAGACACCACAACAGAAGGGTAAAACAAGAGCAGCTGGCTTTGACGTCTTCCTTGGTTCTGGTGGAAGCTCAGACATTTCTAAAAAGGGGAGTGATGGATCATCATCATCATCTTCAGAATCTGATTCTGAGGTTGATGAAGCGAGTGAAGAAAATGGTAATGGGATTTCTTATGCACTGAATGAACGAATTATTGAGCTAGAAGATGAGCTTCAGGAAGCAAGGAAAAAACTTGAGGCACTTGAGGAAAAGAATGTGTGCTGCCAATGTGAAAAACTTGAGGAGAAGTTGCTGGCTTCGCAGTCAGAAATTAACATCCTTCAGAAGGATCTTGAAGAAAAGGTCCGTTCTTTGGAGAATTTCGAAGAAATTAGCAGCGAAAAGGAAGATTTGGAAGCTGCAGTTCTGGCAAACAAGAATGAGATCAAGGAACTAAAAGGAGAAATGGCTTCAGCAGCTAAGCATTATGAAGCCCAACTAGCATATCGTGACCTTGAAATTGAGAATTGCCAGCAGGAGCTTGAGCAAGTATCTGAGAAGTACTCCTGTGATAAGTCTACTCTAGAGACTGAAATCAGAAAGCTCGAAGAAGTGGTCAAGAATTTTGATGGGGACCTAGCAAAAATGTCACATGAGAAATTGCAGCTTGAGGCCCAGGTTATGGAGCTTGAACAAACATCTCACAGCCTAGATAATTCTTCTGCTGAGATTATGAAGCTACAAAAAGTAATCAAGGACCTGCAAGGAAGATTGGAAAATGATTCAAATGAGAAGAGAGTGCTTGAGGAACATGCTATTGAGTTTGAGCAAGTTCGTAGGGAGTTGGAGGATTCAAGGGCTGAAATCGTGGAGCTGCAAACTACAATCAAGAACCTGAAAGCTGACCTGGAAGGAGCTCTTCAAGAGAAATCAATGCTAGAGGGCTGTGTCAAGGATCTGGAACAGGCAATTGCTCGTAATTTGGAGAAATTCTCGCTTGAGAAGTCCTCTCTTAGTGCTGAGATCCTACAACTGTCACAAGCTAATGCTTCTCTTGAAGGCAAGTTAACATCCACAGAGGCGTTGCTTGAACAACTTCAAGCTGACAAGGCGGAAGCATTTTTTGAGAGTAAGAAGCAGATCTCTGGACTGAATCAAGATATTACCAGTCTTAAGACAAAGCTCAAGCTACTGTCTTCAGAGAGAGCTGCAGTTGATAACAAGGTGTCTAGTTTGCTGAGTGATCTCACAACTCGCGACGAAAAGATGAAGGAAATGGACAGCCACCTGCATCAGCTGCACCTGGAACATGTCAAGCTGATTGCAGAGGCAGATGCTGCCCGGAAGTCCGTGTCGGACCTGCGTGCACGGGTGCGTGAGCTCGAGGAAGAGATTGAGAAGCAGAAGCTTATGGTTTCTGACAGCGCGGAGGGTAAGCGAGAGGCGATCAGGCAGCTGTGCTTCTCGCTCGAGCACTACCGCCACGGGTATCAGCAGCTCCGGCAGGTTCTGCAGGGCCATAAGAGGCCAATGGTGATGGCAACTTGA
>m.94899
ATGGGTTCAAAATCGGTGGACGAAGTGTTCGATGCCGCCGCCGCTGGGATTCACTACTCAGCATTCCGTTTAGAAGAGCTGGACCTCCAAGCTTCCATGTCCGGGGCGGAACAGCCAACGACATCAGGCCTGGAGAATGGGCACCAGGAGCCATTCGTCATTGGTGTTGCTGGGGGTGCATCTTCAGGTAAAAGTACCGTGTGCAAGATGATCATCGATCAGCTACGTGATCAGCGTGTGGTTGTTGTTACTCAGGAGTCTTTTTATTATGGACTGTCTGATGAGGAATTGGTCCATGTTCATGATTATAACTTCGATCATCCAGATGCATTTGATACGGATTTGCTACTCTCTTGTATGGAAAACTTGAAACATGGCAAGGCTGCTGACATTCCTAATTACAGCTTCAAAACATATAAGAGTGCCACACGTGCAAGGAAGGTTAATCCTTCAGATGTAATTATTTTGGAAGGAATTCTAGTTTTCCATGATTCACGTGCCCGTGATTTGATGAACATGAAGATCTTTGTTGATACAGATGCTGATGTGCGATTAACAAGGAGGATTTGTCGTGACACCATTGAGAAGGGTCGAGATATCAAAACTGTATTAGATCAGTACTCGAAGTTTGTTAAGCCTGCCTTTGATGATTTTATCCTCCCAACGAAGAAGTACGCTGATATTATCATCCCACGAGGTGGAGATAACAATGTGGCAATTGACCTAATCGTTCAGCATATTCGCACTAAGCTTGGTCAACATGATCTCTGCAAAATACACCCCAATTTGTATGTTATCCAGACTACTTACCAGATACGAGGCATGCACACAATAATACGGGATGCTGCCACGACAACACATGATTTCATATTTTATGCTGATCGGTTGATTCGATTGGTTGTCGAGCATGGTCTTGGTCATCTTCCTTTCAAGGAAAAGCAGGTCATAACTCCGACTGGATCTGTTTACACTGGTGTGGATTTCTCTAAAAGTTTATGTGGTATATCAGTGATCAGGAGGTACCAACTTTGCCAAAATATTTTGACCATATACTTTGTTGAGGCTCTAATTGACTGA
>m.94903
TCTTCAAGCAAAAGTACTGTTTGCAGAATGATCATTGATCAGCTACACGATCAGCGTGTAGTTGTTGTTACTCAGGAGTCATTTTATTATGGACTCTCTGATGAGGAATTGGTCCATGTTCATGATTATAACTTCGATCATCCAGATGCATTTGATACGGATTTACTGCTCTCTTGTATGGAAAGCTTGAAACATGGAAAAGCTGTTGACATTCCTAGTTACAACTTCAAAACACATAAGAGCATCTCACGTGCAAGGAAGGTCAATCCTTCAGATGTAATAATTTTGGAAGGAATTCTAGTTTTCCATGATTCACGTGTCCGGGATCTAATGAACATGAAGATCTTCGTTGATACAGATGCTGATGTGCGATTAACAAGGAGGATCCGTCGTGATACCATTGAGAAGGGTAGAGATATTATGGTTGTGTTAGATCAGTACTCAAAGTTTGTTAAGCCAGCTTTTGAAGATTTCATCCTCCCTACGAAGAAGTATGCTGATATTATCATCCCACGAGGCGCAGATAACAATGTGGCAATTGACCTAATCGTTCAGCATATTCACACTAAACTTGGTCAAAATGATCTCTGTAAAATATACCCCAATTTATATGTCATTCAGACTACTTATCAGATACGAGGCATGCACACAATAATACGGGATGCTGCCACGACAACACATGATTTCATATTTTATGCTGATCGGTTGATTCGATTGGTTGTTGAGCATGGTCTTGGCCATCTTCCTTTCAAGGAAAAGCAGGTCATAACTCCGACTGGATCTGTTTACACTGGTGTGGATTTCTCTAAAAGTTTATGTGGTATATCAGTGATCAGGAGGTACCAACTTTGCCAAAATATTTTGACCATATACTTTGTTGAGGCTCTAATTGACTGA
>m.94905
ATGGGTTCAAAATCGGTGGACGAAGTGTTCGATGCCGCCGCCGCTGGGATTCACTACTCAGCATTCCGTTTAGAAGAGCTGGACCTCCAAGCTTCCATGTCCGGGGCGGAACAGCCAACGACATCAGGCCTGGAGAATGGGCACCAGGAGCCATTCGTCATTGGTGTTGCTGGGGGTGCATCTTCAGGTAAAAGTACCGTGTGCAAGATGATCATCGATCAGCTACGTGATCAGCGTGTGGTTGTTGTTACTCAGGAGTCTTTTTATTATGGACTGTCTGATGAGGAATTGGTCCATGTTCATGATTATAACTTCGATCATCCAGATGCATTTGATACGGATTTACTGCTCTCTTGTATGGAAAGCTTGAAACATGGAAAAGCTGTTGACATTCCTAGTTACAACTTCAAAACACATAAGAGCATCTCACGTGCAAGGAAGGTCAATCCTTCAGATGTAATAATTTTGGAAGGAATTCTAGTTTTCCATGATTCACGTGTCCGGGATCTAATGAACATGAAGATCTTCGTTGATACAGATGCTGATGTGCGATTAACAAGGAGGATCCGTCGTGATACCATTGAGAAGGGTAGAGATATTATGGTTGTGTTAGATCAGTACTCAAAGTTTGTTAAGCCAGCTTTTGAAGATTTCATCCTCCCTACGAAGAAGTATGCTGATATTATCATCCCACGAGGCGCAGATAACAATGTGGCAATTGACCTAATCGTTCAGCATATTCACACTAAACTTGGTCAAAATGATCTCTGTAAAATATACCCCAATTTATATGTCATTCAGACTACTTATCAGATACGAGGCATGCACACAATAATACGGGATGCTGCCACGACAACACATGATTTCATATTTTATGCTGATCGGTTGATTCGATTGGTTGTTGAGCATGGTCTTGGCCATCTTCCTTTCAAGGAAAAGCAGGTCGTAACTCCAACTGGATCTGTTTACACTGGGGTGGAGTTCTCTAAAAGATTGTGTGGTATCTCAGTGATTAGGAGTGGCGAGAGTATGGAGAATGCACTGCGGGCATGCTGTAAAGGCATAAAGATTGGGAAGATTCTTATTCATAGGGAAGGAGATAATGGGCAGCAGCTCATCTATCACAATTTACCAAAAGATATTGCAAACAGGCATGTTCTGTTGTTGGACCCCATACTGGGAACAGGAAATTCGGCTGTTCAAGCTATATCTCTGCTCTTGAAGAAGGGTGTCCAGGAAGCAAATATTATCTTCCTTAATCTTATATCAGCTCCCCAAGGGGTGCATGTAGTCAGCAAGAAATTCCCAAGAGTCAAGATTGTGACATCGGAGATTGAGTTTGGTCTGAATGATGATTTCCGTGTCATCCCTGGAATGGGTGAGTTTGGCGATAGATACTTTGGAACAGATGATTATCAGTCATCGACGCCATTCTTTGGTGATGACAAAAATCGTGTAAGGTTTTTGTGA
>m.94913
ATGCCGTCTGCATCCAAATCAAAGGCAAAAGACAGGGCAGCTGCTTTTAAAGCAGCAAAAGAACAACCTAAGGTTGCTGTGAAGCCAATGGGGAATGGTACAGTTGCAAGTACTTATAACAACCTCTCTGGAAAATTTCATCTTCTGGAACCATCATCCTCTTTGCTGGGTAGCCAGAGTAATGAAAAATTAAGGAATACAGATGAAATAGATGAGCATTCTCGTAGCTCCCATGGTACAGGGGACTTTGATTGTGCCTCGAACGATGGTAGCTGTTCTGGGGAGTCAGAAGATACAAAGGAAAAATCAACCAGCACTGCGCCTCGAGTGGACTCTGTACCTGGATGCGATCTTGATAAACGTGAGAAGATCAGACAAAAGAATGAGAAGAAACATCAAAGGCAGAAGGAGAGGCGTGCCCAGGAATTACATGAACGTTGCAAGGGATACCTAATGTCGAGAAAACTGGAGACACTTGCTCAGAAGCTTGTTGCAATGGGTTTCTCAGCAGATCAGGCAACGATGGCCCTTATACATAATGAGGGCTGTCTTGAGGAGTCTGTTGCCTGGCTCTGCAACTTTGATGGCAGTGAGGAAACGAAGCAGCAAGTTGCAGCAGATCAACAGTCTGGAGCTAATTTGAAGATTGATATAACTGATGAGCTTGCAAAGATTGTGATCCTGGAGGTGAAATTTAAGTGTACAAAACAAGAGGTCGAAAGGGCTGTTGTTTCTTGTGAGGGTGATCTAGAAAAGGCTGAGGAGGTCTTGAAGACACAGAAGCAAGAATCAGCGACAACCGCATCTAAGCCTGAAGGGTCTGGTGATTCAAGTGGTTTGGCTAACAAGCAGCAGGTCCTGCTTGCGCAAAATCCAGCAAGGCCTCAAACAAATGGATTTTCTTCAGTAGGGGCTCAGCAAATGAAGAGAGATGAGAAGGACTTAAACTACAAGCTTTTGTTAAATGGTAGTGGTCCAAAGGAACCTGCAGTTAAAGGTTTTCAACCATTGGCCACACCAATTAAGCCAGAGATGGTCCGGCAACCATTTTTCCAACATGAGAAGAGGCGGCTTAATGCCAATTCAGTTCCATCAGTTCCTTATGTGGCATCACCCCCTTTGCCCGTTGCAGTATCTCAAATGAAGTCAGAAACACGACATTTGGCAGCAGGCAATGAGATGAAAAGTGCAATGCATAACGGAAGCTTGCGAGAGTCGGTGATTGTAATGCAGCGTCCTCAATCTGCAGCTGCCAAGCAAAGCCTACCATCCACAAGCCGTAGTATGTTTGCATCTGAACCATCTTCAAGGGAATGGTACCTAAATGGCGCATCAGGTGTGGATATGATGTTGAATGGTGGTTTAGGGCATGGACTACGAAATATTAGTTTGGACGGTGTTAATTCTGCCAAGCAGTTCATGCATGCAAACCATCAACAAAGTTTTGTTTCCAATCCTATAGAGCTGGCTGCTAATGGTTGGGGTGGTACATGGGGTTCTGGAGGTACATCATCTTCCCAGGCTGCGGCGTCGTCACTTGGGATGTTTAGAGGAGGATGGAGCTCGTCTGAGTCCTCGTCAACTTTATCTCATGCTGATTGGAGGACCAATGGGCCAGCACCTTGTGACTACACCTCAATAGACTGGAGCCTTGACACAACATTGTTAAACCCCACAGCAAAGAGCGAATGGCTGTCTGACACATGGTCAACCATGTTCATGGGCGGCAGATCCACAAGGCCTTCTGGGAACCTTGGTGGTGCGGGCATCAATGGGTTCCATGACAGCAATCTTCCAATGGATCCTGCTCCATCACCCCGACCATATGAGTGGCCTTCTTTCTGCAGGGGAGGATCTTCCTAG
>m.94918
ATGATGGACAACCGCCGCGGCAAGTGGATCATGTGTGGCCGTGCGGGCGGCGCCATCCAACGCGGGGTCGGCTCCCTCGTCCACAACATTGGCGAACCCTGCCTCAACCCCTCCCCAGTTAAGGGTGGCAAAATGCTCAGACCAGAAAAATGGCACACATGTTTTGATAGTGATGGAAAGGTCATAGGCTTCCGTAAAGCCCTAAAATTCATTGTCTTAGGGGGCATGGATCCCTCTATTCGAGCAGAAGTTTGGGAGTTTCTTCTTGGCTGCTATGCCTTAAGTAGCACCTCAGAGCATAGGAAGAAACTAAGAGCCGCTCGAAGGGAGAAATACCAATGTTTAGTTAGGCAATGCCAGAGTATGCACCCAAGCATTGGTACAGGTGAGCTTGCCTATGCTGTTGGCTCAAAGCTGATGGATGTCAGGACTATGTCAAAAGAAACAGACAGTAGAGAAGAAGTTAGCACAAGTCAACGGGCTTCAAAAGACGCACCTGACAGTTTAGTAGAAAATTCCAAATTTAATTATGACTCTGGTGGTACACCACAGTCACAAAAAAGGAAAAGCTGTAGTAAATCAGCTGAACTAGTTGGCTTCAACGTACATAATGATAGCTCTGTTTATAATTCTTCCAATTTTATGGTGTCTTCCCCAGTGGTGAATAGTTGCTTGCCAGATTCTGGGGATTACAATGACATGGGTGAACCAAGATATGACAGTGAGACCTTCATTGATTATCCCTCCCTGCCTGGTACAAACTTGTTCTCAAATGATGGTGGGGATAGCATTGGAGTTGAGGAAAGTCATTGTACTTTCTCAGTTCCTGAAGATAGGTTAAGGCAGCGTGATGAACGCATGCACAGCTTCCAAATCAATAATAATATAGATCTCATTATAGAGTCAAATTCATGCAATGATCTGTTTCGGGCTAGCAACAGTGACTCAGCCATCTTTCACTCGGATGCATACAAACAGGATAGATGGTTAGATGATACTGGCTACAACAGGGAAATTGTAGATTCTTTGAGGATATCTGATGCACCAGAAGCAGATTTTGTTGATGGAAAAACCAACAGTCCGGCTGCCAACAAAGATAGGGTCTCTGAATGGCTTTGGACACTACACCGAATTGTTGTTGATGTGGTGAGAACAGATAGTCATCTTGATTTCTATGGAGAATCAAGAAATGTGGCCAGAATGTCAGATATACTTGCAGTTTATGCATGGGTTGATCCTTCAACTGGATACTGTCAAGGTATGAGCGATCTGCTTTCACCTTTTGTTGTTCTATATGAGGATGATGCAGATGCCTTTTGGTGCTTTGAGATGCTACTGAGAAGGATGCGTGAAAATTTCCAGATCGAGGGACCGACAGGAGTTATGAAGCAGTTGGAAGCGTTGTGGAAGATCATGGAACTGACAGATATAGAATTATTTGAACATTTATCAGCTATTGGTGCTGAAAGCCTTCATTTTGCTTTCCGGATGCTGCTAGTGCTTTTTCGTCGAGAGCTATCCTTTGAGGAGTCCCTGAGCATGTGGGAGATGATGTGGGCTGCTGATTTTGACGAAGATGCAATCGGAAATTTAGAAGAGAACTGCCTAGAACCATTGCTAATAGATATGAAGAATGATTTATTATGTGAGGTCAAAGAAGAGCACCGGGTGAGCAGTTACGTGAGAAGAAAATCCAAAAGCAGGAGATCCCATCGTAGAAATGGTGAAGTCCGCTGGGCTTGCAACCATGGAATGAAATCCAGTACAAGAAATCCTCTCTGTGGTTTGTCAGGTGCTACTATTTGGGCAAGGCATCAGCAGATGCCGCAATTGAGCACAAATGTGCTGGCCAAGAATGGAGATAACGAACTGCCTATATTCTGTGTAGCAGCAATCTTGATAATCAATCGACACAAGATAATTAGAGGGACTCACTCAATAGATGATGCAATCAAGATGTTCAATGACAATCTGCTGAAAATCAATGTAAAAAGATGCGTACGCATGGCTGTGAAGCTGAGGAAGAAGTACTGGGACAAGTCAATAAAAGGGGGATCAGAGTGA
>m.94923
GGTCCGTGCGAAGGGGAGCGGAAGGCGCCGGCGATCAACGCGGAGCTGTGGCACGCCTGCGCGGGCCCGCTCGTGTCGCTGCCGCCGGTGGGCAGCCTCGTTGTCTACTTCCCCCAAGGCCACAGCGAGCAGGTTGCAGCTTCTATGCAAAAGGATGTCGAAGCACATGTACCAAGCTACCCGAATCTTCCATCGAAGTTGATATGTCTTCTTCACAGTGTTACCTTGCAAGCAGACCCAGATACTGATGAAGTGTATGCACAGATGACTCTTCAGCCAGTAAATACATATGCAAAAGAGGCATTACAGCTGTCAGAGCTTGCACTAAGACAAGCAAGGCCACAGATGGAGTTCTTCTGTAAGACGCTCACTGCTAGTGATACAAGCACACATGGAGGCTTCTCCGTGCCTCGCCGTGCCGCGGAGAAAATATTCCCTGCCCTGGACTTCTCTTTGCAGCCTCCATGTCAAGAATTGCAAGCGAGGGATATACATGACAATGTGTGGACATTTCGTCATATATTTCGAGGTCAGCCCAAAAGACATTTACTTACTACTGGTTGGAGCCTCTTCGTGAGTGGCAAGAAGCTATTTGCTGGTGATTCTGTCATTTTTGTTAGGGATGAAAAGCATCAACTTCTACTAGGAATCCGGCGTGCTAACCGGCAACCAACTAACATATCATCTTCAGTACTTTCAAGCGACAGTATGCACATAGGGGTCCTTGCTGCAGCTGCCCATGCTGCTGCCAACACTAGCCCATTCACCATATTTTATAACCCTAGGGCCAGTCCTACTGAATTTGTTATCCCATTTGCCAAATACCAGAAGGCAATGTATAGTAATCAGATATCGTTAGGGATGCGCTTCCGCATGATGTGTGAGACGGAGGAATTAGGAACAAGAAGGTACATGGGTACGATAACTGGAATAAGTGATCTGGATCCTGTGAGATGGAAGAATTCCCAGTGGCGCAGTTTACAGGTTGGCTGGGATGAGTCGGCAGCAGGTGAAAGGCGGAACAGAGTTTCGATCTGGGAGATTGAACCGCTTGCTGCCCCTTTTTTCATATGCCCCCAGCCATTTTTTGGTGTGAAGCGCCCTAGACAATTAGATGACGAGTCATCAGAGATGGAAAATCTTTTGAAGAGAGCAATGCCTTGGCTTGGTGAGGAAGTATGCATAAAGGATGCTCAA
>m.94927
ATGAATAGATTCAAGTTGATTAAGGAAGTTGGTGATGGGACTTTTGGGAGTGTATGGCGTGCTATAAATAAACAAAATGGTGAAGTTGTTGCAGTTAAGAAAATGAAGAGAAAATATTATTCTTTCGAGGAATGTACGAGTCTACGTGAAGTAAAGTCTTTGCGGCGCATGAATCACCCTAACATTGTGAAGCTCAAGGAGGTCATAAGGGAAAATGATACATTATACTTCATAATGGAATACATGGAGTGCAATCTCTACCAACTTATGAAAGACAGAGTCAAGCCTTTTTCGGAGTCAAATGTCCGGAATTGGTGCTTTCAGATTTTTCAGGCTCTTGCTTATATGCACCAGAGGGGCTACTTTCATCGTGACCTCAAACCTGAGAATCTGTTGGTCAGTAAAGATGTCCTAAAGCTAGCAGACTTTGGTCTTGCGAGGGAAGTTTCATCTGCGCCACCATACACAGAATATGTCTCAACTCGCTGGTATCGAGCACCTGAAGTATTGCTCCAGTCATCTGTTTATGATTCTGCAGTTGATATGTGGGCAATGGGTGCCATAATGGCTGAGCTGTTGACACTCCATCCTCTTTTCCCTGGCACGAGTGAAGCGGATGAAATTCTCAAGATTTGCAATGTCATCGGCAGCCCGGACGAGCAATCATGGCCCCAAGGATTGTCTCTTGCAGAAGCGATGAAGTATCAGTTCCCACAGGTTAGAGGCAATCAACTGTCGGACGTGATGACATCAGCTAGTAGTGAGGCGATTAACCTTATATCTTCTCTGTGTTCATGGGATCCTTGCAAGAGACCAAAGGCTGCAGAAGTTCTCCAGCATACCTTCTTTCAGGGTTGTACATATGTTCCAGCTTCTATCCGGCCAAAAGCGCCTAAAACGCCTCCATGTGTTGGAGTAAAAGGAGTTTTGGAGCATCACATTGCTCGAAGATACTCTACTGGAGCTCTATCCACAACTAAACCTCCTAGCAGCTTATCTGTCAAATCAAATAGCTTATCTAAGATTGGTGTACAAAGAAAACTCCAAATGGATCGTCAGGCACCACAGAAGAGCACAAGGACCACCGAGAGTAACAACAAACAAACTACTAGTCGAGTACAGGCGAGGAATAGCCCAGGGAACCCAATACTAAGGCATTCACGCAGTTTACCTGAAACTGGCCGGGGAACAATACACAAGGTTTCGAGTATCACCGAGAAGCTTTCTCATATGTCTGTGACCTCTCGAACACGCACTACTGTGAAGCCCCCTGTCCCACTGTTGAAGGCTGGGCATGTCAAGTCAGACTTCCACGGAAAATCAGACGAGATCCCTCCAGCAAAGAGATTGACAAGAAAATTAGTCAGCTAA
>m.94933
ATGGAGAGGTATAAGATTATTACGGAAGTTGGTGACGGTACATTTGGGAGTGTTTGGCGTGCAATCAATAAAGAAAGTGGTGAAGTGGTTGCAATCAAGAAAATGAAGAAAAACTATTATTCTTGGGAGGAGTGCATCAATCTCCGTGAAGTTAAGTCTTTGCGAAGGATGAACCATCCAAACATTGTGAAGCTCAAGGAAGTCATAAGAGAGAATGACATGTTATTCTTTGTTTTTGAATACATGGAGTGCAATCTCTACCAGCTGATGAAGAACAGGGGGAAGCCCTTTTCGGAGACTGAAATCCGGAACTGGTGCTTTCAAATATTTCAAGCTCTTAGTCACATGCATCAACGTGGATATTTTCACCGTGACCTTAAGCCTGAAAATTTGCTAGTTACAAAGGAGCTCATCAAGGTGGCCGATTTCGGGCTTGCTCGTGAGATTTCTTCTGAACCACCTTACACAGAATATGTGTCAACTCGCTGGTATCGTGCCCCTGAAGTTCTGCTTCAAGCTTCTGTTTACAGCTCAGCAGTTGATATGTGGGCAATGGGTGCCATAATGGCTGAGCTGTTGACACTCCATCCTCTCTTCCCTGGCACGAGTGAAGCTGACCAGATTCTCAAGATTTGCAATGTCATTGGTAGCCCGGACGAGCAATCATGGCCCCAAGGATTGTCTCTTGCAGAAGCGATGAAGTATCAGTTCCCACAGGTTAGAGACAATCAACTGTCGGAGGTAATGACATCTGCTAGTAGTGACGCGATTAACCTTATATCTTCTCTGTGCTCATGGGATCCTTGTAAGAGACCAAAGGCTGCAGAGGTTCTCCAGCATGCCTTCTTTCAGGGTTGTACATATGTTCCAGCTTCTGTCTGGCCAAAAGCTGCAGCCCCCCCTAAAACGCCTCCGTGTGTTGGAGTAAAAGGAGTTTCGGAGCATAGCATTGCTCGAAGATACTCTACTGGAGCTCTATCCACAACTAAACCTCCTAGCAGCTTATCTGTCAAATCAAATAGCTTATCTAAGATTGGTGTACAAAGAAAACTCCAAATGGATCGTCAGGCACCACAGAAGAGCACAAGGACCACCGAGAGTAACAACAAACAAACTACTAGTCGAGTACAGGCGAGGAATAGCCCAGGGAACCCAATACTAAGGCATTCACGCAGTTTACCTGAAACTGGCCGGGGAACAATACACAAGGTTTCGAGTATCACCGAGAAGCTTTCTCATATGTCTGTGACCTCTCGAACACGCACTACTGTGAAGCCCCCTGTCCCACTGTTGAAGGCTGGGCATGTCAAGTCAGACTTCCACGGAAAATCAGACGAGATCCCTCCAGCAAAGAGATTGACAAGAAAATTAGTCAGCTAA
>m.94935
ATGGATTCGGCGGCGGGGCCGATGGAGCTGGTGGCGGCGCTGCTGCGGGGGGTGACGCCGGCGGAGCTGGTGGCGGGCGGCGGCGTCGCGGCGGGGGAGAGGGCGGAGGTCAGGGCGCTCCTGGCCACGCTGGCGGCCGCGGTGCTCGGGTGCGCGCTGCTCGTGCTGTGGAGGCGGACGGCGAAGCGGAAGGAGGCGGAGAAGGTGGCGGCCGTGGCGGGGGCGGGAGCGGGGATGCAGGGGAAGGCGAGGGGCGCGGGGAAGGAGGAGGAGGCCGGGGATGACGGGAGGAAGAGGGTCGCTGTCTTCTTCGGCACGCAGACCGGCACCGCCGAGGGATTCGCCAAGGCACTCGCCGAGGAGGCAAAAGCAAGATACGACAAAGCAATTTTCAAAGTTGTGGACTTGGATGATTATGCGGCAGAGGATGAGGAATACGAGGAGAAAATTAAGAAGGAGAAGTTAGCGTTGTTCTTCGTTGCAACGTATGGAGATGGTGAGCCCACTGACAATGCTGCTAGGTTCTACAAATGGTTCACCGAGGGAAATGAGAGGGGTGTCTGGTTGAATGACCTCCAGTATGCTGTGTTTGGTCTTGGCAATCGGCAGTATGAGCATTTCAACAAGGTCGCCAAGGTGGTTGATGAGCTCCTAACTGAGCAAGGTGGAAACCGCCTTGTTCCGGTTGGCCTTGGAGATGATGATCAATGCATTGAGGATGACTTCACCGCATGGAAAGAGCAAGTATGGCCGGAGTTGGACCAATTGCTCCGTGATGACGATGATACGACTGGTGCATCGACTCCTTACACTGCTGCTATACCTGAATACAGAGTTGTATTTATTGATAAATCGGATTTAGTGTTTGAAGATAAATCCTGGACACTTGCCAATGGCCATGGTGTTATTGATATCCATCACCCTTGCAGGTCTAATGTTGCTGTTCGAAAGGAACTCCATAAACCAGCTTCGGATCGCTCTTGTATTCATCTGGAATTTGATATTTCAGGCACTGGTCTTGTGTACGAAACCGGAGACCATGTTGGTGTCTATTCAGAAAATTCTATCGAGACAGTGGAGCAGGCTGAAAGACTACTTGGTCTTTCCCCAGATACAGTTTTCTCCATACATGCAGACGCAGAAGATGGATCTCCTCGTAAAGGGGGTTCCTTGGCCCCACCTTTCCCATCTCCGTGTACATTACGGACTGCACTTTTACGATATGCTGATCTACTCAATTCACCGAAGAAGGCTGCTTTGGTTGCTTTAGCTTCTCATGCTTCTGACCCGGCTGAAGCTGAACGACTGAGATTTTTGGCTTCTCCTGCTGGAAAGGATGAGTATTCTCAATGGATAGTAGCTAGCCAGAGGAGCCTTCTTGAAGTTATGGCTGCATTCCCATCAGCTAAGCCCCCTTTGGGAGTATTCTTTGCAGCAGTAGCACCTCGGCTACAGCCGCGATACTACTCCATCTCATCATCTCCAAAGATGGCTCCCTCCAGAATTCATGTAACATGTGCATTAGTTTATGGGCCTACACCAACGGAAAGAATCCACCAAGGAGTTTGTTCGACATGGATGAAGAACACAATTCCACTGGAATATAGCGAAGAATGCAGCTGGGCACCAATTTTCGTGAGGCAGTCAAATTTTAAGTTACCTGCAGATCCATCAACTCCAGTTATCATGATTGGTCCTGGGACAGGACTAGCACCTTTTAGGGGCTTCTTGCAGGAAAGATTAGCTCTAAAAGAATCTGGAGTTGAATTGGGTACTTCAGTCCTCTTCTTTGGGTGCAGGAACCGTGATATGGACTACATATATGAAGATGAGTTACAAAATTTCATTCAGGAGGGGGCACTTTCTGAGCTAATTGTCGCCTTCTCTCGTGAAGGATCAACCAAAGAATATGTGCAGCATAAGATGGTGGAGAAGGGCACAGAGATTTGGAACATCCTCTCTCAGGGTGGTTATATATATGTTTGTGGTGACGCCAAGGGCATGGCTAGAGACGTACACAGAGTTCTTCACACAATAGTTCAAGAGCAGGGATCTTTGAATAGCTCCAAAACAGAGAGCTATGTAAAGAGCCTACAGATGGATGGCAGGTACCTCCGTGATGTATGGTGA
>m.94949
ATGCCCATGGGATTCTCTGATCTGGAGGCATTGCTTAATGGATGTTCCAATTTGGAGTCTCTCAGCTTGGCACTTGATTTCTCAAAGTTTGATAACCCCAATTTTAGCCATGTGTGGTCATCTGCTTCCGAAGGCCTGTCCTCTCTTGAAATTGGTTATATTCCATTGTCAATGTTACTTGCACTTCTGACTGTGGCAATCGAGTCGCAACAATGCATGAGTTATATCAAGGCACCGGTTTTCTTTCCTAGCCTTCAGAAGTTATGCCTCTCTGTTGACCTCATCACCGACCATTTGATTGGGTCCATATCAACAGCACTTCCATCATTGACACATCTGGACCTACAAGATGCACCAATTATGGAACCTGTATCTGCATCTGATCTCACCAATGCTGGTCTTCAGCAGATCAATCCGAAGGGTAAGCTGAAGCATATTTCTCTCATGAGAAGTCAGGAGTTCTTATTCACCTCTTTTCGGCGGGTAAATGATCTGGGAATCCTGCTAATGTCCGAAAAGTGCTCAAATCTTGAGAGCATCTGTCTTGGTGGTTTCTCCCGTGTAACAGACACTGGTTTCAGGGCTATCATCCATTCTTGTTCTGGTCTTCATAAGCTTAGGGTGTCCCATGGAAGCCATCTCACTGATCTTGTTTTCCATGACATTGTTGCCACTTCCCTTTGCCTAACACATGTGAGTCTGAGGTGGTGTAATCTCCTAACTGATGTTGGGATTGAGAGGCTGTCATTCAACAAGGATCTCAATGTATTGGATCTTAGAGATTGCAGGTGTCTGGGTGATGAAGCTGTAAGACCTCTGAGCTGCCTGCCCAGGCTGCAGATACTATTATTGGATGGAACCGATATCACTGACCAAGCATTGAAGTATCTGGGCCTTGGAACATGCCCGCTATCTTCCCTATCTCTGAGGGGCTGCCGAAAGCTAACAAATGATTGCATACCCTCGTTGTTTGCTGGTTCTGTTAAACAAAGCTTGCAGGTGTTGGATCTCTCAAGAATCCCAAGTATCACTGATGATGGTATCATGTTGATAGCACGGAGCCGAACTCCTCTTACTGAGCTCCGATTGCGAGAGAACCCGAAAATAGGGGACGCTTCTGTGATGGCTCTTGCGTCCATGCAAGTCGATGGTGGAACTTACGGCAGTACCTTGCAGCTGCTGGATCTTTTTGACTGTGGTGGGATTACACCACTTGCAATGCGGTGGTTTAAGAAACCATACTTCCCAAGATTGCGATGGCTAGGTTTAACAGGCAGCTTGAACAGGATTATGGTAGATGCCCTAGTTCGAAGCCGCCCTTTCTTACACATGTCATGCGGTGGTGATGAATTGGGGATTATATACTGGGATACATGCTCCGATTGGTATCGGCATGACGATGATGATTCTGATGAGCTTGAGCAGTTACTTTTAGATGGTGAGCCAGTATCTGACGATGAAACCATCACCGAGGAATAA
>m.94974
ATGGCGACCTCTAATGCTGCGGGCGCGTCTGTGAAGCAGTACGGAAAGCCAATATCTTTGGCTGGGCCGGTGGAGGCGGACCTCCAGAGGACGGCGGAATTAAACAAGTTTTTGGTTGAGGCGGGTCTATATGAGAGTTTGGAGGAGTCCGCCAGGCGCGAGGAGGTGCTGGGGGAGCTTGACAAGATTGTAAAAGATTGGGTGAAGCAGTTAACTAGCCAGAGAGGATATACTGATCAAATGGTTGAAGAGGCAAATGCCGTACTTTTCACCTTTGGGTCATACCGTCTAGGGGTCCATGGACCTGGGGCTGACATTGATACTTTATGTGTTGGACCTTCATATGTGAATCGTGAGGAAGATTTTTTCATTGTACTGCATGACATATTAGCACAAACAGAAGAAGTGACTGAACTGCAACCTGTACCTGATGCACATGTCCCTGTTATGAAATTTAAGTTCCATCGAATATCAATTGACCTTCTTTATGCCAGTGTTTCTCTCTTAGTAGTACCACCAGATTTGGATATCTCTCAAGAATCAGTGCTTTATGACATTGATGAAGCAACTGTTCGTAGTCTTAATGGGTGCAGAGTGGCAGACCAAATTCTTAGACTTGTTCCAGATATTGAGAACTTTCGAACAACACTACGGTGTTTGAAGCACTGGGCAAAAAGAAGAGGTGTTTATTCAAATGTTACTGGCTTTCTTGGGGGTGTCAATTGGGCTTTACTGGTTGCATGTGTCTGCCAGTTCTATCCTAATGCTGTGCCAAGTATGCTAGTTTCGAGATTCTTCAGAGTTTTTACCCAGTGGCACTGGCCAAATCCAGTGATGCTGTGTGCCATTGAGGAGGAGGAGCTTGGTTTTCCTGTGTGGGATCCACGCAAAAATCCTCGTGACAGATCTCATCATATGCCCATTATCACCCCAGCATACCCATGCATGAACTCCAGCTATAATGTTTCAACAAGCACACTGAGGGTTATGATGGAGCAATTCCAGTTTGGTAATAAAATCTGCCAGGAAATTGAGTTGAATAAGGCTAATTGGTCTGCCCTTTTTGAGCCTTTCCAATTTTTCGAGGCGTATAAAAATTATCTACAGGTTGACATCATCGCTGAGGATGATGAAGATCTTAGACTTTGGAAGGGATGGGTTGAATCTCGATTGAGGCAACTGACTTTAAAGATTGAACGGGACACGTATGGAAAGTTACAATGCCATCCTTACCCATATGAGTATGCAGATCCTTCTAGACATTGTGCTCATTGTGCTTTCTTCATGGGCTTATCAAGGAAAGAAGGTGTGAAAATACAGGAAGGTCAACAGTTTGATATTCGTGGAACTGTAGATGAGTTTAGGCACGAAATCAACATGTATATGTTCTGGAAGCCTGGGATGGAGTTAGCTGTTTCTCATGTCCGGAGGAAGCAGATTCCGCCATATGTGTTTCCAGAAGGTTACAAGAGACCTCGTCCTCAGAGACATGGCAACCATCAGCAGCAGCCTGATACAAATGACACTGAAAATGGCACAATGGCTGGATCTCCAGATGGTCAGCTCAAGAGAAAGCATGATTCTACTGGGATTGATGATACTGAACCTTGCAGATCTGTTAAGAGGGCATCAGTCAGCCCAGTTCACCCTAAAACTTCATTACATCAATCTGGGAATGTTGGTGATGAGGCCACATATAACAGCCAAACCAAAAGGGCTTCTAGTGCGAGTGGTGGGAGTCAGAATTCACCTGGCAGTGGCAATCTAGTACAAGCAAATTGCTTGAGTTCACCACAGGCATCCGAGAAAAGCTTGGATTCTATCGCATCTGGCCCCAAGTGTGCGACAGGTGAAGCAGTTTGTTCCGGTGACGTGACTAGCAAGCATGGTAACTGTATTTCACCTGTCAAGAACTGCACCACTCCAACAGTAGCAGTGTGTTCAACTTTGAAGCGTGTTGCTGAGAAGGTTGTATCAGAGCTTGTTGGAAGTGAAAGCTTGGGCGGCAACAATGCAGAGTTGCTGGAGATAGCAGAAAAGGACATGGGAAATGTCATTGTCGAAAATTTGCATTTCGGAGGGAATGGAGTTGCTCAGAGTGGCCTTCCTGAAGAGTTAGAGCCGAACAATGCGATTGAAGTGCGTTCTAAAGCTCATGCAGGTGTGAACTCGGATGGATCCCAGAACTCGTCATTGAGGCATGATCTTGAACTCAATCCTTCTGCATTTAGTAATGATATTGCTCCATTTTCTTTATACTCTGCTATTTGGTACTTGTTTGTTACTTTGCGCAGGGTTAGTCTGCAATCAACAGCATGA
>m.94988
ATGGCGACCTCTAATGCTGCGGGCGCGTCTGTGAAGCAGTACGGAAAGCCAATATCTTTGGCTGGGCCGGTGGAGGCGGACCTCCAGAGGACGGCGGAATTAAACAAGTTTTTGGTTGAGGCGGGTCTATATGAGAGTTTGGAGGAGTCCGCCAGGCGCGAGGAGGTGCTGGGGGAGCTTGACAAGATTGTAAAAGATTGGGTGAAGCAGTTAACTAGCCAGAGAGGATATACTGATCAAATGGTTGAAGAGGCAAATGCCGTACTTTTCACCTTTGGGTCATACCGTCTAGGGGTCCATGGACCTGGGGCTGACATTGATACTTTATGTGTTGGACCTTCATATGTGAATCGTGAGGAAGATTTTTTCATTGTACTGCATGACATATTAGCACAAACAGAAGAAGTGACTGAACTGCAACCTGTACCTGATGCACATGTCCCTGTTATGAAATTTAAGTTCCATCGAATATCAATTGACCTTCTTTATGCCAGTGTTTCTCTCTTAGTAGTACCACCAGATTTGGATATCTCTCAAGAATCAGTGCTTTATGACATTGATGAAGCAACTGTTCGTAGTCTTAATGGGTGCAGAGTGGCAGACCAAATTCTTAGACTTGTTCCAGATATTGAGGTTGACTTGAGGGATTATTGTCTATGTTCTTGCTTTCTACTCAACCATTTCTTTATTTATTCCTCTAGGATGGCAGCATTAACAATATACTTACTTTATTGTAGAACTTTCGAACAACACTAA
>m.95023
ATGCTAAAAAATGGTTATGTTGTTCAGCTTCTATTGCTAAAGAGGGGAGGTCGGGTCACATATGCTGGCAAGCTTGGTCGCCATTCTCACATACTAGTTGAATATTTCGAGGCAATTCCAGGTGTTCCAAAAATCACAGAAGGATATAATCCAGCAACATGGATGCTGGAAGTTAGCTCCCCTCTAGCTGAGGCTCGCCTGGACGTAGATTTTGCTGAAATTTATGCCAATTCTGAACTTTACCGGAGCAATCAAGAACTTATTAAGGAGTTGAGTGTTCCACCTCCAGGCTACCAAGATCTCTCATTTCCTACCAGATATTCTCAGAGTTTCCTAAATCAGTGTCTGGCAAATACATGGAAACAATTTCGATCTTATTGGAAGGATCCACCTTACAACGCTATGCGCTATCTTATGACACTTCTTTATGGTGTTGTGTTTGGTACAGTCTTTTGGCGCAAGGGAAAGAATGTAGAGTCCCAGCAGGACCTGAACAGTCTACTTGGAGCCACTTATGCTGCTGTTTTCTTCCTTGGAGCTGCGAATTTGCTTACAATTCTGCCTGTCGTGTCTATTGAGAGGACAGTTTTCTACCGTGAAAAGGCAGCAGGGATGTACTCTCCTTTGTCCTATGCATTTGCACAGGCAGCTGTCGAGTTTGTCTACAGCGCAGCACAGGGTATTCTTTATACTGTTCTCATCTATTCCATGATTGGCTATGAGTGGAAGGCAGACAAGTTCTTCTACTTCTTGTTCTTTATGATTGTGAATTTCGTCTACTACGCATTGTTTGGCATGATGTTGATTTCATGCACTCCCTCTCAAATGTTCGCGAACATTTTTGTTGCGTTCACTCTCTCCGGATGGAACAATTTTGCCGGATTCCTCATTTCCCGACCGCTGATGCCTGTCTGGTGGAGATGGTTTTACTGGGCTAACCCGGTGTCCTGGACCATCTACGGTGTCATCGGTTCACAGTTCGGTGACAGTAACCGCAATGTCACAGTTCCTGGGCAAGCTAGCGTGGCGGTGAAGGATTTCTTGAAAGATAACATGGGCTACGAGCACGACTTCCTCGGGTACGTTGTGCTGGCGCATTTCGGCTACATCATCCTCTTCTTCTTCCTCTTCGGGTACGGCATCAAGTACTTGAACTTCCAGAGACGGTAG
>m.95025
CTATCAGTTAATGAATTCCTTTCCAGTAGGTGGGCCATTCCAAACAATGACACAAGCATTGATGCACAAACAATTGGGAAGGCTATTCTCAAATCCAAAGGCTACTTTACGGGTGAATGGGGGTATTGGCTTTCCATTGGAGCCATGATAGGATTTATGATTCTTTTTAACATTCTCTACATTTGTGCACTTACATTCCTGAGCTCTGGTGGCAGTTCAAATACTGTGGTTTCTGATGATGCCACTGAAAATGAGTTGAAAGAAGGATCAACAAATCAAGAACAAAGGTCCCAGGTTACCCGTGGTATGAATGGAGCAGCAAACAGGAGAACTCGGACAGGAATGGTGTTGCCATTCCAGCCTCTTTCACTTTCTTTCAACCACATGAACTACTATGTCGACATGCCCACTGAAATGAAGGCACAAGGATTCACAGAAAACCGCCTCCAGCTGCTATCTGATATTTGTGGTGCATTCAAACCTGGTGTTCTGACCGCATTAGTTGGTGTCAGTGGAGCTGGAAAGACCACTCTAATGGATGTACTGGCAGGAAGAAAGACAAGTGGAACCATTGAGGGAGACATCAAGCTTTCTGGTTACCCTAAAAAACAAGAAACTTTTGCCCGTATCAGCGGCTATTGTGAACAAACCGATATCCATTCACCAAATGTTACTGTGTATGAATCTCTTGTTTATTCTGCTTGGCTGCGCCTTTCCTCAGAAGTTGATGAGAATACTAGAAAGATGTTTGTGGATGAAGTGATGTCACTAGTTGAGCTTGATGTATTGCGCGATGCTCTGGTTGGTCTCCCTGGTGTTAGCGGGCTATCTACTGAACAAAGGAAGAGGCTGACAATTGCTGTCGAACTAGTTGCAAATCCTTCAATTATCTTCATGGATGAGCCAACTTCTGGTCTTGATGCTAGAGCTGCAGCAATTGTTATGCGTACTGTGAGAAATACAGTTAACACAGGACGAACTGTGGTTTGCACAATCCATCAACCCAGCATTGATATCTTCGAGTCTTTTGATGAGCTTCTATTACTAAAGAGGGGAGGACGGGTTACATATGCTGGCAAGCTTGGTCGCCATTCTCACATACTAGTTGAATATTTCGAGGCAATTCCAGGTGTTCCAAAAATCACAGAAGGATATAATCCAGCAACATGGATGCTGGAAGTTAGCTCCCCTCTAGCTGAGGCTCGCCTGGACGTAGATTTTGCTGAAATTTATGCCAATTCTGAACTTTACCGGAGCAATCAAGAACTTATTAAGGAGTTGAGTGTTCCACCTCCAGGCTACCAAGATCTCTCATTTCCTACCAGATATTCTCAGAGTTTCCTAAATCAGTGTCTGGCAAATACATGGAAACAATTTCGATCTTATTGGAAGGATCCACCTTACAACGCTATGCGCTATCTTATGACACTTCTTTATGGTGTTGTGTTTGGTACAGTCTTTTGGCGCAAGGGAAAGAATGTAGAGTCCCAGCAGGACCTGAACAGTCTACTTGGAGCCACTTATGCTGCTGTTTTCTTCCTTGGAGCTGCGAATTTGCTTACAATTCTGCCTGTCGTGTCTATTGAGAGGACAGTTTTCTACCGTGAAAAGGCAGCAGGGATGTACTCTCCTTTGTCCTATGCATTTGCACAGGCAGCTGTCGAGTTTGTCTACAGCGCAGCACAGGGTATTCTTTATACTGTTCTCATCTATTCCATGATTGGCTATGAGTGGAAGGCAGACAAGTTCTTCTACTTCTTGTTCTTTATGATTGTGAATTTCGTCTACTACGCATTGTTTGGCATGATGTTGATTTCATGCACTCCCTCTCAAATGTTCGCGAACATTTTTGTTGCGTTCACTCTCTCCGGATGGAACAATTTTGCCGGATTCCTCATTTCCCGACCGCTGATGCCTGTCTGGTGGAGATGGTTTTACTGGGCTAACCCGGTGTCCTGGACCATCTACGGTGTCATCGGTTCACAGTTCGGTGACAGTAACCGCAATGTCACAGTTCCTGGGCAAGCTAGCGTGGCGGTGAAGGATTTCTTGAAAGATAACATGGGCTACGAGCACGACTTCCTCGGGTACGTTGTGCTGGCGCATTTCGGCTACATCATCCTCTTCTTCTTCCTCTTCGGGTACGGCATCAAGTACTTGAACTTCCAGAGACGGTAG
>m.95026
GTGGACATGCCTGCAGAAATGAAGGAGCAAGGATTCACAGAAAGCCGTCTCCAGTTGCTCTCTGATATCAGTGGTGCTTTTAGGCCAGGTGTTCTGACAGCATTAGTTGGTGTGAGTGGAGCTGGAAAGACCACTTTAATGGATGTCCTTGCCGGACGGAAAACTAGTGGAGCTACTGAAGGAAACATCACCCTTTCTGGTTACCCTAAAAAACAAGAAACTTTTGCCCGCATTAGCGGCTATTGTGAGCAGACTGATATCCATTCACCCAATGTTACTGTATACGAATCGATTCTCTACTCTGCCTGGTTGCGTCTTTCCTCAGATGTTGATGACAGTACGAGAAAGATGTTTGTGGAGGAAGTCATGGCCCTTGTTGAGCTTGATGTGTTGCGCAATGCTCTGGTTGGCCTCCCTGGAGTTGACGGGTTATCGACTGAGCAAAGAAAGAGACTGACAATTGCAGTGGAGTTGGTGGCAAATCCTTCAATTATCTTCATGGATGAGCCAACTTCTGGTCTTGATGCTAGAGCTGCAGCAATCGTCATGCGGACGGTGAGAAATACAGTCAACACTGGGCGTACTGTGGTTTGCACGATCCATCAACCCAGCATCGATATATTCGAGTCTTTTGATGAGCTTCTGCTTTTGAAAAGGGGAGGGCAGGTTATTTATGCTGGTGAACTTGGTCACCAGTCTCATAAACTAGTTGAATATTTTGAGAAAATTCTGGGTGTTCCAAAGATTACAGAAGGATATAATCCTGCGACGTGGATGCTGGAAGTTAGCTCACCTCTAGCTGAGGCTCGGTTGAACATAAATTTTGCTGAAATTTATGCTAACTCTGTGCTTTATAGGAAAAACCAAGAACTTATTGAGGAGTTGAGCGTTCCCCCACCAGGCTAT
>m.95028
GTGGACATGCCTGCAGAAATGAAGGAGCAAGGATTCACAGAAAGCCGTCTCCAGTTGCTCTCTGATATCAGTGGTGCTTTTAGGCCAGGTGTTCTGACAGCATTAGTTGGTGTGAGTGGAGCTGGAAAGACCACTTTAATGGATGTCCTTGCCGGACGGAAAACTAGTGGAGCTACTGAAGGAAACATCACCCTTTCTGGTTACCCTAAAAAACAAGAAACTTTTGCCCGCATTAGCGGCTATTGTGAGCAGACTGATATCCATTCACCCAATGTTACTGTATACGAATCGATTCTCTACTCTGCCTGGTTGCGTCTTTCCTCAGATGTTGATGACAGTACGAGAAAGATGTTTGTGGAGGAAGTCATGACCCTTGTAGAGCTTGATGTGTTGCGCAATGCTCTGGTTGGCCTCCCTGGAGTTGACGGGTTATCGACTGAACAAAGAAAGAGACTGACAATTGCCGTGGAGCTGGTGGCAAATCCTTCAATCATCTTCATGGATGAGCCAACTTCTGGTCTTGATGCTAGAGCTGCAGCAATCGTCATGCGGACGGTGAGAAATACAGTCAACACTGGGCGTACTGTGGTTTGCACAATCCATCAACCCAGCATTGATATCTTCGAGTCTTTTGATGAGCTTCTATTACTAAAGAGGGGAGGACGGGTTACATATGCTGGCAAGCTTGGTCGCCATTCTCACATACTAGTTGAATATTTCGAGGCAATTCCAGGTGTTCCAAAAATCACAGAAGGATATAATCCAGCAACATGGATGCTGGAAGTTAGCTCCCCTCTAGCTGAGGCTCGCCTGGACGTAGATTTTGCTGAAATTTATGCCAATTCTGAACTTTACCGGAGCAATCAAGAACTTATTAAGGAGTTGAGCGTTCCATCGCCAGGCAGCCAGGATATCTCATTTCCTACCAAATATTCTCAGAATGTCCTAAATCAGTGCATGGCAAATGCATGGAAGCAATTCATATCTTATTGGAAG
>m.95029
GTGGACATGCCTGCAGAAATGAAGGAGCAAGGATTCACAGAAAGCCGTCTCCAGTTGCTCTCTGATATCAGTGGTGCTTTTAGGCCAGGTGTTCTGACAGCATTAGTTGGTGTGAGTGGAGCTGGAAAGACCACTTTAATGGATGTTCTGGCAGGACGGAAAACTAGTGGAGCCACTGAAGGAAGCATCACCCTTTCCGGTTACCCTAAAAAACAAGAAACTTTTGCCCGTATCAGCGGCTATTGTGAACAAACCGATATCCATTCACCAAATGTTACTGTGTATGAATCTCTTGTTTATTCTGCTTGGCTGCGCCTTTCCTCAGAAGTTGATGAGAATACTAGAAAGATGTTTGTGGATGAAGTGATGTCACTAGTTGAGCTTGATGTATTGCGCGATGCTCTGGTTGGTCTCCCTGGTGTTAGCGGGCTATCTACTGAACAAAGGAAGAGGCTGACAATTGCTGTCGAACTAGTTGCAAATCCTTCAATTATCTTCATGGATGAGCCAACTTCTGGTCTTGATGCTAGAGCTGCAGCAATTGTTATGCGTACTGTGAGAAATACAGTTAACACAGGACGAACTGTGGTTTGCACAATCCATCAACCCAGCATTGATATCTTCGAGTCTTTTGATGAGCTTCTATTACTAAAGAGGGGAGGACGGGTTACATATGCTGGCAAGCTTGGTCGCCATTCTCACATACTAGTTGAATATTTCGAGGCAATTCCAGGTGTTCCAAAAATCACAGAAGGATATAATCCAGCAACATGGATGCTGGAAGTTAGCTCCCCTCTAGCTGAGGCTCGCCTGGACGTAGATTTTGCTGAAATTTATGCCAATTCTGAACTTTACCGGAGCAATCAAGAACTTATTAAGGAGTTGAGCGTTCCATCGCCAGGCAGCCAGGATATCTCATTTCCTACCAAATATTCTCAGAATGTCCTAAATCAGTGCATGGCAAATGCATGGAAGCAATTCATATCTTATTGGAAG
>m.95030
CTATCAGTTAATGAATTCCTTTCCAGTAGGTGGGCCATTCCAAACAATGACACAAGCATTGATGCACAAACAATTGGGAAGGCTATTCTCAAATCCAAAGGCTACTTTACGGGTGAATGGGGGTATTGGCTTTCCATTGGAGCCATTATAGGGTTTATCATTATTTTTAACATTCTCTACCTTTGTGCTCTTACATTCCTGAGCCCTGTTGGCAGTTCAAATGCTGTAGTTTCTGATGATGCCACTGAAAACGAGTTGGAAACAGAATCAACAAATCAAGAACAAATGTCTCAAGTTACACGTGGTACTAATGGAGCAGCAAACAGGAGAACCCAGACAGGAATGATCTTGCCATTCCAGCCTCTTTCACTTTCTTTCAACCACATGAACTACTATGTCGACATGCCCACTGAAATGAAGGCACAAGGATTCACAGAAAACCGCCTCCAGCTGCTATCTGATATTTGTGGTGCATTCAAACCTGGTGTTCTGACCGCATTAGTTGGTGTCAGTGGAGCTGGAAAGACCACTCTAATGGATGTACTGGCAGGAAGAAAGACAAGTGGAACCATTGAGGGAGACATCAAGCTTTCTGGTTACCCTAAAAAACAAGAAACTTTTGCCCGTATCAGCGGCTATTGTGAACAAACCGATATCCATTCACCAAATGTTACTGTGTATGAATCTCTTGTTTATTCTGCTTGGCTGCGCCTTTCCTCAGAAGTTGATGAGAATACTAGAAAGATGTTTGTGGATGAAGTGATGTCACTAGTTGAGCTTGATGTATTGCGCGATGCTCTGGTTGGTCTCCCTGGTGTTAGCGGGCTATCTACTGAACAAAGGAAGAGGCTGACAATTGCTGTCGAACTAGTTGCAAATCCTTCAATTATCTTCATGGATGAGCCAACTTCTGGTCTTGATGCTAGAGCTGCAGCAATCGTCATGCGGACGGTGAGAAATACAGTCAACACTGGGCGTACTGTGGTTTGCACGATCCATCAACCCAGCATCGATATATTCGAGTCTTTTGATGAGCTTCTGCTTTTGAAAAGGGGAGGGCAGGTTATTTATGCTGGTGAACTTGGTCACCAGTCTCATAAACTAGTTGAATATTTTGAGAAAATTCTGGGTGTTCCAAAGATTACAGAAGGATATAATCCTGCGACGTGGATGCTGGAAGTTAGCTCACCTCTAGCTGAGGCTCGGTTGAACATAAATTTTGCTGAAATTTATGCTAACTCTGTGCTTTATAGGAAAAACCAAGAACTTATTGAGGAGTTGAGCGTTCCCCCACCAGGCTAT
>m.95034
GTGGCGGCGGAGCTCCGTCCCGTGGACTGCAACCTCGCGGCGCTATGCGACCACGTCCAGGCCGAGGGGTTCGGCTCCGGCGCCTTCTCCGACGTCGTCGTCGAGGCCATGGGCGCCACCTACCGCCTCCACCGCCTCATCATCTCCCGCAGCGCCTACTTCAGGAATATGCTGCATGGTCCTTGGAGAGAAGCTGGAGCACCTACAGTGGTCTTGCATATAGATGATGCTAATGTCGATTCGGAGGCAATTGCAATTGCGTTGGCATATCTTTACGGGCAGCCCCCCAAGCTTAACGATAACAATGCGTTCCGTGTACTTGCAGCTGCATCATTTCTGGACCTTCAGGGCTTATGTACAATATGCACAGATTATATTATTTCTGAGCTTTGGACATCAAACTTTTTACAATATCAGTTGTTTGCGGAAAGTCAAGATTATGGTAGTCATGGAGAACGTGTCAGAAATGCTTGCTGGGGTTATCTTTGTCAAAGTGCCACACTGGAACTACGAGAGGTGCTTCCAAAACTTTCTTCACAAACTTTACACGCTCTCCTTACATCTGACGAATTGTGGGTACCTAATGAGGAGAAACGGTTTGAACTAGCATCATTTTCTCTACTTGCGAAGGTCACTATGTCTGATGTAGAAATTAGTGGGAAAGCAAATTTGAACCGTACAGCAAGCTCACCAAATGCTAATCATTCCATGGGAAAGGGAAAGAGTCCAGCGAATGAAACTGGTGAGGAGCAGCTAATGGAGTCTGAACTGCAGAAGTTGAAGTTGCACGATAACATGGGGACTAAAACTGCCCATAACATTGTTAATATTCCAAATATGGTAATTCCACAGGATAGCACACCATACGCCGTTGCACAAAATGCTGAAGCTTCCAAGAGGACGGATAATGATCTTTCTACAGGAGGACCATCTGGAGAAAGCACTTCTTATCAATTTAATGAAAATATTTGGCTTTCTAGTGAGCAAACAAAGAATTACTTCTCAAGAACTTCTTCCAGTAATGGCTTAGTTCCTACTGAGTGGGAAAGACCCACTGCACCTCTTTGGGGTGGTAGGGTTGTTGGTCGGCATCAGGTTATGTGTATTAGGGGAAGTTCTTGTCTTTCTGCTGATGAATATAATGCTTTCATGAATATATTTGAAAGGGGTTCTCTTCTCTACTGTAATATGTCATTTGATGCACTGTTAAGTGTTCGAAAGCAACTTGAAGAGTTTGGATTTCCTTGCAAAGCTGTAAACGATGGTCTTTGGCTACAGATGCTTCTGTGTCACAGAGTGCAAGCAATAGTTGCTGATACTTGCAGAAACTGTTGCCTTACAAGTAATTCTTGTGCTTGTAAACAAGCATACGTGAGTACGCACAGCCCTTACAGGCAGGAGCATGATCGTAGCAGTGCTTCAGGTACTGTAGGTAATATCTACATTGCAGATGCCCAAGGGGATGGGAATGGTATGTTCGGGCCTGCACGTGTTAACGTAAGAGGAGCAGTTGATGGACTTGCTGGCATTGGGAGAGGAAACTCAAATGTGCCTGGTGCAGCTTGGGCTCCTACACGTTATGTCTTCTCTCGTGTTCCGTATGGGCTTGGTTCCAGAAATGGTCAGCAATCATTTGCCAATGATGAATCCGAACCTAGAGTTGACCACAATGGAGACATTCCAGGAGATGGTCTGACTGCGTTGGTCAATCTTAGCCAAGAAAGCAATGCTTCTCATCATCAGATGCAAGAGCCAAAAGAGCATGAACTTGGGTCCAATTGGGAAAGTACAGAGGACACAACTATATCATTGGACATGAAAACACCGCTTAGTCATTTTCCTCCTTTCCGCTTTGGGGTTGAGTTTGAAGATGTGCACAGGCTTGGAGATGGTCAGGTGAAACATTCCACTGAAGTTTTTTATGCCGGCTCACTATGGAAGGTAAGTGTCCAGGCGTTCAATGATGAGGATCCTCATGGGCGTCGCACCCTTGGGCTTTTTCTCCACAGACGCAAGGCTGAGTTGTTAGACCCCCTGAGGAAGGCCCACATGTATGTAGACCCACGGGAAAAGGTCACTGCTCGGTATCAGCTCATCTGTCCATCGAAGAGAGAGGTCATGATATTTGGAAGCCTGAAGCAAGCTGGCACTCTCCTACCCAAAGCTCCAAAAGGGTGGGGTTGGCGCACTGCAATACTGTTTGATGAACTTGGTGATCTTCTCCAGGGTGGGGCCCTAAGAATCGCTGCAGTAGTCCAGCTTGTCTAA
>m.95037
ATGGATCCCGAAGAGGGCACCGCGCCACCAGCGCCGGAGGCGGCGGCGGACGCGCCGGCGCAGGAAGAGTCTTCCGCGGCACCGGTGGAGGACGAGAGGACAGCGCCGGCGGTGGAAGATAGGGCAGACGACGAGGATGCGGGCGCGGGTGCGGCAGCGGGAGAAGACGAAGGGGCAAGTGGGAGCGAGGCGGAGCGGACGCGCGAAGAGCTCGAGCGGAAGGTCATGGAGCTCAGCCTCCATAACGAGTACCTCAAGTCCCAGATGGCGGGTGCTCAGCAACCGGCGAGTAGCGCCGAGGCGGGAGGAGGCGCGGGGAGTGAGGAGGACTCCGAGCTCGTTAGGAGCTTGAAGGAGCAGGTTGAGAGGCTGAGCAAGGAGGTCCAGGAGCAGAGGCAGACGCAGAAGGTCGCGGAGGCGGCCCTCGAGCACGTCAATGTGGCATACGCCGAGGCGGACGGCAAGGTCCAGGAGCTCACGGTGAAGCTCGCCGAAGGTATAGTTGCTACTCTCCCTGACCCTTTGATATGTTGTGCGGTT
>m.95046
ATGTACAAGTTGCAAACTCTTCACATTTTAGGATATGCACGCCAAAGAAGGTGTCAGCATTTGAGGATGCAAAACAACGTGCCTGGCAATGGAAGAATGCAATTGAAGACCTCCAACGCTGCCAACAGAATTAACTTTCAATTCAAATCAAGATGCCAAATGGGTGATATTAAGCATTGTGAATACACCATAGCCATCTTTTTCACTTGGAGGAACATGTGGGGGTTTATTGCTCCTAGCCTCCTGCCAGTGCCGGGAAAGGAAATCACTTTTTGGCATGTTGATGGATGTCCCTTCAATTTTTCCCATTTTCATCTGAATTTGCTTATAGCGAACGATTTAGTTTGTTGTTTTTGTGAATTGCTGCAGCAGATAGTGTCAGAATGGTTGAAACGTTTGCATTCTGGAACAGTTAACACAGGAAACTACTTCATGAGATGA
>m.95049
ATGGGGTCCGTGCCGGAGGAGTCAGCTGCGGCTGCGGCGCCGGCGCCGGCGGCCGAGGAGGTGGTGTTCCGGTCGAGGCTGCCGGACATCGAGATCAACAGCGACCAGACGCTGCAGAGCTACTGTTTCGCCAAGATGGCCGAGGTGGGGTCCCGGCCCTGCCTCATCGACGGGCAGACGGGGGCGTCCTACACCTACGCGGAGGTGGAGTCCCTGTCCCGGCGCGCGGCGGCGGGGCTGCGGCGGATGGGCGTCGGGAAGGGCGACGTCGTCATGAACCTGCTCCGCAACTGCGTCGAGTTCGCCTTCTCCTTCCTCGGCGCGGCCAGGCTGGGCGCCGCCACCACCACGGCCAACCCGTTCTACACCCCGCACGAGATCCACCGGCAGGCGGAGGCGGCGGGGGCCAAGGTGATCGTGACCGAGGCCTGCGCCGTGGAGAAGGTGCGTGAGTTCGCCGCGGGGAGGGGCGTGCCCGTGGTCACCGTCGACGGGAGGTTCGACGGGTGCGTGGAGTTCCAGGAGGTGATCGCCGGCGGCGAGGAGCTCGAAACCGACGCCGAGATCCACCCCGACGACGTCGTCGCGCTGCCCTACTCCTCCGGCACCACGGGCCTCCCCAAAGGCGTCATGCTCACCCACCGCAGCCTCATCACCAGCGTCGCGCAGCAGGTGGACGGAGAGAACCCGAACCTGTACTTCAGCAAGGATGACGTGGTGCTGTGCCTGCTGCCGCTGTTCCACATCTACTCGCTCAACTCGGTGCTCCTCGCCGGCCTGCGCGCTGGGTGCGCCATCGTGATCATGCGCAAGTTCGAGATCGGGGCGCTCGTGGACCTGGTGCGCGCGCACGGCGTCACGATAGCCCCCTTCGTGCCCCCGATCGTGGTGGAGATCGCCAAGAGCCCCCGCGTGACCGCCGACGACCTCGCTTCCATCCGCATGGTCATGTCCGGCGCCGCGCCCATGGGCAAGGACCTCCAGGACGCCTTCATGGCCAAGATCCCCAACGCCGTGCTCGGACAGGGGTACGGGATGACGGAGGCCGGGCCGGTGCTGGCGATGTGCCTGGCGTTCGCCAAGGAGCCGTTCGAGGTCAAGTCCGGGTCGTGCGGCACGGTGGTGCGCAACGCGGAGCTGAAGATCGTGGACCCCGACACCGGCGCCTCCCTCGGCCGGAACAAGTCCGGGGAGATCTGCATCCGCGGGGAGCAGATCATGAAAGGTTACCTGAATGACCCAGAATCCACGAAGAACACCATCGACAAGGACGGGTGGCTGCACACCGGAGACATCGGCTTCGTCGACGACGACGACGAGATCTTCATCGTCGACAGGCTTAAGGAGATCATCAAGTACAAGGGGTTCCAGGTGGCACCTGCAGAGCTCGAGGCCCTCCTCATCACGCACCCGGAGATCAAGGACGCCGCCGTCGTATCACTGAAGGATGATCTTGCCGGCGAAGTCCCGGTCGCGTTCGTTATGCGGATCGAAGGTTCCGAGATCACCGAGGATGAGATCAAGCAATTTGTAGCAAAGGAGGTGGTTTTCTACAAGAGGATCAACAAGGTCTTCTTCACCGACTCCATCCCCAAGAACCCTTCTGGCAAGATCCTAAGGAAGGACTTGAGAGCCAGGCTCGCCGCCGGCGTCGCCACCAGCGCCGGCGCCGGTGACGGCGCCACGTCCAGAAGCTGA
>m.95053
CACAACAAGGGGCTCTCGTTCACGGAGAAAGAGCGGGACGCGCACTACCTGCGAGGCCTGCTGCCGCCGGTCGTCCTGCCCCAGGAACTTCAGGAGAAGCGGCTGCTGCAGAACCTGCGCCAGCTCCAGGTCCCGTTGCAGCGTTACATGCTCCTGATGGACCTTCAGGAGAGAAACGAGAGGCTTTTCTATAAGCTCATGATCGACAACGTTGAGGAGCTGCTCCCTGTTGTGTACACGCCAACCGTAGGCGAGGCGTGCCAGAAGTACGGGAGCATCTACCGCCGCCCCCAGGGCCTCTACATCAGCCTCAAGGACAAGGGGAAGATCCTCGAGGTGCTCAAGAACTGGCCTGAGAGGAGCATCCAGGTCATCGTCGTCACCGACGGCGAGCGCATTTTGGGCCTCGGAGATCTGGGTTGCCAGGGAATGGGGATTCCGGTTGGCAAACTGTCCCTGTACACCGCCCTCGGAGGAGTTCGCCCATCAGCTTGCCTGCCGATTACGATCGATGTTGGTACGAACAACGAGACATTGCTCAACGACGAATTCTACATTGGGCTCCGACAACGCCGTGCTACTGGCGAGGAATACCACGAGCTTCTTCAAGAGTTCATGACTGCTGTGAAGCAAAACTACGGCGAGAAAGTCCTCATCCAGTTTGAGGACTTTGCCAACCACAATGCTTTCGACTTGCTTGCAAAGTACAGCAAAAGCCATCTCGTCTTCAATGACGATATCCAGGGTACAGCATCAGTGGTCCTCGCAGGCCTCTTAGCGGCGCTGAAGGTGGTCGGTGGAACTCTTGCAGATCAGACTTACCTATTCCTTGGTGCCGGAGAGGCTGGAACAGGGATTGCAGAGCTCATTGCTCTTGAGATGTCGAAACAGACGGAATCCCCTCTCGACGACTGCCGCAAGAAGATCTGGCTCGTGGACTCTAAGGGACTGCTTGTAGATTCGAGAAAAGAGTCCCTCCAGCACTTCAAGAAGCCATTTGCTCATGAGCATGAACCCCTGAAGACCCTATTGGAGGCCGTCCAGTCCATCAAGCCAACCGTGCTGATTGGAACCTCCGGCGTTGGGAGAACCTTCACCAAGGAAGTGGTTGAGGCCATGGCCTCCTTCAACGAGAAACCTGTCATCTTCTCGCTGTCGAACCCGACGTCCCACTCCGAATGCACGGCGGAAGAAGCGTACACCTGGAGCCAGGGTCGCGCGGTGTTCGCGAGCGGCAGCCCGTTCGACCCCGTGGAGTACGAGGGCAAGACTTACGTGCCCGGGCAGTCGAACAACGCCTACGTGTTCCCCGGGTTCGGCCTCGGCGTCGTCATCTCCGGCGCCATCCGCGTCCACGACGACATGCTCCTCGCCGCCTCGGAGGCGTTGGCGGAGCAGGTGACCCAGGAGAACTTCGACAAGGGCCTCATCTTCCCGCCCTTCACCAACATCCGCAAGATCTCCGCCAACATCGCCGCCAAGGTGGCCGCCAAAGCCTACGATCTTGGTTTGGCGAGCCGGCTGCCGCGGCCCGACGACCTGGTGAAGTACGCGGAGAGCTGCATGTACACCCCGCTCTACCGCAGCTACCGGTGA
>m.95055
AGGGCCACCGAGGAGCAGCTCGTAACGCCATGGGCATTCTCCGTCGCGAGCGGGTACACGCTGCTGAGAGATCCCCGGCACAACAAGGGGCTGGCCTTCTCGGAGGCGGAGAGGGACGCGCACTACCTCCGGGGCCTCCTGCCCCCGGCCATCGCCTCCCAGGAGCTCCAGGAGAAGAAGCTCATGCACAACCTCCGCCAGTACACCGTCCCGCTGCAGCGCTACATCGCCATGATGGACCTCCAGGAGCGGAACGAGAGGCTCTTCTACAAGCTCCTCATCGACAACGTCGAGGAGCTGCTCCCCGTGGTGTACACGCCGGTGGTCGGCGAGGCGTGCCAGAAGTACGGGAGCATCTACCGCCGCCCCCAGGGCCTCTACATCAGCCTCAAGGACAAGGGGAAGATCCTCGAGGTGCTCAAGAACTGGCCTGAGAGGAGCATCCAGGTCATCGTCGTCACCGACGGCGAGCGCATTTTGGGCCTCGGAGATCTGGGTTGCCAGGGAATGGGGATTCCGGTTGGCAAACTGTCCCTGTACACCGCCCTCGGAGGAGTTCGCCCATCAGCTTGCCTGCCGATTACGATCGATGTTGGTACGAACAACGAGACATTGCTCAACGACGAATTCTACATTGGGCTCCGACAACGCCGTGCTACTGGCGAGGAATACCACGAGCTTCTTCAAGAGTTCATGACTGCTGTGAAGCAAAACTACGGCGAGAAAGTCCTCATCCAGTTTGAGGACTTTGCCAACCACAATGCTTTCGACTTGCTTGCAAAGTACAGCAAAAGCCATCTCGTCTTCAATGACGATATCCAGGGTACAGCATCAGTGGTCCTCGCAGGCCTCTTAGCGGCGCTGAAGGTGGTCGGTGGAACTCTTGCAGATCAGACTTACCTATTCCTTGGTGCCGGAGAGGCTGGAACAGGGATTGCAGAGCTCATTGCTCTTGAGATGTCGAAACAGACGGAATCCCCTCTCGACGACTGCCGCAAGAAGATCTGGCTCGTGGACTCTAAGGGACTGCTTGTAGATTCGAGAAAAGAGTCCCTCCAGCACTTCAAGAAGCCATTTGCTCATGAGCATGAACCCCTGAAGACCCTATTGGAGGCCGTCCAGTCCATCAAGCCAACCGTGCTGATTGGAACCTCCGGCGTTGGGAGAACCTTCACCAAGGAAGTGGTTGAGGCCATGGCCTCCTTCAACGAGAAACCTGTCATCTTTTCGCTGTCGAACCCGACGTCGCACTCCGAATGCACGGCTGAAGAAGCCTACACTTGGAGCCAGGGTCGCGCGGTGTTCGCGAGTGGCAGCCCGTTCGACCCCGTGGAGTACGAGGGGAAGACGTACGTGCCCGGGCAGTCGAACAACGCCTACGTGTTCCCCGGGTTCGGCCTCGGCGTCGTCATCTCCGGCGCCATCCGCGTCCACGACGACATGCTCCTCGCCGCCTCGGAGGCGTTGGCGGAGCAGGTGACCCAGGAGAACTTCGACAAGGGCCTCATCTTCCCGCCCTTCACCAACATCCGCAAGATCTCCGCCAACATCGCCGCCAAGGTGGCCGCCAAAGCCTACGATCTTGGTACGTCGTCCTCTCCCCTCATCCACCACCTCACTTCGGAATCCATCAAACCCGCGATGAGATGA
>m.95057
CTACAGCGGGAGATTCAGCTACTCAAAGCCTTTAATCTCATACGATGTAGAAATTGTCTGGCTCTCATTGCAAGACGTAGTGATATGGTGGTGATGCCTAGTGATAGCCCAGTTGGTGCTTATGTCAAGTCGTACAACTGTGCGCAGGAGGTGATAACAGTGTACAATGCGACTGGGCTTGCGCTTCATGGCAATTCTTCTGAAGCTCACAGCTGGTTCCCAGGATACACATGGACGATTGCAATGTGTGTTGCCTGTGAGTCCAACATAGGCTGGCTGTTCAGGGCTGACAAGAGGAATCTTCTTCCAAAATCCTTCTGGGGGATCCGCAGTTCCCAAATTTCAGATGATACACAATCAACACAGGACTGA
>m.95058
ATGGCGGTGGATCTGACCCCGAGGCAGCCGAGGAAGGCGTACGGCGGCGAGGGCGGCGCCTACTACGAGTGGAGCCCCGCCGACCTGCCCATGCTCGGAGTGGCCTCCATCGGCGCCGCCAAGCTCTCGCTCGCCGCCGGCGGCATGTCCCTCCCCAGCTACTCAGACTCCGCCAAGGTCGCCTACGTCCTCCAAGGTAAGGGAACCTGCGGCGTTGTTCTGCCGGAGGCGACCAAGGAGAAGGTTGTCGCCGTGAAGGAGGGCGATGCGCTGGCCCTCCCCTTCGGCGTGGTCACCTGGTGGCACAACACCCCGGACGCCACCGCCGAGCTCGTCATCCTCTTCCTCGGCGACACCTCCAAGGGCCACAAGCCGGGCCAGTTCACCAACTTCCAGCTCACGGGCGCCAGCGGCATCTTCACGGGCTTCTCCACGGAGTTCGTCGGCCGCGCATGGGACCTCAGGGAGGACGACGCCGCCAAGCTCGTGTCCAGCCAGCCGGCCGCCGGCATCGTGAAGCTGAACGCCGGGCAGAAGCTCCCGGAGCCGTGCGCCGCTGACCGGGAGGGCATGGCGCTCAACTGCCTGGAGGCGAAGCTGGACGTGGACATCCCCAAGGGCGGGCGCGTGGTGGTGCTGAACACGGCGAACCTGCCGCTGGTGAAGGAGGTCGGGCTTGGCGCCGACCTGGTCAGGATCGACGCCCACTCCATGTGCTCGCCGGGGTTCTCGTGCGACTCAGCGTACCAGGTGACGTACATTGTCCGCGGCAGCGGCCGCGTGCAGGTCGTCGGGCCCGAGGGGAAGCGCGTGCTGGAGACCCGCGTCGAGGGAGGGTACCTCTTCATCGTGCCCCGCTTCCACGTCGTGTCCAAGATCGCCGACGCCTCCGGCATGGAGTGGTTCTCCATCATCACCACCCCCAACCCGATCTTTAGCCACTTGGCGGGGAAGACGTCGGTGTGGAAGGCGATCTCGGCGGAGGTGCTGGAGGCGTCGTTCAACACGACGCCGGAGATGGAGAAGCTGTTCCGGTCCAAGAGGCTCGACTCGGAGATCTTCTTCGCACCAAACTAG
>m.95065
GAGGAGGAGTTCCGGCTGCCGATGAGCCACCGGCCGACGGAGAACCTGGACACGGAGGGGCTGGAGCAGGCGTCCGTCGACGCGCGGCTCAGCTCCTCCAACGTCGGCTTCAGGCTGCTCCAGAAGATGGGGTGGAAGGGCAAGGGGCTCGGCAGGAACGAGCAAGGTATACTAGAGCCAATAAAAGCTGGTATCAGGGATGCAAAATTAGGTGTGGGGAAGCAAGAGCAAGATGACTTCTTCACATCTGAGGAGAATGTGCAAAGAAAAAGATTAAATATTGAACTTGAGGAGACTGAAGAACATATAAAGAAGCGTGAGGTCACAGCAGAGCGCGAGCAGAAAATCCGCAGTGAGGTTAAGGAGATTCAGAAGGTGTTCTTTTGCAGCCTCTGTAATAAGCAATACAAGCTGGCGCATGAATTTGAGAGTCATTTGAGCTCATATGACCATAATCATAGGAAGAGGTTTAAGGAAATGAGAGAAATGCAAAGCAGCAGCAACAGTAACCGTGATGACAGGCAGAAACGTGAGCAACAGCGAGAAGAGAAGGAGCTGGCAAAATTTGCCCAACTGTGTCCATTCCATACTTTAATTAATGAAAACACAATGATTGTGCTAATTTGTCCTGAGAAATGCATCGAACGTTTATTAAATTTGTAA
>m.95066
ATGGACAGCAGCAGCAGCAAGAATCCCCCTGGGAATGAGGCGGAGGTGGAGAAGGATGAAGGGTATGATCTGGAGGAGGAGTTCCGGCTGCCGATGAGCCACCGGCCGACGGAGAACCTGGACACGGAGGGGCTGGAGCAGGCGTCCGTCGACACGCAGCTCAGCTCCACCAACGTCGGCTTCAGGCTGCTCCAGAAGATGGGGTGGAAGGGCAAGGGGCTCGGCAGGAACGAGCAAGGTATACTAGAGCCAATAAAAGCTGGTATCAGGGATGCAAAATTAGGTGTGGGGAAGCAAGAGCAAGATGACTTCTTCACATCTGAGGAGAATGTGCAAAGAAAAAGATTAAATATTGAACTTGAGGAGACTGAAGAACATATAAAGAAGCGTGAGGTCACAGCAGAGCGCGAGCAGAAAATCCGCAGTGAGGTTAAGGAGATTCAGAAGGTGTTCTTTTGCAGCCTCTGTAATAAGCAATACAAGCTGGCGCATGAATTTGAGAGTCATTTGAGCTCATATGACCATAATCATAGGAAGAGGTTTAAGGAAATGAGAGAAATGCAAAGCAGCAGCAACAGTAACCGTGATGACAGGCAGAAACGTGAGCAACAGCGAGAAGAGAAGGAGCTGGCAAAATTTGCCCAACTGGCAGATGCTCATAGAAAGCAGCAGCAACAGAAGCAAGAACAGCCAGAGGTCTCGGGAGAGCACGTTACGCCAAAGAACATGACTACCCCGGGCAATCAGGATCAGCGTCGAACCTTGAAGTTTGGCTTCTCCAGAATGGCCCCTTCCAAGGTCCTTTGCATCAACACCACATTTAGTTCAACTGATATTGCTCTTTATAGAAGTAAAAGGTATTGTGCTAATATAACTCTTTTATAG
>m.95067
AGCCGAGGGCGCCACCACCACTCGGAGGGCGCCCCAGCGGCGACGGGGGACGGGGAGGCTGGGACGGCCAGGAGGGAGGAGGAAAGTGACGAGCTCGGGGACGGCGCGCCGCCCGAGTGGGCGCTGTTGCTCGTCGGGTGCCTCCTCGGGCTAGCCACCGGCATCTGCGTCGCGGCGTTTAACCGCGGGGTGCATGTCATACATGAATGGGCATGGGCAGGCACACCCACCGAGGGTGCTGCTTGGCTTCGCCTGCAGAGGCTTGCTGATACTTGGCATAGGATATTGTTAATTCCAGTGACTGGTGGAGTTGTTGTTGGTATGATGCATGGATTACTGGAGATATTTGAGCAGATAAAGCTATCGTTATCATCTCAAAGGGAAGGTATTGATTTCATGGGTGCGATCTTTCCTGCAATCAAGGCCATCCAAGCTGCAATTACTTTAGGGACAGGATGTTCATTGGGACCTGAAGGGCCAAGTGTTGATATTGGTAAATCTTGTGCAAATGGGTGTGCGGAGATGATGGAGAACAACAGGGAGCGAAGGATTGCTCTTATTGCAGCCGGATCAGCTGCTGGAATTGCTTCAGGTTTTAATGCTGCAGTTGCTGGATGCTTTTTTGCTATCGAAACAGTATTGAGGCCACTTCGAGCAGAGAACTCACCACCATTTACCACTGCTATGATTATATTGGCATCGGTTATATCATCAACTGTGTCCAATGTTTTGCTAGGGGAGAAGGCAGCTTTTATTGTCCCGACGTATGAACTAAAATCTGCTGCTGGTATTTTATCTTATTCCGATCAAATTTGGTATTACAGAAAGGTAGCTTTGCTTAGTTAA
>m.95072
GGAATGGCTGCTACGCTAGCCTCAGTTTGTTCAGTTCCATTGACATCTGTACTGCTACTCTTTGAACTGACAAAAGATTACAGAATTCTACTTCCTCTGATGGGAGCTGTGGGTTTAGCAATATGGGTCCCATCTGTTGTAAGTCACTCCAGCAACAAAGAGATGTTTGAGGCAACATCTCCTCGGCATGGTTATTCTTCACTATTACCTCCTGCGGATAGGAGTGAGACAGATGGGAGACGACCAGATGGAGATGATGTCGAACTCGCAATTCTAGAAGATGATCCCTACCACTATGGTAGTAACAATGAGGAAATGCTTCTCGATGAGTTGAAGGTATCACGAGCCATGTCAAAGCATTTTGTTAAGGTTACACCTGCAGTCACCATCAAGGAGGCAACACTGCTTATGCACGATAAGCAGCAAGGTTGTGTTCTTGTTGTAGACAATGAAGATTTTCTTGAAGGAATTGTTACAGTTGGTGACATTCGTCGTAAAGGGTTTGAATCAAGGGAAGATGCTAACAGTACTGTGGGAAATTCATCTGATTTGGATGTATGTAGACCTCACACATTTATAATCTACAATTTAACTTACCATCTGTTACATATTTACTCGGAAGGACTTTTCAGGTAA
>m.95076
ATGCAAAGCGAGAGACGAGAGAGAGAAGCAGGAGAGAGAAGAAGAGAAGCAGGAGACAGAGCCCACGTGAGCGAAGAAGAGGAGGAGGAGCGAGAGATCCCTCCTCCGCTTCGCTCCTCTCTCCTCGCCATGGATCCCCCCTACGCAGGAATTACTATTGAGCCTGCTAAATGCCGATTGATGAGTGTGGATGCAAAGCGAGAACTTGTTCGTGAATTATCGAAGTGGCCAGAAAGTGCTCCTGACAAACTACAGTCATGGAGTCGTCGTGATATTGTAGAGATTCTTTGTGCTGATTTAGGAAGGGAAAGGAAATATACTGGATTATCGAAGCAGCGAATGCTGGATTATCTCTTCAGGGTGGTGACTGGCAAATCATCTGTCCCTCTGGTGCATGTGCAAGAAAAGGAGCCAACTCCTGACCCCAACACAAGTAACCATCAGTACCCTGCGAAACGGCAAAGAAAGAGTGACAATCCATCACGATTACCAATTGTTGCCAGCATTCCGGCAACAGCTGATGTACCTGTGCCAACAAATAATGCACGGTTCTGCCTAAATTTAGCATGCAGGGCAATTCTTAACCCGGAAGATAAATTTTGCAGACGCTGTTCTTGCTGCATATGTTTCAAGTATGATGACAACAAGGACCCTAGCCTATGGTTGTTCTGTAGTTCAGAACAACACATGCAAAAAGATTCTTGTGGTTTTTCATGCCATCTTGAATGTGCCCTCAAGGATGGAAGAACCGGCATTCTGCAGAGTGGCCAATGCAAGAAACTTGATGGTGGTTATTACTGCACTCGCTGTTGGAAACAGAATGATTTGCTTGGGTCCTGGAAGAAGCAACTAGTGATAGCTAAAGACGCTCGGCGGTTGGATGTGCTGTGTTATCGAATTTTTTTGAGTCATAAAGTCCTCTTCTCCACAGAGAAGTACTTGGTCTTGCATGAATTTGTTGACACAGCGATGCAGAAACTGGAGGCTGAGGTTGGACCTATAGCCGGAGTTGGAAGTATGGGTCGTGGAATTGTCAGTCGGCTTGTTTGTGGTGCTGAAGTTCAGAAACTTTGTGCTCGAGCAATAGAAGCTATGGAATCTTTGTTCTCTGTTGGATCTCCTACTAATTCGCAGCTTCAGCGTAAGTTTCCAGGTCCTTCACATCAGATCTCACATATACATATGATATTAAATTTTCGGCGTATTTGCATTTTCAGGATCCAGTATGATACCATTGAACTTCATAAAGTTTGA
>m.95083
ATGAACGAAATGGTGGGATCCCTACAAATAGGTTCTCCGGCCACGGGTGATTGTGTGCAAGAAAATCTAAGGATCACAATAATGGATTCAGGATCAGTGCGAGTGGTAGAGTCCTGCCTCGTAACGCCGAGCGAGGAGACGCCGACGAGAAGGCTCTGGCTCTCCCCACTAGACCTCGTGCTGGCCAACAGAGGCCACACCCCGCTCGTCCACTTCTACAGCTACGGCGACGCCGCCGCCGCCGCCGCTGACTTCTTTAACGTGGTCAGGCTCAAGGAGTCCATGGCAAAGGCCCTGGTCGCCTTCTACCCCTTCGCCGGTCGCCTCGGTGTCGACTCCGACGGTCGGACCGAGATCAACTGCAACGCCGAGGGCGCGCTCTTTGTCGTTGCTCACTCCGATCACACCTTTGAAGACTTCAGCGACCCCAAGCCCTCACCGAAGCTAAGGAGGCTGTTTGTTCCTCGCATTGAGCCATCGTCGTCCATCATACTGGCCATACAGGTGACCTACTTGAAGTGTGGCGGTGTGGTCTTAGGGACTGCGATGCACCACGTTGTCATCGACGCTTCCAGCGCGTTCCATTTCTTCCAGACATGGGCCTCCTATTGCCGGGACGGCGAGGCCGCCACGATAGAGCTCCCGTGCCATGACCGCGCCCTCCTCCGCGCGCGGTCCCCGCCGGTCATCCACCCCGACACCATCTCCATGTTCTGCCGCAAGCTGACCATGCACGAGCCGTCGGTGGGGACGTCGTGCGTCGTGACCGAGGTCTTCACCGTCCCCAAGGAGCAGCTGTCCGCGCTCAAGCTCCTCTGCGGCGGCGCCACCACATTCTGCGCCGTGAGCGCCCTCGTGTGGCAGTGCGCCTGCATCGCCCGGCGGCTGGACCCGGAGGCCCAGACGCGCATGTGCTTCCCAGTTAACATCAGGCACCGACTCAGGCCGCCCCTCCCGGACCGCTACTTCGGCAACGCCGTCGTCAACGTATTCGCCACCGCCGCGGTGAAGGACGTTGTGTCGGGGACGCTGGCCTCCGTGGCGAGCCGGATCAGGGGCACGACGGAGCGGCTCGACGACGAGCTGTTGAGGTCGGCGGTGGACTACTTCGAGGCGACGCGCGCGCGGCCGTCGCTGGCATCGACGCTGCTCATCACGACGTGGTCGCGGCTCGCCTTCGACGGCGCCGACTTCGGCTGGGGCGAGCCGGCCATGTCAGGGCCCGTCACGCTGCCGGAGAAGGAGGTCATACTCTTCCTCGCGCACGGCAAGGAGAGGAAGAGCATCAACGTCCTGCTCGGCCTGCCGGCGTCCGCCATGGACGCCTTCCAAGAGCTCATGGACGAGATATGA
>m.95092
ATGGGAAAGTGGGACGAGAGCATGTATTGCATTCTTAGTGATGATGCTTCTAAAGTGAACTCCTATGTTTCACATCAGAGCGCTGGTGCCACTTCGTTGTGGGAGAAAAATGAGCCTCCAGCCGATCCCACTCGATATAACTTGTCATCATTTGCGATTACTTTAAATGAGCTGACACCAGGGCTCAAGGAGAGGCTTCCACCAACAGATTCAAGACTCAGACCAGACCAGCGACATCTAGAGAACGGGGAGTACGAGAAGGCCAACGCTGAGAAACTGCGCCTGGAGACAAGGCAACGAATGGCAAGGAACATGCAGGAAAGTGGCTGGAAGCCGAGATGGTTCCAAAGAGACACTGAGGATGGAACATACCGTTATGTCGGAGGCTACTGGGAGGCAAGGGAGCAAAGGAAATGGGTTGGCTGCAATGACATATTTGGCAATTTCTCCGACAATCCAAAGCTGCGGTCGTCCACTCTGTACACCAGCGCAAGTGTCTAG
>m.95097
ATGGCCATGGGCGTAGTAGCACGGCGACGGCATCGCCTCCGCCCTGTCCCTCACCATGGCCCTCTCCAGCATCTGCACCAGCTCGGCCGCCTTGATCCTCCTCTCTTGCTCCAGCTTGGCGACCGCGGCTGCGTGTCGGGAGGTGGACGCCGGTTGCTGCAGCAGGTGCAGGGGAGGCAGTATCTTGGGGCCGGCCGGCGGCGGCTGCACGTGGCGCCTTCTCAGCTCATGAGCAGGGGAGTTCAGCGGCCACCATTGGTGTCTGTACAGCGACGGGTTCAGAGCAGAGGAAGAGGAGCCGGCCGCGCAATGCTTCGGCAAAGGCGCCGCCTTGCCGTCGCCTCGCGGCTTCAGGGCGGAGAGCACTCTGGCGACGACCACCTGCTCCTGCTCCTCGCCGCCGCAGCCAGCGCCGGGCTCCTTGCACGCCTCCGGCATCTGTTTGAGGGAGGACCAGGCGGCCATGGCGGCGTTCTTCTCCGCCTGCTTCTTGGTCCTGGCGGGGTCGCCCGCGAAGTTCATGCCGGCGAGCTCCACGGTGGAGGCGAACACCGGCGAGTGGCCCGGCCCCGAACGCACCGTGGTGTACGCCGGCAGCTTCAGCCCCGCCCGGTGCGCCGTCTCCTGCAGCAGGTTCTTGTACACCCCGGTCTCATCGAGGACTCTGGCGGTGAGGGAGGTGGAGGGGCCGCGGAGGGAGATGCGGGAGAGGGCGACCTCGGCGGCGGCGTGCTCGGCCTGGCGGAGCGTGGTGCAGTTTGTGGGGCCGTCGAAGGTCTCGCCGTTGAAGGTGACGGTGGCCTTGAAGCGCGGCGCATGGTCGGGGCCCTCCCGCATGCACACGTACGACGGCAGGTTGAAGCAGCTCCTCTGCGCCAGCTCCTGCAGCTGGTTCTTGTACATCGATCCCTCTCTACCGCTACCACCACCGCTATGATCTTCTACCCTACCAACCTACCCCCTCCTCTTCTTCTTCTTGTCCTTCATGGGATCATGGCGCCCATGTCGCCGCCGCCGCCACCGCTGCTGCACACATGA
>m.95111
AGAGGGAGCTCCCTCTGTGCTGGCTCCATGATGTCAGAGTGGGATGCAAAGTTGGAGGGCGGCGACGTGGAGATTGAGCTGAGCAGCCAGTTTGAGGAGCTAACTGCCGACGTGATCTCACACACGGCATTCGGGAGCAGCTACAAAGAGGGGAAACAAGTCTTTCTCGCGCAGAGGGAGCTCCAGTTTCTTGCCTTCTCCACTGTTTTCAGCGTCCAAATCCCAGCTTTCAGGTACCTTCCGACTGAAAAGAACCTGAAGACATGGAAGCTCGACAAGAAGGTCAGGGGTATGCTCATGAACATCATCAAAAGCCGGCTCGCCAACAAGGACACCACGGGCTACGGGAACGACCTGCTCGGCCTAATGCTGGAGGCGTGCGCGCCGGAGCACGGGCAGAACCCGCTCCTAAACATGGACGAGATCATCGACGAGTGCAAGACATTTTTCTTCGCCGGACATGACACCACGTCGCACCTGCTCAGCTGGACCATGTTCCTGATGAGCACACACCCGGAGTGGCAAGAGAAGCTCAGGCAGGAGGTGATGAGAGAGTGTGGGAACGAGGTTCCCACCGGCGACATGCTCAACAAACTAAAGCTGACCAACATGTTCCTCTTGGAAACTCTCAGGTTGTACAGTCCCGTGGGGCAGATTCAGAGGAGAGCGGGTTCAAATCTCGAGGTTGGCAGCATCAAAGTGCCTGAAGGCACGATCCTATCGATCCCGATCGCGATGATACACCGTGACAAGGAGGTCTGGGGAGAGGACGCCAATGAGTTCAAGCCTCTAAGGTTCGAGAACGGAGTAACGAGGGCCGCGAAGCACCCCAATGCGTTGTTGTCCTTCTCCGGTGGGCCAAGGGCGTGCATCGGGCAGAACTTCGCCATGATCGAGGCCAAGGCCGTGATCGCCATGATCCTCCAGAGGTTCTCGTTCTCGCTGTCACCAAAGTACGTCCATGCGCCGATGGATGTGATCACGATGCGGCCCAGGTATGGGTTACCCATGCTCCTCAAGAGCCTGGAGATGTAG
>m.95116
ATGATGACGGTGACAATATCCGACTGTGCTCGGTCAATGATGTTGGAGTGGGAAGCAGCGCTGGGGCGCCAGGAGAAAGGCGGTGAGGTAGAGATTGAGTTGAGTAACCGATTCGAGGAGCTAACCGCCGACGTGATCTCGCACACGGCGTTCGGGAGCAGCTACAAAGAGGGGAAACAAGTCTTTCTGGCGCAGAGGGAGCTCCAGTTTCATGCCTTCTCAACCGTCTTCAATGTCCAAATCCCAGGGTTCAGGTACCTGCCAACCGAAAAGAACCGAAAGACGTGGAAGCTCGACAAGAAGGTGAGAGGCATGCTCATGGACATTATCAAAAGCCGGCTCGCCACCAAAGACATCGCGGGCTACGGGAGTGACCTTTTAGGGCTAATGCTGGAAGCTTGCGCATCAGAGCATGGGCACAACCCGCTGTTGAACATGGATGAGATCATAGACGAGTGCAAGACCTTCTTCTTCGCCGGGCACGACACCACCTCGCACCTTCTCACCTGGACCATGTTCCTCCTAAGCACGCACCCGGAGTGGCAGGATAAGCTCAGAGAGGAGGTGCTGAGAGAGTGCGGCAACGAGGTCCCCACCAGCGACATGCTCAACAAACTGAAGCTGGTCAACATGTTCCTGCTAGAAACTCTCCGGCTGTACGGCCCTGTCTCGCTCCTTGAGAGGAAGGCGGGTTCAGATCTCGAGCTCGGCAGCATCAAAGTGCCCGAAGGCACGATCCTGTCGATCCCGATCGCGACGATACACCGCGACAAGGAGGTTTGGGGCGAGGACGCTGACGAGTTCAAGCCTATGAGGTTCGAGAACGGAGTGACGAGGGCCGCGAAGCACCCCAACGCGCTGTTGTCGTTCTCCGGTGGGCCGAGGTCGTGCATCGGGCAGAACTTTGCCATGATCGAGGCCAAGGCCGTGATCGCCATGATCCTCCAGAGGTTCTCGTTCTCGCTGTCACCAAAGTACGTCCATGCGCCGATGGATGTGATCACGATGCGGCCCAGGTATGGGTTACCCATGCTCCTCAAGAGCCTGGAGATGTAG
>m.95131
ATGATGACGGTGACAATATCCGACTGTGCTCGGTCAATGATGTTGGAGTGGGAAGCAGCGCTGGGGCGCCAGGAGAAAGGCGGTGAGGTAGAGATTGAGTTGAGTAACCGATTCGAGGAGCTAACCGCCGACGTGATCTCCCACACGGCATTCGGGAGCAGCTACAAGGAGGGAAAGCAAGTGTTCCTGGCGCAGAGGGAGCTCCAGTTTCATGCCTTCTCAACCGTCTTCAATGTCCAAATCCCAGGGTTCAGGTACCTGCCAACCGAAAAGAACCGAAAGACGTGGAAGCTCGACAAGAAGGTGAGAGGCATGCTCATGGACATTATCAAAAGCCGGCTCGCCACCAAAGACATCGCGGGCTACGGGAGTGACCTTTTAGGGCTAATGCTGGAAGCTTGCGCATCAGAGCATGGGCACAACCCGCTGTTGAACATGGATGAGATCATAGACGAGTGCAAGACCTTCTTCTTCGCCGGACATGACACCACGTCGCACCTGCTCAGCTGGACCATGTTCCTGCTGAGCACACACCCAGAGTGGCAAGAGAAGCTCAGGCAGGAGGTGATGAGAGAGTGTGGGAACGAGGTTCCCACCGGCGACATGCTCAACAAACTAAAGCTGACCAACATGTTCCTCTTGGAAACTCTCAGGTTGTACAGTCCCGTGGGGCAGATTCAGAGGAGAGCGGGTTCAAATCTCGAGGTTGGCAGCATCAAAGTGCCTGAAGGCACGATCCTATCGATCCCGATCGCGATGATACACCGTGACAAGGAGGTCTGGGGAGAGGACGCCAATGAGTTCAAGCCTCTAAGGTTCGAGAACGGAGTAACGAGGGCCGCGAAGCACCCCAATGCGTTGTTGTCCTTCTCCGGTGGGCCAAGGGCGTGCATCGGGCAGAACTTCGCCATGATCGAGGCCAAGGCCGTGATCGCCATGATCCTCCAGAGGTTCTCGTTCTCGCTGTCCCCCAAGTACGTCCATGCGCCGATGGATGTGATCACGATGCGGCCCAGGTATGGGTTACCCATGCTCCTCAAGAGCCTGGAGATGTAG
>m.95133
CACGATTCCTCGAACGCTCCCGAGTTCGCTCGCTCGCTGCGGCTTCCCCGATCGGCGATCCCATCCCACTCTCCATCGCGAGCGCCGCCGCCGGCTGGTAGGGGAGAAGCGAGGCAAGAAGAGCGGCGAGCTGCGGCGGAAGAGGCAGAGGAGAGTGGAGCGATGGGGCGGCGGATCCTGAACGACGCGCTGCGCACGATGGTGAACGCGGAGCGGCGGGGGAAGGCGACGGCGCTCCTCCAGCCCATCTCAGGCGTCATGGTCTCCTTCCTCAACATCATGAAGCACCGAGGTATCTCCGGCGCTGCTCCTACTTCTTCTGCACCAGCCCTCCCCTCGTCCCCTCGC
>m.95135
ATGGCTTCGCCGATAACTCCCCGCCTCGACGTCCTCTCCCTCCTCCCCCTGCTTCTTCTCCACGTCATAGTCGCCGTCTCGGCGACGACGGCGTCGGCGCACAACCGCTCCGCGAATTGCGCCCAGCCGCTCCCGGACGCCGCCATCGTCCGCAAGGCGTTCCTGCACGTCGGCAACTTCCCCCTGCTGCGCCGTCCCTCGTGCCGCCCGGTCCGGAGGCTCCGCTTCCCGTCGAGCAACCTCACCGGCGCCGTGCGGTGGGAGGAGCTAGCCAACCTCTCCAGCCTCCTCACCCTCGATCTCTCCGGCAACTCCCTCCAGGGCCAAGTCCACGGCGCCTTCTGGGGGGCGCCATCGCTCCGTGCCGTCGACGTCTCCGGCAACCGGCTCGGTGGCGCGCTCCGGTTCGCGCCGAGCACGCGTCTGGCGTCGCTGGACGTGTCCGGCAACCGCTTCACCTCCGTCGAGGGCGTGGACGGGCTTACCGGCCTGGAGGACCTTGACCTGTCCGGGAACATCATCGGCGCGGTGCCGGAGGGCTTGCTGCGGGTAGCACGGATTCGGCGGCTCGACCTGTCAGGGAACTGGATGGCCGGGAGGTTCCCCGACGATTTTCCGCAGCTTGACGGCGTCGAGTTCTTGAACATCTCGTACAATAACTTCTCCGGCAAGGTCGACGCCCACACCGTCCGCAAGTTCGGCCTCTCCGCCATTTTCCAGGCCGGCAACGCGTCGCTAGTGATCGAGGACATTGGGCCGGCGCCGGCGCCGGCGCCGTCACTGCCGACCAGAGGCGGAAAGAAGCACAGACGTGCGGTTTTCATCGTGGTCGTCGTGGTCAGCGCGGTGGTGGCCGTGGCCGCGCTCGTGTTCCTGGCTGGGTGCGTCGCGTGTGGCTTGACACGCCGGAAGAAGAGGGGCAACAAGAAGGATAAGGACGGGAAGGCGGTGGCGTGGGAGGAGGAGGAGGTGGCGGTGGGGGCTGTGAAGGTGGCGGCCACAGCGCCGGTGGTAGTGCTCGAGCGGCCGCTAATGGAGCTGACGCTGGCCGACCTGGCGGTGGCCACGTCGGGGTTCGGCCGTGAGTCGCAGCTCACCGGTATCCGCGGCCGCAGCGGCGCCGCATACCGCGCCGTGCTCCCTGGCGACCTGCACGTCGTCGTGCGCGTCGTGGAGGGTGCTGTAGCCGGAGTCAGGGAGGATGACAACGCCGCCGCCACGGCCGCGGGATTCCGGGAGCTTGCACGGCTCAGGCATCCCAACATTCTTCCCCTCCTTGGCTACTGCATTGCAGGAAAGGAGAAACTCCTACTATACGAGTACATGGAGAAGGGCGACCTCCATCGGTGGCTCCACGAGCTACCACTACCAGTTGGTAGCATGGATGTCGAAGAAACATGCATCGACACGTGGGACGCCAGGGAGGACAAGAAATCCATAGGCGACTGGCCCACACGGTACCGCATGATACTAGGGATCGCTAGAGGGCTCGCGTTCCTGCACCAGGGATGGGCAGGATCAGGCCGGCCCATCGTCCACGGCCATCTAGTCCCCACAAACATTCTTCTCGGCGACGACCTCGAGCCTAGGATCTCCGACTTCATGCACCCCGGCGGCAGCGATGAGACGCCTGAGAGCGACGTGTACAGCTTCGGTGTTCTGGTGTTTGAGATCGTGACGGGCCAGGTAAAATGGGACGAGGCGACGGTAGGCTGGGCGCGAGGGGTGATACGGAACAGGAAGGGGATAAACATCGTGGATGCCCGGCTGAGAGAGGAAGCCACAGCCGCCGGGCTGGAGACAGAGCGGCAGGCAGCGGAGTGCCTGCAGGTGGGGTTCCTCTGCACGGCGCACTCGCCGGAGAAGAGGCCCACGATGCAGCAGGTCGTGGGGGTGCTCAAGGACGTCAGGCCGGCGCCTGCAGATTAG
>m.95138
CACGTAATAGTCGCCGCCTCGGCGACGACGGCGTCGGCATCGGCATCGGCGTACAACCGCTCCTCGAACTGCACCGTGCGCCCGGACGCTGGCATCGTCCGCAAGGCGTTCCTGCACGTCGGCAACTTCCCCCTGCCGCACCGTCCCGCGTGCCGCCCGGTCCGGAGGCTCCGCTTCCCGTCGAGCAACCTCACCGGCGCCGTGCGGTGGGAGGAGCTAGCCAACCTCTCCAGCCTCCTCACCCTCGATCTCTCCGGCAACTCCCTCCAGGGCCAAGTCCACGGCGCCTTCTGGGGGGCGCCATCGCTCCGTGCCGTCGACGTCTCCGGCAACCGGCTCGGTGGCGCGCTCCGGTTCGCGCCGAGCACGCGTCTGGCGTCGCTGGACGTGTCCGGCAACCGCTTCACCTCCGTCGAGGGCGTGGACGGGCTTACCGGCCTGGAGGACCTTGACCTGTCCGGGAACATCATCGGCGCGGTGCCGGAGGGGTTGCTGCGGCTAACACAGGTTCGGCGGCTCGACTTGTCCCGAAACTCGATGGCCGGGAGGTTTCCCGACGATTTTCCGCAGCTTGACGGCGTCGAGTTCTTGAACATCTCGTACAATAACTTCTCCGGCAAGGTCGACGCCCACACCGTCCGCAAGTTCGGCCTCTCCGCCATTTTCCAGGCCGGCAACGCGTCGCTAGTGATCGAGGACATTGGGCCGGCGCCGGCGCCGGCGCCGTCACTGCCGACCAGAGGCGGAAAGAAGCACAGACGTGCGGTTTTCATCGTGGTCGTCGTGGTCAGCGCGGTGGTGGCCGTGGCCGCGCTCGTGTTCCTGGCTGGGTGCGTCGCGTGTGGCTTGACACGCCGGAAGAAGAGGGGCAACAAGAAGGATAAGGACGGGAAGGCGGTGGCGTGGGAGGAGGAGGAGGTGGCGGTGGGGGCTGTGAAGGTGGCGGCCACAGCGCCGGTGGTAGTGCTCGAGCGGCCGCTAATGGAGCTGACGCTGGCCGACCTGGCGGTGGCCACGTCGGGGTTCGGCCGTGAGTCGCAGCTCACCGGTATCCGCGGCCGCAGCGGCGCCGCATACCGCGCCGTGCTCCCTGGCGACCTGCACGTCGTCGTGCGCGTCGTGGAGGGTGCTGTAGCCGGAGTCAGGGAGGATGACAACGCCGCCGCCACGGCCGCGGGATTCCGGGAGCTTGCACGGCTCAGGCATCCCAACATTCTTCCCCTCCTTGGCTACTGCATTGCAGGAAAGGAGAAACTCCTACTATACGAGTACATGGAGAAGGGCGACCTCCATCGGTGGCTCCACGAGCTACCAGTTGGTAGCATGGACGTCGAAGAAACGGGCATCGACACGTGGGACGAGGACAAGAAAGAATTTTTGGCAAAAATAGCCCCCCAACGAGTTCTAAATGCAAAAATAGCCATCTCAAAACCACAATGA
>m.95141
CTGATTGTGCTTAATGACCTATCGACCATTGAGGAGTGGCATCGGATTAAAAAATGCTTCCCAAACAACAATATGGGGAGCAGAATCATAGTGTCCACGGCTCAAGTTGAAGTAGCAAGCCTATGTGCAGGTCAAAAAAGCATGGTATCGGAGCTCAAGCAATTGTCCGCCGATCAGTATATTTATGCTTTCCACGAGAAGGGTTCTCAAGATGGAACAAATTTAACTCAGCCAGGGTCAAGCTCAAACGGAGCCACTACCACTATTAGCAACAACTCTGTGGTGCCCATCCTTAAGATACGAGGGGATCAATCTGAGGGTTCTCAAGATGGAACAGAATTAACTAAGACAGGGTCAAGATCAAACCGAGCCACTACCAGTACTTATAACAACTCAACGGTGCACATCACTGAGATAATATTAGAGGATCAATCTAAGGGTGTTGATGGGAAGAAGGCAGTCGGAAAGAGCCTCACTCGAAAAAGGACGATGGCGGCTGCTTTGGAGGAGTCTCATGTTGTTGGGCGAGCGAAAGAAAAATCTGCCATTATCAATCGAATTTCAAATCAAGCTACCCAACAATTTCAGGTGATCTCTGTGTGGGGAATGGGTGGTCTTGGGAAAACCACACTAGTCAAAGATATCTATCAAAACCAAGAGCTCACTGGCACGTTTGAGAAGCGTGCTTTTGTAACAATTATTCGTCCTTTCACTCTTGAAGAGCTCCTTAGGAGCTTAGTTATGCAACTAGATACAGAAAATTCTGAAAAGAAGGCCGTGGTGCGTTTGTTGGACAGCGCAAAGAAGAGATTACAAATGATGCCACCTGCAGAGTTGATGCCTAAGGAGTTGGACAGGCTTCTAGGAACAAAGAAGTGCTTGATTGTTCTTGATGATGTATCATCTACCGCAGAATGGAACATGATAAAATCAAATCTCCCTAAGATGAAAAATACAAGCCGGATCATAGTCACCACAAGAGAAGAAAGTATTGCTAAACATTGTTCAGTGAAGAAACAAGAAAATGTATACAATCTCCAAGGTCTAGAACACAACGAAGCACGTGACCTCTTCACGAAAAAGGTATTTAAGGAGAATATAGATTTGGATAAGCAATATCCTGAGCTGGTTGAACAAGCAGAACTGATCCTGAGGAAGTGCAATGGTCTCCCCCTTGCAATAGTCACCATAGGTGGCTTCTTGGCAAACCAACCAAAAACCGCTTTGGAATGGAGGAAATTGAATGAGCACATCAGTGCCGAGTTGGAGATGAATCCAGAGCTTGGGACCATAAGAACCGTCCTTATGAGAAGCTATGATGGTTTACCTTATCACCTCAAGTCTTGTTTCTTGTACCTGTCCATCTTTCCTGAAGACTACAGAGTTGGGCGGGGACGCTTGGTGCGTCGGTGGAGTGCAGAGGGTTACTCAAGAGAGGTGCGTGGTAAGTCTGCAGAGGAAATATCGGATAGCTACTTCATGGAACTTATAAGCAGGAGCATCATCCTACCATCTCAACAATCAATTCATAGTACAAAAGTAGTTGATTCCTGCCAAGTCCATGATCTCATCCGTGAAATCAGCATCTCAAAATCGATGGAAGAAAATCTTGTTTTTAGACTGGAGGAAGGTTGCAGCTCAAACAGCCAAGCCAGGGTGCGCCACCTGGCTATAAGCAGCACCTGGGAAGGAGATAAGAGTGACTTCGAGAGCATAGTAGACATGTCCCGTGTGCGATCAATAACATGTTTTGGGAAGTGGAGGCCATTTTTCATTTCTGACAAGATGAGGCTGCTGCGAGTGCTGGACTTGGAAAACACGACGGGTCTAGTTGATCATCACCTTGAGCATGTCGGGAAGCTTCTTCACCTAAGATATCTTTCTCTAAGAGGATGTGATTATATTTATCACCTGTCAGATTCATTGGGTAACTTGAGGCAACTCGAGACACTAGACATCAGAGGTACCTCCATATTGATGCTGCCAAAAACCATCATCAAGCTTCGGAAGCTAAACAATGTTCGTGCCGGTAGAAAACCGGTGGATGAGGACGTCTCATATGAAGAAGAACTTATTTTTGATGACATTCCACAGGTAATGAGGAGGAACAGGCCATGCCTTTTGCCACTCTGTTCGATGCTACTTTGTGTCTTTTGTTGTTTTCAGCGGCTTATCTTTGATGATGACACGAACAGCCGTGATATATGCACTTTTGCGTGCTGGCACGTGCTCCCTGTTGCTGCAATGCGCCTGGAGATGTATGGTGTCCTAGTGCCAAGAGGAATGAGAAAACTGAAAGCCCTGCACACACTGGGTGTTGTGAACATCGCACGAGGAGGGAAGGCCATTCTACAAGACATAAAAGGACTCGTCCGATTGCGTAAGTTGGGAGTGACTGGCATCAATAAGGAAAACGGTCCAGAGTTGTGTGCTGCAATTGTTGCTCTCAGCCGTCTGGAATCACTGTCAATGCGGTCAGAGGGAGTGCCGGGTTTATCTGACTGCTTGGACAGTATGTCCTCCCCTCCGGAAAACCTGCAGAGCCTGAAGCTGTACGGCAACCTGGGCAAATTGCCGGAATGGATCCAGGGGCTCAAAAAACTCGTGAAGCTGAAGCTACGGAGCACCATGATTTTGGATGCCGATACGGTCATGCAAGTCCTTGGGAATCTACCCAATCTGGCCTCCCTACATCTGTTGTGGGAGTCGTTCCAGCAGGGTGAAGAGTTCTGTTTAAATTTCCATCCGGGGACGTTCCCGAGCCTGGTGGTGCTGGAGCTGGAGAGCCTCAGACCTATCAAGTTTGAACAAGGAGCAACCCCTAAGCTTGAGCTGCTCAAGTTTTATTCTGTAGACATCAACAGTGAGTCGCTTTGGGGGATACCATCTCTCTCAGGCCTCAAGGAAGTTGTGCTCCAAGGTCGCTACACGCCTGACAAATTGGAATACCTGCAGGCCCAGCTTGCCCAGAATCCGAATCGACCCGTCGTGAAGATGGTCTGA
>m.95144
GCAGCAGCAGCAGCAGCAGCAGGCTCGCTGGGAGCAGCAACTGAGTTTTCAGTTGGGTTGCTCGCTGGAGGGGCTACTTCCTCTTTCTTCTCCCCCTCGGCACTTGCGGAGGGAGCGGCGTTAGACTCAGCTGGCATTCCATCTTCCTTCTTGTCTTCCACTGGTGCAGGAGCAGGCACGTCAGCAGAGCCTTCAGTCTTCCCTGCATCTTCACTAGGAGCAGCCTTCGCCTCTTCCGCAGGCTTCATCTCCACACTAGTGCTCTTTGCAGCATCTTCACTAGGAGCAGCTTTCGCCTCTTCCACGGGCTTCATCTCCACATCAGTGCTCTTTGCAGCATCTTCACTAGGAGCAGCTTTCGCCTCTTCCACGGGCTTCATCTCCACATCAGTGCTCTTTGCAGCATCTTCACTAGGGGCCTCCTTGCCAGTTTCACCTTCTTTGGCGTCCTTGCCAGTCTCAGCTTCTTCGGTTTCTTCAGTTTCAGCGGCCTCCTTTTTCTCCTGTTTTCCCTTTCGGCCACTTGAGTTCCTACTACGTTTTGGAATCTTTTCACCTTCTGGGCTATCAAAAACCTTGACTTTCTCGCTAATGCGAGCAGACCGCCTTGGGGTATCACCAGTTCCCCAATCAAACTCGGATGATGCAGGGCCTCCAGGGTTGGCCTTTAGGTACTGGTTTAGCTGCCTCTTGTTCTTAATTTCCTCTCCAGTTGGTGAAACAAAAACAATCTCAGATCTTCCCCCTCTCTGGGGAGTAAACTTCTTGGTCCAGCCCTCGGGCGCGGGCATCTCGACGGACACGACCTCCTCCGCCGCCGCCGAAGCCTGCTCGCCGCCCGTCGCCATGGCCGTTTCGAGTTTTGACTTCCCGCTCACGCACGCACGCGGAGGAGGTGGGGAGTGGAGGGAGGGAGAGGGGAAACGAAGGACGTGT
>m.95147
CACGTCCTTCGTTTCCCCTCTCCCTCCCTCCACTCCCCACCTCCTCCGCGTGCGTGCGTGAGCGGGAAGTCAAAACTCGAAACGGCCATGGCGACGGGCGGCGAGCAGGCTTCGGCGGCGGCGGAGGAGGTCGTGTCCGTCGAGATGCCCGCGCCCGAGGGCTGGACCAAGAAGTTTACTCCCCAGAGAGGGGGAAGATCTGAGATTGTTTTTGTTTCACCAACTGGAGAGGAAATTAAGAACAAGAGGCAGCTAAACCAGTATCTAAAGGCCAACCCTGGTGGCCCTGCATCATCCGAGTTTGATTGGGGAACTGGTGATACCCCAAGGCGGTCTGCTCGCATTAGCGAGAAAGTCAAGGTTTTTGATAGCCCAGAAGGTGAAAAGATTCCAAAACGTAGTAGGAACTCAAGTGGCCGAAAGGGTAAGCAGGAGAAAAAGGAGGATGGTGAAACTGAAGAAACCAAAGAAGCTGAGACTGGCAAGGAGTCTGAAGAAACCAAAGAAGGTGAAAGTGGCAAGGAGGCCCCTAGTGAACATGCTGCAAAGAGCACTGATGAGGAGATGATGCCTGCTGAAGAGGCGAAAGCTGCTCCTAGTGAAGATGCTGCAAAGAGCACTGATGTGGAGATGAAGCCCGTGGAAGAGGCGAAAGCTGCTCCTAGTGAAGATGCTGCAAAGAGCACTGATGTGGAGATGAAGCCCGTGGAAGAGGCGAAAGCTGCTCCTAGTGAAGATGCTGCAAAGAGCACTAGTGTGGAGATGAAGCCTGCGGAAGAGGCGAAGGCTGCTCCTAGTGAAGATGCAGGGAAGACTGAAGGCTCTGCTGACGGGCCTGCTCCCGCACCAGTGGAAGACGAGAAGGAAGATGGAAAGCCAGCTGAGTCTGATGCTGCTCCCGCACCAGTGGAAGACAAGAAGGAAGATGGAATCCCAGCTGAGTCTGATGCTGCTCCTCCCGCAAGTTCAGAGGGAGAGAAGAAAGAGGAAGTAGCACCTCCAGTGAGCAACCCAACTGAAAACTCAGTTGCTGCTCCCAGCGAGCCTGCTGCTGCTGCTGCTGCTGCT
>m.95149
CACGTCCTTCGTTTCCCCTCTCCCTCCCTCCACTCCCCACCTCCTCCGCGTGCGTGCGTGAGCGGGAAGTCAAAACTCGAAACGGCCATGGCGACGGGCGGCGAGCAGGCTTCGGCGGCGGCGGAGGAGGTCGTGTCCGTCGAGATGCCCGCGCCCGAGGGCTGGACCAAGAAGTTTACTCCCCAGAGAGGGGGAAGATCTGAGATTGTTTTTGTTTCACCAACTGGAGAGGAAATTAAGAACAAGAGGCAGCTAAACCAGTATCTAAAGGCCAACCCTGGTGGCCCTGCATCATCCGAGTTTGATTGGGGAACTGGTGATACCCCAAGGCGGTCTGCTCGCATTAGCGAGAAAGTCAAGGTTTTTGATAGCCCAGAAGGTGAAAAGATTCCAAAACGTAGTAGGAACTCAAGTGGCCGAAAGGGAAAACAGGAGAAAAAGGAGGCCGCTGAAACTGAAGAAACCGAAGAAGCTGAGACTGGCAAGGACGCCAAAGAAGGTGAAACTGGCAAGGAGGCCCCTAGTGAAGATGCTGCAAAGAGCACTGATGTGGAGATGAAGCCCGTGGAAGAGGCGAAAGCTGCTCCTAGTGAAGATGCTGCAAAGAGCACTGATGTGGAGATGAAGCCCGTGGAAGAGGCGAAAGCTGCTCCTAGTGAAGATGCTGCAAAGAGCACTAGTGTGGAGATGAAGCCTGCGGAAGAGGCGAAGGCTGCTCCTAGTGAAGATGCAGGGAAGACTGAAGGCTCTGCTGACGGGCCTGCTCCCGCACCAGTGGAAGACGAGAAGGAAGATGGAAAGCCAGCTGAGTCTGATGCTGCTCCCGCACCAGTGGAAGACAAGAAGGAAGATGGAATCCCAGCTGAGTCTGATGCTGCTCCTCCCGCAAGTTCAGAGGGAGAGAAGAAAGAGGAAGTAGCACCTCCAGTGAGCAACCCAACTGAAAACTCAGTTGCTGCTCCCAGCGAGCCTGCTGCTGCTGCTGCTGCTGCT
>m.95150
GCAGCAGCAGCAGCAGCAGCAGGCTCGCTGGGAGCAGCAACTGAGTTTTCAGTTGGGTTGCTCGCTGGAGGGGCTACTTCCTCTTTCTTCTCCCCCTCGGCACTTGCGGAGGGAGCGGCGTTAGACTCAGCTGGCATTCCATCTTCCTTCTTGTCTTCCACTGGTGCAGGAGCAGGCACGTCAGCAGAGCCTTCAGTCTTCCCTGCATCTTCACTAGGAGCAGCCTTCGCCTCTTCCGCAGGCTTCATCTCCACACTAGTGCTCTTTGCAGCATCTTCACTAGGAGCAGCTTTCGCCTCTTCCACGGGCTTCATCTCCACATCAGTGCTCTTTGCAGCATCTTCACTAGGAGCAGCTTTCGCCTCTTCCACGGGCTTCATCTCCACATCAGTGCTCTTTGCAGCATCTTCACTAGGAGCAGCTTTCGCCTCTTCAGCAGGCATCATCTCCTCATCAGTGCTCTTTGCAGCATGTTCACTAGGGGCCTCCTTGCCACTTTCACCTTCTTTGGTTTCTTCAGACTCCTTGCCAGTCTCAGCTTCTTTGGTTTCTTCAGTTTCACCATCCTCCTTTTTCTCCTGCTTACCCTTTCGGCCACTTGAGTTCCTACTACGTTTTGGAATCTTTTCACCTTCTGGGCTATCAAAAACCTTGACTTTCTCGCTAATGCGAGCAGACCGCCTTGGGGTATCACCAGTTCCCCAATCAAACTCGGATGATGCAGGGCCACCAGGGTTGGCCTTTAGATACTGGTTTAGCTGCCTCTTGTTCTTAATTTCCTCTCCAGTTGGTGAAACAAAAACAATCTCAGATCTTCCCCCTCTCTGGGGAGTAAACTTCTTGGTCCAGCCCTCGGGCGCGGGCATCTCGACGGACACGACCTCCTCCGCCGCCGCCGAAGCCTGCTCGCCGCCCGTCGCCATGGCCGTTTCGAGTTTTGACTTCCCGCTCACGCACGCACGCGGAGGAGGTGGGGAGTGGAGGGAGGGAGAGGGGAAACGAAGGACGTGT
>m.95164
TTCTTATGCAGATGCCTTGTCGAAATTGAGGGGCTTCACCACCTCCCAAGTGAAGTCACCATCATCGCGGCCAAAATGGCCGTAGGCGGCGGTCTTGATGAACCTGTTGCCGCCTTTCTTGAGGTCGAGGTTGATGCTGATCATCCCTGGCCTGAAGTCGAAGTTCTCCTTCACGAGCTTGAGGATCTCCCTGTCGGGGATCTTGCCGGTGCCGTAGGAGTCGACGAAGACGGACAGGGGCTCGGGCACGCCGATGGCGTAGGACACCTGCACGATGCAGCGACGCGCGAGGCCACTGGCGACGATGCTCTTGGCGGCCTGCCTGGCGATGTAGGCGCCGCTGCGGTCGACCTTGGTCGGGTCCTTGCCGGAGAAGGCGCCACCACCGTGGGCCCCCCAGCCACCGTAGGTGTCTATGATGATCTTGCGGCCGGTGAGACCGGCGTCGCCGTGAGGTCCACCGATGACGAAACGGCCAGACGGGTTCAGGTGGAAGATGGTCTTCTCGTCGAGGTACTTCTCGGGGATCACGGGCTTGATGACGTGCTCCTTGAGGTCGGCGGCGATCTGGTCGTTGGTGACGGTCTCGTCGTGCTGGGTGGAGATGAGGACGGTGTGGACGCGGACGGGGACCATGGCGCCGCCGTCGTTGAGGTACTCGACGGTGACCTGGGTCTTGCCGTCGGGCCTGAGCCATGCGCAGGTGCCGTCCTTGCGGACCTCGGTGAGGCGGGCGCCGAGCTTGGTGGCGAGCACGTGGCTGAGGGGCATCAGCTCGGGGGTCTCGTCCGTGGCGTAGCCGAACATGATGCCCTGGTCGCCAGCGCCGACCTCCTC
>m.95175
ATCGGCTTCGTCTCCGACGACGTCGGCCTCGACGCCGACCGCTGCAACGTGCTCGTCAACATCGAGCAGCAGTCCCCCGACATCGCCCAGGGCGTGCACGGCCACTTCACCAAGCGCCCCGAGGAGGTCGGCGCTGGCGACCAGGGCATCATGTTCGGCTACGCCACGGACGAGACCCCCGAGCTGATGCCCCTCAGCCACGTGCTCGCCACCAAGCTCGGCGCCCGCCTCACCGAGGTCCGCAAGGACGGCACCTGCGCATGGCTCAGGCCCGACGGCAAGACCCAGGTCACCGTCGAGTACCTCAACGACGGCGGCGCCATGGTCCCCGTCCGCGTCCACACCGTCCTCATCTCCACCCAGCACGACGAGACCGTCACCAACGACCAGATCGCCGCCGACCTCAAGGAGCACGTCATCAAGCCGGTGATCCCGGAGAAGTACCTCGACGAGAGCACCATCTTCCACCTGAACCCGTCCGGCCGCTTCGTCATCGGCGGGCCCCACGGCGACGCCGGCCTCACCGGCCGCAAGATCATCATCGACACCTACGGCGGCTGGGGAGCCCACGGCGGCGGCGCATTCTCCGGCAAGGACCCGACCAAGGTCGACCGCAGCGGCGCCTACATCGCCAGGCAGGCCGCCAAGAGCATCATCGCCAGCGGCCTCGCGCGCCGCTGCATCGTGCAGATCTCCTACGCCATCGGCGTGCCGGAGCCCCTGTCCGTCTTCGTCGACTCCTACGGCACCGGCAAGATCCCCGACAGGGAGATCCTCAAGCTCGTGAAGGAGAACTTCGACTTCAGGCCAGGGATGATCATCATCAACCTTGACCTGAAGAGGGGTGGGAATGACCGCTACCTCAGGACGGCGGCGTACGGGCACTTTGGCCGGGACGCCCCGGACTTCACCTGGGAGGTGGTGAAGCCCCTCAAGTTTGACAAGGCATCTGCTTAA
>m.95178
ATGGAGCTGTCTGCGAGTCTTTGCTCAGGCAGAAGGGTTCTCCCACTTGAGGGGCTTCACCACCTCCCAGGTGAAGTCCGGGGCGTCCCGGCCAAAGTGCCCGTACGCCGCCGTCCTGAGGTAGCGGTCATTCCCACCCCTCTTCAGGTCAAGGTTGATGATGATCATCCCTGGCCTGAAGTCGAAGTTCTCCTTCACAATCTTCAGGATCTCCTTGTCAGGGATCTTGCCAGTGCCGTAAGTGTCGACAAAGACAGACAAGGGCTCAGGCACACCGATGGCGTAGGAAATCTGCACAATGCAGCGTCGTGCAAGGCCACTGGCGATGATGCTTTTGGCAGCCTGCCTAGCAATGTAGGCACCACTACGGTCGACCTTGGTGGGGTCCTTGCCAGAGAAAGCACCGCCACCATGGGCTCCCCAGCCACCGTAGGTGTCGATGATGATCTTCCGACCAGTGAGACCAGCGTCACCGTGAGGGCCACCGATGACAAAGCGGCCAGAAGGGTTCAAGTGGAAGATGGTTTTCTCATCAAGGTACTTCTCGGGGATCACCGCCTTGATGACGTGCTCCTTGAGGTCTGCAGCGATCTCGTCATTGGTGACAGTCTCATCGTGCTGGGTGGAGATGAGGACAGTGTGCACGCGAACAGGGACCATGGCACCACCCTCGTTGAGGTACTCAACAGTGACCTGGGTCTTGCCATCTGGCCTGAGCCAGGCACATGTGCCGTTCTTGCGGACCTCAGTGAGGCGGGCACCGAGCTTGGTGGCGAGCACATGGCTGAGGGGCATGAGCTCTGGGGTCTCATCGGTGGCGTAGCCAAACATGATGCCCTGGTCTCCAGCGCCGATCTCCTCAGGGCGCTTGGTGAAGTGTCCGTGCACGCCCTGGGCGATGTCAGGGGACTGCTGCTCGATGTTGACGAGCACCCTGCAGCGGTCGGCGTCGAGGCCGACGTCGTCGGAGACGAAGCCGAT
>m.95182
ATGGAGCTGTCTGCGAGTCTTTGCTCAGGCAGAAGGGTTCTCCCACTTGAGGGGCTTCACCACCTCCCAGGTGAAGTCCGGGGCGTCCCGGCCAAAGTGCCCGTACGCCGCCGTCCTGAGGTAGCGGTCATTCCCACCCCTCTTCAGGTCAAGGTTGATGATGATCATCCCTGGCCTGAAGTCGAAGTTCTCCTTCACAATCTTCAGGATCTCCTTGTCAGGGATCTTGCCAGTGCCGTAAGTGTCGACAAAGACAGACAAGGGCTCAGGCACACCGATGGCGTAGGAAATCTGCACAATGCAGCGTCGTGCAAGGCCACTGGCGATGATGCTTTTGGCAGCCTGCCTAGCAATGTAGGCACCACTACGGTCGACCTTGGTGGGGTCCTTGCCGGAGAATGCGCCGCCGCCGTGGGCTCCCCAGCCGCCGTAGGTGTCGATGATGATCTTGCGGCCGGTGAGGCCGGCGTCGCCGTGGGGCCCGCCGATGACGAAGCGGCCGGACGGGTTCAGGTGGAAGATGGTGCTCTCGTCGAGGTACTTCTCCGGGATCACCGGCTTGATGACGTGCTCCTTGAGGTCGGCGGCGATCTGGTCGTTGGTGACGGTCTCGTCGTGCTGGGTGGAGATGAGGACGGTGTGGACGCGGACGGGGACCATGGCGCCGCCGTCGTTGAGGTACTCGACGGTGACCTGGGTCTTGCCGTCGGGCCTGAGCCATGCGCAGGTGCCATTCTTGCGGACCTCGGTGAGGCGCGCGCCGAGCTTGGTGGCGAGGACGTGGCTGAGGGGCATGAGCTCGGGGGTCTCGTCGGTGGCGTAGCCGAACATGTGTCCCTGGTCGCCGGCGCCGATCTCCTCGGGGCG
>m.95195
ACTAGTATCACATATGGTATTACAAATGCAGTTTCAGCATACACCAAAAAAATAACAGGACGATTCGATAGAGCAAACTGCAGAACTCCTGCAGTTTCAGCAGACTCAAAAAGAAAACCACAGACATCAAAAGACCTGACTCGTATAAACTCAGCACATAATTCTGGTTGCCACACCAAAATACCAATCACTAGAAGCTTATGTGGCGTGTTCACGGAGATGTCGAATCCTTCTTCTAAGAGCAAAGTCACCGACCAAAGATACATCCAGCAGCAGCAGCAGCAGCAGCAGCAGCAATGA
>m.95203
ATGATAAAAGTTGGGATTACACGGTTGATGAAGGCGGCGGCAGTGCTGGTGGCGACGGGGGTGAGGCTGGTGGGGCCGGCGGCGGCGGGGTTCGTGGCGGAGGAGATCCCGCGGGCGCAGGCGGCGGCGGCAACGTGGCTCACGCCGCCGTACCTGTACCTCGTCATCAACGCCATCATCATCTCCATCGCCGCGTCGTCGCGGTTCCAGCCTGGCCGCCCGTCGAAATCCCGCGCGACGGCTGCCGTGGGAGCGGAGGAGCCAGTGCCGGCCACGGTGCCTGCGCCGGCGATGGCGATGCCTGAGTCAGTGCCGGTTCCGGAGGCCCTGGCCGTGGAGCAGCCTGTGGTGAGGACGGCCCCGGCGCCGGCGCCGGAGGCGGAGGAAGAGGTAGACTTTCTGATTTCGAGGTCCGCATGGACGCCGCAGCGGAGGGTCACGGAGGCGGAGGTGGAGAACGAGGCGGCACCGTTCGCGGACCTGACGAACTCGAGGGAGAAGCCGCTGTCGTCGGCGCGGTTCGGCCGGAAGGCGGCCAAGCCCAGCCCAGAAGGTAGCAGGGCGCTGCGGGTGTCGCGGCCGCGGAGGGAGGACACGCTGGAGAACACGTGGAAGGCCATCACGGAGGGGCGGGCGCCGCCGCTGGCGCGGCACCTCAAGAAGTCCGACACCTGGGACACCCGTCCCGGTCGCCGC
>m.95205
CGAGACGATATCCAAATCCAACGACCAACCGGGTTAAGAGCAGAACGCCCGCCACACGCTCCCGGACCCCGGCCCCGGCGCCGCCCGAGCCGAATGGCAACTCTCTCCGCTCCCTTGCTCCGTTCCCACCACCGTCACCTCCCCATCCGCTCCTCGCCGCGCCGCTGCCCGACCGCCGTCTTCCCGCATGGGTCCCCTCTCCTTAAGCCCCTCTCCTCCTGCAGCCGCCCGCGCACCGCCGTCCGCTTCTCCTCCACCGCCCCGCCCTCGGCACCGGAAGCGGCTGAGGCCACAGAAGAGGCCGCCCAGGCCGAAGCCGCTGAGAAGGTGGAGGAGGAGGAGGCCCGGGTCGTGCTCCCCACCAACGAGTCCTCCGAACGCTTGCTTCGCATCCGCCACACCTGTGCCCATGTTATGGCCATGGCTGTCCAGAAGCTGTTCCCCAACTCCAAAGTGACCATAGGCCCCTGGATAGACAATGGCTTCTACTACGACTTCGACATGGAGCCTCTGACGAATAAAGACCTCAAGAAGATCAAGAAGGAGATGGACCGGATCATCCGACGGGACCTCCCATTGGTGAGGGAGGAGGTGTCCAGGGAAGAGGCGCAAAAGAGGATTGAAGCACTTAATGAGCCATATAAGTTGGAGATTTTGGAGAGAATTAAGGAAGAACCTATCACAATTTATCACATTGGGGAAGAGTGGTGGGATCTATGTGCTGGCCCTCATGTCGAGTCTACTGGACAAATACACAGAAAGGCTGTTGAGCTTGAGTCTGTTGCTGGTGCTTACTGGAGAGGTGATGAGAATAATCAAATGCTACAAAGAATATATGGGACTGCATGGGAGACCGAAGATCAATTGAAGGCTTACATCCACTTCAAGGAGGAGGCCAAGCGCCGAGATCATCGGCGACTAGGTCAGGACCTTGATCTATTCTCTATACAGGAAGATGCTGGTGGGGGTTTAGTATTCTGGTATCCAAAAGGTGCTATTATCAGACACATTTTAGAGGACTCGTGGAAACAAATCCACTTGCAACATGGTTATGATCTATTGTACACTCCACATGTTGCGAAGGCTGATCTCTGGAAGATCAGTGGACATATAGATTTCTACAAAGAGAACATGTACAACCAAATGGATGTTGAAGATGAGCTGTATCAACTTCGGCCCATGAATTGCCCTTACCATATCTTGGTATACAAGAGAAAGCTACACTCGTACAGGGATTTTCCCATCAGAGTGGCGGAGCTTGGTACTGTCTACAGATATGAGCTGTCTGGTGCTCTGCATGGGTTGTTCCGTGTACGAGGGTTTACACAGGATGATGCCCACATATTTTGTCTAGAGGACCAGATAAAAGATGAAATTAGAGGTGTTCTTGATCTAACTGAGCAAATACTGGGGCAGTTTGGCTTCCGGTATTATGAGGTAAACCTTTCAACCAGGCCAGAAAAATCTGTTGGCAGTGACGACATATGGGAAAAAGCAACAATTGCTCTGAAAGACGCGTTAGATGATAAAGGTTGGGAGCACACGGTTGATGAAGGCGGAGGTGCTTTTTATGGTCCAAAAATTGATTTAAAAATTGAGGATGCTCTTGGAAGAAAATGGCAATGTTCCACTGTGCAGGTTGATTTCAATTTACCTGAGCGGTTTGACATTACTTATGTCGACTCAAATACTGAGAAAAAACGACCTATAATGATTCATAGAGCTGTCCTTGGGTCTTTGGAGCGCTTTTTTGGCATCCTCATTGAACACTATGCTGGTGATTTTCCACTTTGGCTTGCACCAATCCAAGCTCGTATTCTACCTGTGACAAATAATGAGTTGCAATACTGTAATGAGGTGGTCTCAGAACTGAAATCAAGAGGTATTCGTGCTGCCGTATGTCATGATGAGCGTCTGCCAAAGTTAATAAGGAATGCGGAAACACAAAAGGTGCCGCTCATGGCGGTTGTTGGTCCTAAAGAAGTTCAAGCCAAGACCCTCACCATCAGGTCCCGACACAATGGGGAGATGGGTACTATGCCCGTCGACGAGTTCATCAGCAGAATTCAATCTGCTGTTGTTGACAAATCTTCGTTGTAG
>m.95210
AGCAGGCCATGTGAAGCCTCTGACCTTCCGATACCTTCCCTCCGTCCACCACTTCTTCTCCCGTCCCGGCCCGGTCCCGTGCCGCGCCGCACCGCCGCGCGCGCGTGCACGTCATCTTGCAGGAGGAGGCTTGCGGCGAGATCCGCGATGTCGTCGCGGCCGTCGTCGTCGTCGTCCTCGTCGAGGAGGAGCAGCTCGCCGTTCTCCGCGGGGCACCGCCGCCCGCCGACCTCCTCGTCCTCCTCCAGCTCGTACATGACCGGCCGGCTCATCCCCCGCTCGTCCCCCTCCTCCGTCTCCTCCCAGTTCTACGGTGGCGGCGGAAGCTCGAGGTCGACCACGCCCGGACGCTGGGGTGGCGGCGGCTCCGGCGCCGCCGCCCCGGCGCCGTCGCTGGCTCCGGTGCCGTTCCCCAGCGCGGACGAGCTCATCATTGAGGACACCTCCCGATCCGGGGACAGCATCTCCGTCACCATCCGCTTCCGGCCGCTCAGCGAGCGGGAGATCCAGCGCGGCGACGAGATCTCGTGGTATCCTGACGGGGATCGGCTTGTGCGGTGTGACCACATCCAGCCGGCGGCTTATGCTTATGATAAAGTTTTTGGGCCTTCAACAACTACCGAGGCTGTCTATGATGTTGCTGCCCGGCCTGTTGTGAAAGGTGCTATGGAGGGCATAAATGGGACTGTTTTTGCCTATGGTGTCACAAGCAGTGGGAAGACCCACACAATGCACGGTGACCAGAATTGTCCTGGAATAATCCCATTAGCCATCAAGGATGTCTTCAGCTTAATACAAGATACTCCTGGAAGGGAATTTTTGCTCCGTGTATCATATCTGGAAATCTATAATGAGGTGATAAATGATCTGCTTGATCCTACTGGCCAAAATCTGCGTGTGAGGGAGGATGCACAGGGAACTTACGTAGAAGGGATAAAAGAAGAAGTTGTATTGTCTCCAGGACATGCTCTTTCTTTTATAGCTGCTGGTGAAGAGCATCGGCATGTTGGTTCTAACAACTTCAACTTATTTAGCAGCCGAAGTCATACTATTTTCACTATGATGATCGAAAGCAGTGATCGTGGTGATGAGTATGACGGAGCCATGTACTCGCAGCTTAATTTGATTGATCTAGCTGGCTCAGAGAGCTCTAAGACAGAGACTACAGGGTTAAGAAGAAGGGAAGGATCCTACATTAACAAGAGCCTTTTAACTCTTGGAACAGTTATTGGGAAGCTCAGTGAAGGGAGAGCAACACATATACCCTATCGTGATTCTAAGTTGACTCGTCTGCTGCAGTCATCATTGAGTGGTCATGGTCATGTCTCACTAATTTGCACAATTACCCCAGCATCGAGTAACATGGAAGAAACCAATAATACACTGAAATTTGCAAGCAGAGCAAAACGTGTTGAAATTTATGCCTCTCGAAACCGGTTAGTCGATGAGAAATCTTTGATCAAGAAGTATCAGAGAGAAATATCATCTCTAAAGGAAGAGCTTGACCAGTTTAGGAGAGGAATGATTGGTGGTGCTAGTCAGGAAGAAATCATGATTTTACGGCAACAGTTGGAGGAGGGCCAGGTAAAAATGCAATCTCGCCTGGAGGAGGAAGAGGACGCAAAAGCTGCTCTTATGAGCAGAATACAACGGTTGACCAAATTAATACTTGTTTCTACGAAGAGCAATATTCCTGCTTTGAGAGATTTGCCTAGTCATCAGCGCCAAATTTCTGTTACTGAGGAAGATAAGTTAAGCGCTTCACAAGATAGTTCTACGCCAGTACAAAACGACAGTACCGCGAAGGACTCTCTATCATCTGCTTTGCCAGATCCATTGGATGAGATCAATCAATTAAGATCTGCTAGTGGAGATCATTCTTCAGTAACTGGTTCAGCACCAGATTCAATGCAGGTTGGAATCACGGCATCAGATCATATGGATCTACTGATTGAGCAAGTTAAGATGCTTGCTGGGGAGATTGCGTTTGGTACCAGTTCGCTGAAGAGACTAATTGAACAATCTATAGAAGACCCTGAAGGGACAAAGAATCAAATAGAGAATTTAGAGCATGAAATCCAGCAAAAGAGGAGGCATATGCGAGCCCTGGAACAACAAATTATGGAAAGTGGCGAGGCATCAGTTGCTAATGCTTCCATGGTGGATATGCAGCAGACTATTACGAAGCTGACAACTCAATGCAACGAGAAGGCTTTTGAGTTAGAGTTAAAATCAGCCGATAATCGCGTACTTCAGGAGCAGCTACAACAGAAGAGTATTGAAATCAATGATCTACAAGAAAAAGTTCTGCGCCTTGAGGAACAGCTCATAACAAAAATGAACACATCCCCTGAGCAATGCACACAGCAGGAGATATTTGATTTGAAATCTAAACTTCAGTCCAAGGAAGCTGAAAGTGAGAAGCTTAGATACAAGCATCGGGAAATAATTGAAGAAAACCATGACTTAATCAATCAGAATCACAAATTAAGTGAGGAAGCTACATATGCAAAAGAATTGGCTTCTGCTGCTGCTGTTGAGCTTAAGAATTTGGCTGAAGAAGTTACGAAGCTATCTGTACAAAATGCAAAGCAGGCAAAGGAGTTATTAATTGCTCAGGAGATTGCACATTCCAGGGTTCCTGTTAGAAAGGGCCGCCAAGCCGGTAGGGGCAGGGATGAGGTTGGGACTTGGAGTCTTGATTTAGAGGATATGAAGATGGAGCTACTGGCACGAAAACAGAGGGAAGCTGCTCTAGAAGCAGCTTTGGCAGAGAAGGAGCTTCTTGAAGAGGAGTACAAGAAGAAGTTTGATGAAGCAAAGAAAAAGGAGCTTTCTTTAGAAAACGATCTGGCAGGCATGTGGGTTCTTGTTGCTAAGTTGAAGAGAGGTGCTTTCAGCATATCTGAGTTAAGTGTTGACGATCGATCTATCAATCTAGCTGATATAACTAATGATACAAAGGAAAACAAAGGTGACAAGAATGTAGCTCCAGTTGAGGAACAAGTCTCAGATGATACTATGAAGTCATTGACCGCAGAAGAATATAGAAGTCCAGAATTTGAACCTCTTCTTGTTCGTCTCAAGGCTAAAATTCAAGAGATGAAGGAGAAGGAAACCGACCCCTTGGGTGATAAAGATGGAAATTCCCATGTCTGCAAAGTATGTTTTGAATCCGCAACTGCTGCAGTTTTGCTTCCTTGTCGGCATTTTTGCTTATGCAAGCCTTGCGCGCTTGCCTGTTCAGAATGCCCTCTGTGCCGCACAAGAATTGCAGACAGGATAATTACCTTCACATAG
>m.95215
ATGTCGCCGCAGACGGTGACGGGGCAGCGCACGGGCTGCACGTTCCACTCCTCCATGAGGATCGCCTTCGCCTGCTCGCAGAGCGCCTTGACCTCCGCATCGGGCAGGAACTTGCAGTCCCGCAGCTGCGAGATCTGCCGGTCCAGATCCGAGTGCGACGGCATCGTCGCTGCGCACCGCTTCCCTCCCCTCCGCCTCCGCCTCCGAGGCGTCGCCGTCTCCGCGCTCAGCAAGCTCTCCGATGCCTCCCTCTTGCCCATCCCTCAGGAGCCCGCCCAGCCCTTGCCCGCCGAGGACGCGCTGCCCGCCAGGCCCGGGGTCTACGCCGTCTTCGACCCCGCCGGGGACCTGCAGTTCCTCGGGATCTCCCGCAACGTCAGGGCCAGCGTCCAGGGACACCGCAGGAAGGTGCCCGCCGACCTCTGCGCCTCCGTCAAGGTTGCGGTACCAGACGAGGAGACACCAGATAAATCTGTACTGACTAGTGCCTGGAAATCATGGATGGAAGAATACATAGCAGCCACTGGCAAGGCACCGCCAGGGAACGTTGCCGGAAACCACACCTGGGTTGGACCTCCGCAGAGGCCTGCAGACTTGCGCTTGACGCCTGGTCGCCATGTTCAGCTAACCGTGCCACTCGAACAGTTGATTGATCGGTTAGTGAAGGAGAACAAAGTGGTTGCCTTCATCAAAGGATCAAGGAGTGCTCCCCAGTGTGGGTTCTCGCAAAGGGTGGTGGGGATCCTGGAAGCGCATGGAGTGGACTTTGCAACCGTTGATATCCTTGATGAGGAGCACAACCATGGGTTGAGAGACACACTGAAGACGTACAGCAACTGGCCAACTTTCCCACAGGTTTTCGTTGGAGGGGAGCTTGTGGGTGGATGTGATATTATTTCATCCATGGCTGAAAAGGGGGAGCTTGCTGCCCTTTTTCAGAAGTAG
>m.95236
CAGTGGCCTCCGCGGGACGCGATTTGCGGCGAGCTCGGCGCGGGCGACGCCGGGCGCCGGGTGCGGCTCTGTGGCTGGGTCGCCCTCCGCCGCACCCACGCCGGCCTCACCTTCCTCACCCTCCTCGATTGCTCCGGCACGGTCCAGATGACAACTTTGCCAGAATACCCTGAAGTTTACGCTGTCGTGAACAAGCTGAGAGTGGAATCAGTGGTTGCTGTTGAGGGGGTGGTGCGCCCGCGCCCGACAGAAGCCATTAATGCAGAGATGAAGACTGGGGCTATAGAGGTTGCTGCAGATCGTATATTGGTGCTCAACTCGGTAACTCGTTCACTACCTTTTCCAGTCACTACTGCTGACACTGTAAAAGAGAAATTTCCAGAAGAAATTAGATTGAGATTTAGGGTGCTGGACTTGCGTCGACCACAAATGCAGTCAAACTTGAGATTGCGCCATAAAGTTGTTAAGCACATTCGTCGTTACTTGGAGGATAGACATGATTTTGTTGAGATTGAGACTCCAATTTTATCAAAGTCTACACCAGAAGGTGCTCGGGACTATCTTGTACCATCAAGAGTTCAGCCAGGAACATTCTTTGCTCTTCCTCAAAGCCCTCAGCTGTTCAAGCAAATGTTGATGGTCTCAGGTTTTGAAAAATATTATCAGATTGCAAGATGCTTCCGAGATGAAGATCTGCGTGCAGACAGGCAACCAGAATTTACACAACTTGATATGGAGATCGCCTTCACATCAATGGAGGATATGTTGAAGTTGAATGAGGAATTGATGATACATATATTTCAAGAGGTAGGAGATATCAAGCTGCCAAAATGTTTCCCAAGGCTAACCTATACGGAGGCAATGAATCGTTATGGGACGGACAGGCCTGACCTTCGGTTTGATTGGGAGCTAAAAGATGCTAGTGATGTATTTTTGGGCAGTGGCTTCAAGGTTTTTGCAGATACATTAGAAAATAGTGGTGTGATAAAGGCATTGTGTGTGCCTGGTGGTGCCAAAGTTTTTTCAAACACTGACCTAAAGAAGGGAACTGTTTACACTGAAGCTTCCAAAGCCGGAGCCAAGGGCCTGCCTTTCCTCAAAGTTATGGACAATGGGGAGCTCGAAGGAATTGGTCCGCTGGTGTCAAGTCTGAAACCTGAAAAGAAAGAGCAACTGTTGGAACTTCTAGATGCAAAAGCAGGTGATCTTATCCTGTTTGCGCTGGGCGAGCAATCAACAGCCAATCGAATTCTTGGCAGGTTAAGATTATTTATTGCTCATAGGCTGGAAGTGATAGACACA
>m.95237
ATGGAGGCCATGACTGAAAAAGGCGCCAAGTCAGTTGGAAGAGGCACGGCTCGTCACCGTAACGGTGACGCAAAGCCCGTCCCCAAATACCTCAGGCCATCAACCGGCTCGTGCCATCATGCCTGCAAGTACGGCGGGCAGCACACGTTTGAGGAGAAAGAAGCTCCCAAGGCACAACCGAAACCTCGGAAGCAGCCGCCGGTTTCGGATGACCAGAAGAGAAGGCTGATTAAGGTGCAGTCGGTGTCCCGGAGGCGTGCCGGAGATTTCAGCAAACCAGACAAGGCCAACAGGCCGGTCAGCGAGACTGTGGAGTGGAAAGACATTGTGGCTTATGATGCATTTCCACTTCCAAATGATGGATCATCTCCACAACCTGATAACGTTTACGCGGAATTAATGAATTCAGGCGATGGTAAGAAGAGGGATGTGATGAAGGGGAAAAAGCCATTTGCCAAGATCACTGAACAAGAGATCGGTGTCAAGAAGCGAACTGAATCACTGAACAAGAAGCTAGTTAAGACCGTCGGATCGAAGCTGGCCAGGAAGGCCCCGACGGACCCTCAAGCCGCTAACAGAGCAAGAGAAACCTCACCTTCTGACAAGAACATGATCAAGAAGAGCACAAAGAGCGTAAAACCTCCAAAAGCAAAGAAATCTACAATGTTGCCCAAGGTTGTGGGTCAAGAACTGGTACTGGTTCAGGGAGATGCAACCACTAATGTTAAAGAAGGGGAAACAATCTACCATCCTGACCAAGAAGTGTATGCTGCCGCTGCTGAATCAAGCAGGCCCATTCTAGTGCACCGAAGATCGAAGAGCATGAGCATCAGCAGCCGATCGGTGCGCTTTCCTTTCATCCGACAAGCGAGCAAGAAATCAGCTACATTCAAGCGGCGCTCCAAGAGCAGCAAAGTACCAATTCTGCCATCTGAAGAAGAG
>m.95271
GTGGGCGCGGCGGAGCAGACGGGCAGCATGACGGGCGGGGTCTTGGCATCAGATTGCTGTGGCCATGACGGGCGGGGTGTGGGCGAGTTCACGAGTGAGTTGATTGGGGTGGCCGTGGCGGGGACGAGCTACGGCGGATTCGTGGCGTATTGGCTGGTGCGCGCGGCGGGGTCCCGGAGGGTGGGCCCCGTGGTGATCGCGAGCTCCGACCTGCTCAAGACGGCGGCCGACGACCGCGGGTTCCTGAAGAGGGCCGGCGAAGGGTGGAGCGGCGTGGAGCAGGTGCTCCTGCCGGCCGAGCCCGCCGCGATGCGGAAGCTGATGGAGATGGCCGTGTACAGGCCGCCGCCGGCGCTGACGACGCCGGACTTCGTCCTCCGGGACTTCATCCAGAAACTGTTCACGGACAACAGGGAACAACTTATCCATCTTTTCAAGGGGATTACAGTCGGCACAGATAAGTTCCAAGTGACGCCATTATCTCAGGAAGTGTTAATTGTCTGGGGAGAGAATGATCAATTGTTCCCAGTAGAGAAGGCTTTCGCAATCCAGAGGTCTTTGGACGGGAAATCTAGAGTGGAGGTCATAAAGAAAACAGGCCATGCTCCACAGATCGAGGATCCGACCCGCTTCAACAAGATCTTGCTAGACTTCTTGCTGGCTGCTCAAAAGCCTGATCCTTGCATCAATGGCAGCTCGCTGTGA
>m.95280
GAGGGAGAGAGGAAGAACGAAACAAGAAACAGTTTAAGAAAGCTGGGTAAATTCCAACGACCTGCCTCCCTCCCATCGCGTCACTTAGCGGTGGCGCTCCCACTGCACACTGCTCCTCCGTCCCCGTCGCCGGCGAACGCTCGCCGCCGCCTCGCCATAGGACTGCACAATCTAAATCAATGGCGAGGCAGTGTTTTTTATCCGAAGAAGGCAATGATCAACTTGTTCGACCTGAGCACTAGGATGGCCAGCACGAAGGTGCTCACCGATCAGGCTCACAGAGACGGTTCTCCAGTTCACAGAAGCCGGCAAGATATCAAGAAAACTATTGATCCTGCTAAAGTTTGTGTAGAGGATAAATTGGGAGCTAGTACCAGGAGCTCTTCAAGCAACAAATCGAATGCATCACCCATGAAGATGCTACTAGGAAAGGAGATGTCCAAAGAATTGGAATCAAAGAGGAAGCCACAACCAAGTGTCGTTGCCAGATTAATGGGGCTTGAAGATGATCTACCTGCTCAAGAACCAGCATTGCATTCTGCCAAAAAAAATCTGAGGAAAAGTCATTCACATGACAACTTGGCAGCAACGAATAGGCCCCTGCATCATCAAGAGCAGCATCGCTACAAAAAGACACCACGGGACAGGCACATAAGCCCCAAGGAAACAGTTGAATTCAAGGATGTGTACGCAGTCTGTGAAGAACCATCAAGAACACACCGTCTTCAGGACCAGTCTTTTCCTAGGGAAAGATCTTCTGCGAACAAGAGTGACATAAGGATGGAAGTTGTTCGACAGAAGTTCATGGAAGCAAAACGCCTTGCCACAGATGAGAATCTCCTTCATACAAAGGAGTTTCAAGAAGCTCTTGAGGTTCTAAGTTCAAACAGGGATTTGTTTCTGAAGTTCCTTGAAGAACCAAACTCTGTTTTCTCGAATCAGCTGAATGGACATCACACAATGCCAGCACCATCCCAGACAAAGCGCATTACAGTGTTGAAACCAATTAAATCTGTTGAGAATAAAGGGGTAAGAGAAACCAGAACACACCGAGTTCATGAAGAAAATGACTTTGTGATGGGAAAGACTCACCATAGATCTCATTCAGCAGAAGAGCCAGCTAGGATAGTGGTACTAAAGCCTAGCCCTGGGAAGCCTAGCAGAACACATGCCAGGTTAACTCCCCGGGCAGCTCCATCTGAACTGACTGAGCGGACATACTTTTTTGGTGATTTAGAAGATGATGCATCCACCCTAGGATACGGAGAAGTATTGCATGGTTTGGCTCAATACCTACCAGAGGATCGTCATCGGCGGGATGAGTCTTTGTTATCTTCGGTATACTCAAATGGGTATGGTGGAGATGGGAGCTCTTTCAGTAGGTCAGAAGCTGACTACATTGATGAAGATGGTGGTAGCCTAAGTGACTCAGAGGTAGCCAGTCCAGTGTCGCGACATTCATGGGACTATATCAAAAGATATAGCACTACCTACTCAGGCTCAACTTATAGTAGGGCATCTCATTCACATTCACCTGAGTCATCTGTGATCAAGGAGGCTAAAAAAGGGCTTTCAGAAAGATGGACAACGGTAGCAGATAATGAGATCAGTCAAGAACAAGTGCAGTTGCCAAGGAGCTCAAGAACTTTGGGTGACATGCTCTCCCTTCAAGAAGCTAAGAAAGAAGAAGCTGTTGCTGTGATAAACTCTGTTGCAAGTAGCCGGTCATGTGGCACAGACAATGAGTTGGCCATGCAAGGAGAAGATAAAAATGGGGAGAGCTCTCCAAGGAATTTAGCAAGATCAAAATCTCTCCCGGTGTCATCAGCGGTGTTTCATAACATAGCGGTGAATGCTCAGCCCACAAATTCTGAAGGCTGCAAAACATCAAAGGTGGATACAAGGCCAGGTAAAGGGAAATTGTCATTCAAGGGGAAAGTATCGAGTTTTTTCTTCCCTGGAAGTAAGAGGCTGGCAAAAGAGAAAACCATCCTTCCAACTGATAGCTCTGATGAGAAGGTTGAAGTAACATTTCTTGGCAACATGCGACCAGAGACTGATCATGACCTTGATATTGATGAACAAATGGCATTTTGCAAGGACAAAGCTGATAATTCCACCATTCAAACAATTTGTTCTTCAAGAGATGTTGGTAAAATCGAAGTACCTGTATCTTTTGACTGTCCAAGTGGATGTATTGATGAACTAAGATCAAACGGTGGCCTAAAGTGTGTCCATGATCAGCCTAGTCCTACTTCTGTTCTTGATGCATCATTTGAAAATAGCAACGCTAATGAAACTGAATCATCAAGAAACGCCACTTCAAGCAATGAGAGAGTTGCCTTACGATCTCCTGCAGTTGAGTCTGTTGCCTGCTCATTATCATGGGAGGATACCAACTCTCATTCGCCATTACTTGGCTCTCTGAAGCTCTCCAATGTAGACGATGATGATGATGAATTAGAATGTTATGCCCTTGTACAAAAGATAGTATCATCGGCTGGATTAGGCAATGTGCAGTTGAGTGTGGTTTTTACAGGTTGGTATTTGCCCGATTGCCCTCTTGATCCTGGATTGTGTGACAAGTTCTTGGGCCGCAAGGAGGAGGCTGCTAAATCGAGGGAGCGAAGGTCAAACCAAAAGCTTCTTTTTGATTGTGTAAATATGGCCTTAGTAGAGACTGGCCAGGATGCCTTACTGAGCACCTACCCATGGAGTAGAGCATGCTTCGGAGCATGGTGGGAGACATTATCTCAAGATTTGGGGGAAGAAGTATGGAGTCATGTGAGAGAATGGCTTTATGGTGCGGGGAGGTTTGTGGCACATGAGAACGACAATGCCGGAACAATGTTGGAAAGAATTGTGCAGCAAGAGGTGGAAGGAGGAGGTTGGATGAAATCAATGAGATCAGAAGCGGATGAGATCACAAAACAGATTGCGAGTAGTGTGTTGGAGGAGCTAGTCAGAGAAGCTGTGGAGGATCTCGCAATTTGTTTTCGACAGTAA
>m.95281
ATGAAGGTATGGAATTTGAGTCCGAAGATGCTGCAAGGGATTTCTACAGCATATATGCAAGAAATGCAGGTTTTCGAATTCGGATCAGCAGGCCTCCATGCTGACCAAAAACAGCAAGAACGGACAGGTACTAGAGTTGGTTGCAAGGCTATGATAATGATTAAAAAAATTGGTCCTGGCAAATGGGTAGTTACCAAATTTGTACGGAACCATAATCACGGACCAGTTCCACCAAGAAAACTTGATGTTAGGTCAGCACATCAGGACTGCAATCCAATGGAAAAGCCACATTCTATTGAGGTGGACCCTATTGAGGAACCGATTGAGGGTATGGAATTTGACTCTGAAGAAGCTGCAAAATCGTTCTATATAAATTATGCGAGGCTTAATGGTTTTCGTGCACGTATTAGCAGGTACTGCCGTTCAAGGCGTGATAATTCAATCATTTCTCGTCAGATTGTGTGTTCCAAGGAAGGCTTCCGTGAGGTTCGAGCCAAGAAAGAGATGACTGACGAAGGGAGAACGAAGCGCCCGAGAATGATAACAAGAGTTGGTTGCAAAGCTATGATTGTAGTGAAAAAGATGAACTCTGGAAAATGGATGGTGTCTAAATTTGAGAAGGTGCATAACCATACGTTGTTATCTTCTAAACCGATCCCTTTTACATCAAACATAACTTCTGGAGAAGCTGCTGATTTTGCTGCAAAGAGTTCAGATCCTAATGAAGCGAAGGTTGAAGGACATAGTGCAGGAACTCAATGTAGTTCTACAGATTCGCTCACTGTCCTTTACAACCATTTATGTCAGGAGGCCATAAAATTTGCAAAAGAAGGATCAGTCACAGAAGAAATTTACCATGTGGCAATGTCTGCCTTGAAAGAGGCTGCAGAGAAGGTTGCTCAAGTCAAAAGGTGTTATCCAATAATGCCAGAGCGTGGAGTTTCTATTAGTGAAAGCAAACATAAGGTGCTACAGATGAAAACTATGAGTGCTTCACAATGTTCAGATGAGGTCAAACAGAAAATAACACCATCACAGCTCAAGCTTTTTCAAGAGCCTACCTCCAATCTAGTGCTTATACCAACCAACCCTTTTACTGATTCAACCTTATCTAATTATGACGACAATGCTCCGTTATCACGTACTTTCCCCACAAATGGGGAGCAAGGCAGGGATGTATCAGAATGTTCTTATTTGCATGCTGAGAAAAGTAAGGAGGACCTTTCTGAGAAATATCAGAATACCAGTTCTAATCAAGCCACGCAGAGAAAGCATGAAAGTTTTCATGGACCTTCGGAAGAAACTACAGTTGCTATTCCTGCGATACCTCTCACGCTGTACATGCCTGTGACGAGGAACTCACCTGGAGCTTCTGCTGATGGACAGTACAGATTGATGACTGCACCTATTGAAGCAGTTCCAATTTCATACCGTCTTGCAGAACCCATCAGACAACCACATAGAAGTTTTTGTAATTTAGGTCCATTGCCAGGTGTTCTGTCTGAACCGAACAAGCGAGGAAAAGGTCCAAACCCTCTGGTCCATGCTACAGCTCTTGCTTGTGGTGCTCGTGTTGTTCCTCTTGAGGAGGCAGCTTCATTGATCAAGGCCATTGAGTCCAAGATCAGATCTGGAAGGGCCACAATAGCAAGATTGAATTCAAGCAACCTGACACCTCTAGTTACTGAGGCTGTCTCTATGTCATTTTCTAGTGAAAATGATGAGGAGAATGACCACAGTGAACCCCTGACGGTGATCGTCGAACGCAACTGCCATGATCAGAGCTCTGAGGAAATGAAGTTGCAAGGTGAGCCATCAGAGTTAGAAACTGAATCTGAAAATTGTCCTGTGCAGCCTGAAAATGAAAACCATGGTACTGCTGATTGCTGA
>m.95283
ATGACTGACGAAGGGAGAACGAAGCGCCCGAGAATGATAACAAGAGTTGGTTGCAAAGCTATGATTGTAGTGAAAAAGATGAACTCTGGAAAATGGATGGTGTCTAAATTTGAGAAGGTGCATAACCATACGTTGTTATCTTCTAAACCGATCCCTTTTACATCAAACATAACTTCTGGAGAAGCTGCTGATTTTGCTGCAAAGAGTTCAGATCCTAATGAAGCGAAGGTTGAAGGACATAGTGCAGGAACTCAATGTAGTTCTACAGATTCGCTCACTGTCCTTTACAACCATTTATGTCAGGAGGCCATAAAATTTGCAAAAGAAGGATCAGTCACAGAAGAAATTTACCATGTGGCAATGTCTGCCTTGAAAGAGGCTGCAGAGAAGGTTGCTCAAGTCAAAAGGTGTTATCCAATAATGCCAGAGCGTGGAGTTTCTATTAGTGAAAGCAAACATAAGGTGCTACAGATGAAAACTATGAGTGCTTCACAATGTTCAGATGAGGTCAAACAGAAAATAACACCATCACAGCTCAAGCTTTTTCAAGAGCCTACCTCCAATCTAGTGCTTATACCAACCAACCCTTTTACTGATTCAACCTTATCTAATTATGACGACAATGCTCCGTTATCACGTACTTTCCCCACAAATGGGGAGCAAGGCAGGGATGTATCAGAATGTTCTTATTTGCATGCTGAGAAAAGTAAGGAGGACCTTTCTGAGAAATATCAGAATACCAGTTCTAATCAAGCCACGCAGAGAAAGCATGAAAGTTTTCATGGACCTTCGGAAGAAACTACAGTTGCTATTCCTGCGATACCTCTCACGCTGTACATGCCTGTGACGAGGAACTCACCTGGAGCTTCTGCTGATGGACAGTACAGATTGATGACTGCACCTATTGAAGCAGTTCCAATTTCATACCGTCTTGCAGAACCCATCAGACAACCACATAGAAGTTTTTGTAATTTAGGTCCATTGCCAGGTGTTCTGTCTGAACCGAACAAGCGAGGAAAAGGTCCAAACCCTCTGGTCCATGCTACAGCTCTTGCTTGTGGTGCTCGTGTTGTTCCTCTTGAGGAGGCAGCTTCATTGATCAAGGCCATTGAGTCCAAGATCAGATCTGGAAGGGCCACAATAGCAAGATTGAATTCAAGCAACCTGACACCTCTAGTTACTGAGGCTGTCTCTATGTCATTTTCTAGTGAAAATGATGAGGAGAATGACCACAGTGAACCCCTGACGGTGATCGTCGAACGCAACTGCCATGATCAGAGCTCTGAGGAAATGAAGTTGCAAGGTGAGCCATCAGAGTTAGAAACTGAATCTGAAAATTGTCCTGTGCAGCCTGAAAATGAAAACCATGGTACTGCTGATTGCTGA
>m.95286
ATGAAGGTATGGAATTTGAGTCCGAAGATGCTGCAAGGGATTTCTACAGCATATATGCAAGAAATGCAGGTTTTCGAATTCGGATCAGCAGGCCTCCATGCTGACCAAAAACAGCAAGAACGGACAGGTACTAGAGTTGGTTGCAAGGCTATGATAATGATTAAAAAAATTGGTCCTGGCAAATGGGTAGTTACCAAATTTGTACGGAACCATAATCACGGACCAGTTCCACCAAGAAAACTTGATGTTAGGTCAGCACATCAGGACTGCAATCCAATGGAAAAGCCACATTCTATTGAGGTGGACCCTATTGAGGAACCGATTGAGGGTATGGAATTTGACTCTGAAGAAGCTGCAAAATCGTTCTATATAAATTATGCGAGGCTTAATGGTTTTCGTGCACGTATTAGCAGGTACTGCCGTTCAAGGCGTGATAATTCAATCATTTCTCGTCAGATTGTGTGTTCCAAGGAAGGCTTCCGTGAGGTTCGAGCCAAGAAAGAGATGACTGACGAAGGGAGAACGAAGCGCCCGAGAATGATAACAAGAGTTGGTTGCAAAGCTATGATTGTAGTGAAAAAGATGAACTCTGGAAAATGGATGGTGTCTAAATTTGAGAAGGTGCATAACCATACGTTGTTATCTTCTAAACCGATCCCTTTTACATCAAACATAACTTCTGGAGAAGCTGCTGATTTTGCTGCAAAGAGTTCAGATCCTAATGAAGTGAAGGTTGAAGGATATAATGCAGGAATTCAATGTAATTCTACAGATTCACTCACTGTTCTTTACAACCATTTATGTCAGGAGGCCATAAAATTTGCAAAAGAAGGATCAGTCACAGAAGAAATTTACCATGTGGCAATGTCTGCCTTGAAAGAGGCTGCAGAGAAGGTTGCTCAAGTCAAAAGGTGTTATCCAATAATGCCAGAGCGTGGAGTTTCTATTAGTGAAAGCAAACATAAGGGGAGCAAGGCAGGGATGTATCAGAATGTTCTTATTTGCATGCTGAGAAAAGTAAGGAGGACCTTTCTGAGAAATATCAGAATACCAGTTCTAATCAAGCCACGCAGAGAAAGCATGAAAGTTTTCATGGACCTTCGGAAGAAACTACAGTTGCTATTCCTGCGATACCTCTCACGCTGTACATGCCTGTGA
>m.95291
ATGATATCTTTGTACTCGTGCACCTTAATAGATCGTTACCTGCAGTCAGGGCATTGTTCTGATATATGTTCATTTTCTTGTACTACAGATGGACAGTACAGATTGTTGGCTACACCAATTGAAGCAGTCCCAATTTCATACCGTCCTGCAGAACCCATCGGACAACCACATAGAAGTTTCTCTAATTTAGGTCCATTGCCAGGTGTTCTGTCTGAACCGAACAAGCGAGAAAAATGTCCAAACTCTCTGGTGCATGCCACAGCTCTTGCTTGTGGTGCTCGTGTTGTTCCTCTTGAGGAAGCAGCTTCGTTGATCAAGGCCATTGAGTCCAAGATCAGATCTGGAGGGGCCACAATAGCAAGATTGCCTTCAAGCAACCTGACACCTCTAGTTACTGAGGCTGTCTCTATGTCATTTTCTAGTGAAAATGATGAGGAGAATGACCACAGTGAACCCCTGACGGTGATCGTCGAACGCAACTGCCATGATCAGAGCTCTGAGGAAATGAAGTTGCAAGGTGAGCCATCAGAGTTAGAAACTGAATCTGAAAATTGTCCTGTGCAGCCTGAAAATGAAAACCATGGTACTGCTGATTGCTGA
>m.95292
GATACTGTCGTTCAAATACAGTCCAATCATGAGGGCACTGTCAATCAGTTACAATCGAGCCAAGCACACGCTGTCGTTCAAATACAGACCAATCAGGAGAGCACTGCCAATCAGTTACAGGCGAATCAGTTACAGTCGAGCCAAGAAGACACAGTCATTGGTATGCAGACTATACAGGAATACATTACCAGTCACTCACAGTTGCAGCCGAGACATGCAGACACTGTGAATCAAATACAGACTAATCGGGAAAACATTGCCGATCAGTTACAGTTGAGCCAAGCGGACACTGTCATTCAAATACAGACCACACAGGACTACATTACCAATCACTCACAGTTGAGCCAAGCAGATGCTGTGAATCAAATGCAGATTAACCAGGAAAATACTGCCAGAAAATTACAGTTGGGCCAAGCTGACACTGTCAATCAATTGCAAACTATGCAGGAAAACAGCACCAACCGGTCACAGCTGATCCAAGCTTTAACTGTCAATCAAATACAGGCATCGCAAGAATACATTACCAATCAATCACAGCTGAGCCGAGGAAATGCTGTGAATCACATGCAGATTAACCAGGAAAACACTGCCAATCAACGTCAGTTGAGCCATGCTGACACTGTCGATCAAATACATACTATGCAGGAACATACTACCAATCGGTCACAGCTGATCGAAGGTTTAACTGTCAATCATATACAGACTATTCGGGAAAACAATACCAGATACTTGCAACCAAATTATGCTAAAAATCCTATGTGGCAGTCTGGTTTCTCTTTGCCTCTTGAGCGCGGAGATGGAGCACCTATCACATGCTTTTGGAAAAATGTTGAAAATCAGGAGTCATCGGTTCCCATGCAAATAGATGCAACACCTATTGCAACCTCCTCAGCAAATGTTCAATGCCAAGATGCGCCAGCCCAAGAATCTTCTCTGCCAACACAGGCTGCACTGCCTGGAACAACTGCTGACCCATCTGGGTTTGCCCTTCCATCTCTATTTGGAAATTCCTGGTCAGATCCATGCATCGAGTTTGCATTTAAGACCCTTACGGGCGACGTTCCTGTTCTGGATGACACTGTAGCTGTTACAGACTAC
>m.95293
GGAAAGATCGTTATGGATTCGAATGAAGATTCGTCTTCTATAACACAAAGTGGGCTTGCTAGAGGAAACAATGTTATAGATTCCAACGAGGATTCATGTTCTAGAACACGGAGTGGGCTTGTTAGAAGAAGACCCTCTATCAAGGTAGAAAGCAAGGATGAACCAGTCATTAATGGGCTGCCTGATGGATGTTGGAAAGTAGAGAGTCCAGAAAAAAATGGATCAAATCAAAGGAGTGATCTGGATGGCCCGGTCATTAAGGGGCCAGATGGATGGTGGAAAGAAGACAGACCAATAAAGAACCGATTAAATCACAAGAGTGATCAGGTTCAAAACAAGGATGAACCTGTCATGAAGGGGCCTGATGGATGGTGGAAAGAAGACAGGTCCAGAAAGAATAGATCAAATCACAAGACTGATCTGGTTCAAAGAAAGGATGAACTAGTCATTAAGGGGCTGCCTGATGGATGGTGGAGAGAAGACAGGCCAAGGAAGACAGGATCAATTAACAAGACTGATCCGTACTACATTGATCCAGTCAGTGGTTACGAATTTCGCTCTCTGAAGGATGTGCACCGTTATATTGAATCAGGAGACATCAATCAGTGCAATTTTAGGCCAAAGAAGAGAACTATCCAGGATGTTTGTATTACAGAAAACCAATCTCATACAAGAACACCATCAGAACACACAAGGCCAGGTACTGCTGATAAGGCTATTCAATGTGAATTACTAACTTCAGAAGGTATCATGCTACCGTGGGTGGAACTGTTCAGTCCATGTACTGAAAATACGATGTTACCAAAGTCTGAGGGCATAAAACGAATAGGAAGATATGCCAACAAGGTTGATCCTTTGGAACACGAGTATGTGCGACTGGTCTCTGTACAGCGTCCTTCAGGGGGGAGGAAACCTGTTACAAGAAAAGAGCCAAATGCAGAGGTGAAACCCAAGAAGCGTAAAACCACGCCTGAAAAAAAGATTGCCACACCTCCCCGAGCATCACCTCGCTTAGCTGCACTGAAGGTTAATCCTGAAGGAAACACGGAGCCTGAAGATGAACCGATCAGTGTAAATCTTGTCAATCAGGTACAATCTATTAAAGAAAAAACTGCCGATCAGTCACAGTTGAGTCAAGCAGACACTGTCATTCAAATACAAACCAATCAGGAGAACACTGCCAATCAGTTACAGTTGAGCCAAGCAGATACTGTCGTTCAAATACAGACCGATCATGAGGCCACTGTCAATCAGTTACAGTCGAGCCAA
>m.95294
GATACTGTCGTTCAAATACAGTCCAATCATGAGGGCACTGTCAATCAGTTACAATCGAGCCAAGCACACGCTGTCGTTCAAATACAGACCAATCAGGAGGGCACTGCCAATCAGTTACAGTCAAGCCAAACAGACAGTGCCAATCACATACATGCTATGCAGGAATACACTACCAGTTACCCGCAGCTGAGCAAAGTAGACATTGTGAATCAAAAACAGACTAATCAGGAAAATACTGCCAATCAGTTACAGTCGGGCCAAGCAGACACTGTCGTTCAAATACAGACTACGCGGGAATACATTACCAACCACTCACAGCCGAGCCAAGCAGATGCTGGGAATCAAATGCAGATTGACCAGGAAAATACTGCCACACAATTACAGTTGAGCCAAGCTGACACTGTCAATCAATTGCAAACTATGCAGGAAAACAGCACCAATCGGTCACAGCTGATCCAAGCTTCAACTGTCAATCAAATACAGACAACGCAAGAATACATTACCAATCACTCACAGCCGAGCCAAGGAAATGCTGTGAATCACCTGCAGATTAACCACAAAAACACTTGCAATCAACGACAGTTGAGCCTTGCTGACTCTGTCGATCAAATACAAACTATGAAGGAACATGCTACCAATCGGTCACAGCTGATTGAAGGTCTAACTGTCAATCAAATACAAACTATTCGGGAAAACAATACCAGATACTTGCAACCAAATTATGCTAAAAATCCTATGTGGCAGTCTGGTTTCTCTTTGCCTCTTGAGCGCGGAGATGGAGCACCTATCACATGCTTTTGGAAAAATGTTGAAAATCAGGAGTCATCGGTTCCCATGCAAATAGATGCAACACCTATTGCAACCTCCTCAGCAAATGTTCAATGCCAAGATGCGCCAGCCCAAGAATCTTCTCTGCCAACACAGGCTGCACTGCCTGGAACAACTGCTGACCCATCTGGGTTTGCCCTTCCATCTCTATTTGGAAATTCCTGGTCAGATCCATGTATCGAGTTTGCATTCAAGACCCTTACGGGTGATGTTCCTGTTCTGGATGACACTGTAGCTGTTACAGACTAC
>m.95295
GATACTGTCGTTCAAATACAGTCCAATCATGAGGGCACTGTCAATCAGTTACAATCGAGCCAAGCACACGCTGTCGTTCAAATACAGACCAATCAGGAGAGCACTGCCAATCAGTTACAGGCGAATCAGTTACAGTCGAGCCAAGAAGACACAGTCATTGGTATGCAGACTATACAGGAATACATTACCAGTCACTCACAGTTGCAGCCGAGACATGCAGACACTGTGAATCAAATACAGACTAATCAGGAGAACATTGCCAATCAGTTACAGTCGGGCCAAGCAGACACTGTCGTTCAAATACAGACTACGCGGGAATACATTACCAACCACTCACAGCCGAGCCAAGCAGATGCTGGGAATCAAATGCAGATTGACCAGGAAAATACTGCCACACAATTACAGTTGAGCCAAGCTGACACTGTCAATCAATTGCAAACTATGCAGGAAAACAGCACCAATCGGTCACAGCTGATCCAAGCTTCAACTGTCAATCAAATACAGACAACGCAAGAATACATTACCAATCACTCACAGCCGAGCCAAGGAAATGCTGTGAATCACCTGCAGATTAACCACAAAAACACTTGCAATCAACGACAGTTGAGCCTTGCTGACTCTGTCGATCAAATACAAACTATGAAGGAACATGCTACCAATCGGTCACAGCTGATTGAAGGTCTAACTGTCAATCAAATACAAACTATTCGGGAAAACAATACCAGATACTTGCAGCCAAATTATGCTAAAAATCCGATGCGGCAGTCTGGTTTCTCTTTGGCTCTTGAGCGGGGAGATGGAGCACCTGTCACGTGCTTCTGGAAAAATGTTGAAAATCAGGAGTCATCGGTTCCCATGCAAATAGATGCAACACCTATTGCAACCTCCTCAGCAAATGTGCAATGCCAAGATGCGCCAGCCCCAGAACCTGTTCTGCCAACACAGGCTGCACTGCCTGGAACAACTGCTGACCCATCTGGGTTTGCCCTTCCATCTCTATTTGGAAATTCCTGGTCAGATCCATGTATCGAGTTTGCATTCAAGACCCTTACGGGTGATGTTCCTGTTCTGGATGACACTGTAGCTGTTACAGACTAC
>m.95299
ATGCATGGGTCTATTTCCAGAGGCGAGAGCATAGAAGAGTTAGTTCGGGTCATCTCACTTCTGCGAGGTGGGCATGGAAAGCGAGACGCGCTGCGGAGCCGACTCTTTCCACTGCTGTGTGATAGTCTTGATCTGGGTGAAGAACTGCACCCCTGCCTTGCCATAGAAATTCAAGTCTCCTGCGAAGGAGGCTTTGCTGCCGGTGAAGGAGAAGAATGGCAGGGGTACTGGAATCGGCACATTGATGCCCACCTGGCCAGCTTCAATGTCCGTTTGAAATTTCCTTGCAGAGACACCAGATGTGGTAAATATGGAAGCACCATTGCCATACTTGTTTCTGTTTACAATTTGAATGGCATCATCTAG
>m.95300
ATGAAGGATTCCATAGTGAAAAGGCTAAAAGACCAACTATTTGTGGCCCGCTCATACTATCCAATCATTGCCAAATTTCAAGGACAGGAGGCACTTACTCAGGAAATGAAGCAAAACATACAAGACCATGAGAGGGTTCTCAGTGCATCCACTGTTGATGCTGATCTACCATCATTTATCAACAAGAAGATAGAGCAGATGGAGCACACAATAGCGAAAGCAAAATCTTGCACTGTGGATTGTCACAATGTTGACAGGAAGCTTCGGCAGATACTTGATATGACTGTGGATGAAGCTCATTTTCATATGAAGCAGAGTGCATACCTGTACAACCTTGGTGTTCACACAATGCCCAAAAGTCATCATTGTCTTAATATGAGATTGACAGTAGAATATTTTAAATCAACTACATTGGATTCAGATGACTCTCCTGTCCATAAGTTTAGCATTCCAGATCATAGGCACTATATTATCTTATCTAAAAATGTACTTGCAGCTTCTGTTGTCATCAACTCAACTGTTAGTAGTTCTGAGGAGACCAGGAATGTAGTCTTTCATGTACTAACCGATGCTCAAAATTTCTATGCCATGAAGCATTGGTTTGCAAGAAATGCCTACAGGGAATCAGCTGTCAATGTCATTAACTACGAGCATATTATTCTGGAGAATTTGCCAGAGTTTAGCATGCAGCAGTTATATATGCCTGAGGAATTCCGTGTTTTCATCAGTAGTTTTGAGCGACCTACTGAGAAGTCTAGAATGGAGTATTTATCAGTGTTCAGTCACTCACATTTCTTTATTCCGGAAATATTTAAGGATTTAAAGAAGGTGATTGTGTTGGATGATGATATGGTTGTTCAACGTGATCTCTCTTTCTTGTGGAATCTTGATATGGGAGATAAGGTTAATGGTGCTGTCAAGTTTTGTGGCCTGAGATTGGGCCAACTAAGAAACCTTCTCGGTAAGGCGACCTATGATCCCCAGTCATGTGCATGGATGTCTGGGGTGAATGTGATTAATTTGGATAAATGGAGAGAGTATAATGTTACAGAGAATTACCTACATCTCCTGGAAAAGTTCTGGAACAATGATGATGAGGCCTTACTGCGAGCTGCAGCTTTACCTATAAGCTTGCTTTCCTTCCAACATCTTATATATCCTCTTGATGAGAGGTTGACTTTGTCTGGACTTGGCTATCAGTATGGAGTTGAAGAAGAAGTTATACGAACTTCTGCATCATTGCACTACAATGGTAATATGAAACCTTGGCTTGAGTTGGGTATACCAAATTACAGGAAGTACTGGAAGAGGTTTCTTGCACGAGATGAGCGATTCATGGACGAGTGCAATGTAAGTCCATAG
>m.95303
GAGTGTTGCTTTCTTGGGGGCGGGGGGAGGTCAGGGATGTCGTCGTCTTCGTCGACCGTGGTCTACGAGGGGTGGATGGTGCGGCATGGTCGCCGCAAGATTGGGCGGTCCTTCATCCACATGCGCTACTTTGTGCTGGAGACCCGGCTGTTGTCGTACTTCAAGCGTAAGCCCCAGCACAAGATGCCCAAGCTCCCCATCAAGTCCCTCCACATCGACGGCAACTGCAGGGTCGAGGACAGGGACCTCAAGATGCACATGGCAATGAAGTTAGCAAGGATAGAAAGAGACGAGGCAAAGGTGCAAATGCAGATGAAGTGGAAAATGCAAAGGCTTGTCAACTTAATTTGGGAGCTACTACCTCTGGTCCACAGAACACAAAGTAGTTATGAAGGATTCCATAGTGAAAAGGCTAAAAGACCAACTATTTGTGGCCCGCTCATACTATCCAATCATTGCCAAATTTCAAGGACAGGAGGCACTTACTCAGGAAATGAAGCAAAACATACAAGACCATGA
>m.95305
ATGTTTTGGCACGTACCTGGACTTTCCGCCGCATCACCAGTGGATACTATTTTAGACAAGGAAAATTTTAAGTTGGAAGACCTTCTTGATGAGGATGAAATAATCCAGGAGTGCAAAGCACTGAACACCCGCCTAATCAATTTTTTGCGAGACAAAGTTCAAGTGGAGCTACTGCTCAGTTACATTGTGGAAGAGGCACCTGAAGATGCTGAGAAGAAGAGGATATTCAGATTTCCCTTTATAGCTTGTGAAATATTTATATGTGAAGTGGATGTCATCATGAAGACATTAGTGGAGGATGAAGATCTCATGAATTTACTTTTCTCCTTCCTGAAACCTGACCACCCTCATGGGACATTGTTGGCTGGCTACTTTGGCAAGGTGGTTATTTGCTTGATGCTGCGGAAGACACTCCCATTTATTAATTATGTACAGGGCCATCCTGAAATAGTTAGCCAACTTGTTGATCTTATTGGGATTACTTCTATCATGGAGGTGTTGATCCGCTTAATCGGTGCTGATGAAACTATGTATTCAAGTCATGCGGATTCGATGCAATGGTTAGATGACATACAAGTCCTTGAGATGATTGTTGACAAATTCAGCTCATCAGATTCTCCTGAGGTTCATGCGAATGCTGCTGAAATCCTTTGTGCAGTAACTAAATATGCCCCTCCAGCACTTGCTACAAAAATTTCCAGTCCTAGGTGCTTTCTATTTGTGCACTCTTGCATTGTAATACTGAATTTGCCAAGATTTATATTGTCTCAGGGATTTTATATTTTCAATCTGGTATTCAACACAGCTCTGTGTATTCTGTTCTTCTTTACTTCATATTTGCAGTTTTGTGGGGAGATTATTTCATCATGCTTTTGA
>m.95308
ATGGCGACGTCGTCGTCGGCCGGTGGTGGGGGCGGCGCGCCCGGGCTGAAGACCTACTTCAAGACCCCCGAGGGGCGGCACAAGCTGCAGTACGAGAAGACCCACTCCGCGGCCGCCCTGCACTACGGCCACGGCGGGAAGACCGTCTCGCAGTTGACGGTGGTGTACCTGAAGGAGAGGTCTACTGGCCAAGGCTCCACACCATCAACACCAAGCTCCAGCAGTGGGATGCGATTGGCGGCAGCAAGGCTGATGGGCACCGGTAATGGTAGCCGGGCACTTAGCTTTGTTGGGAACAATGGTGTCAGCCGGGCTGTGTCTGGAAGCAGTCGCATGGGAGGAAGCCTTGGTACATCTACAAGCCTTGGTGGATCGCAAGCTGTAGCAAACTATGATGGCAAGGGTGCATACATCATCTTCAATGCTGCCGATACACTATTCATCAGTGACCTAAATTCCCAGGACAAGGATCCTGTAAAGTCCATCCATTTTAGCAACTCAAACCCACTGTGCCACGCGTTCGATTCGGAGGCCAAGGAGGGGCATGACCTGATCATTGGGATGGGATCAGGGGATGTGTATTCAATGTCGCTGAGGCAACAGTTACAAGAACCTGGAAGGAAGCCTGTCGCAGCCCAACACTACAATAAGGGTGATAAAGATGGAACGAGCATTAGCAGCCGATGCACTTCTGTTGCATGGGTGCCGGAGCGTGAAGGCATCTTTGTTGTTAGCCATTCTGATGGAAATTTGTATGTGTATGATAAATGCAAAGATGGAAACACCGAATGTACATTTCCAGCTATAAAGGATCCAGCTCAGTTGATGGTTTCACATGCAAAGTCGAGTAAGAGTAACCCAATTGCTAGATGGCATATTTGTCATGGCTCAATCAATGCAATTTCCTTCTCTCCAGATGGGGCATACTTGGCGACTGTTGGGAGAGATGGTTATTTGAGAGTGTTCGACTTTTCGAAGGAACAACTAATATTTGGTGGGAAAAGTTATTATGGCGCTCTCTTGTGTTGCACCTGGAGCTCGGATGGCAAATATCTGTTGACAGGTGGCGAAGATGATCTTGTGCAGGTATGGAGCATGGACGACAGAAAGATAGTTGCATGGGGTGAAGGGCATAATTCCTGGGTTAGTGGAGTTGCTTTTGATCCATATTGGTCCTCACCAAATTCTGAT
>m.95310
ATGGCCGCCGACGCGCTCTCCATCATCCCTGGCGCCGTGCTGCGCAACCTCGCCGACAAGCTCTACGAGAAGCGGAAGAACGCCGCGCTCGAGATTGAGGGGATCGTGAAGCAGCTGACGACGGCGGGGGAGCACGAGAAGATAACGGCTGTGATCGGGCTGCTTACCAACGATTTCACCTACTCACCGCAGGCGAACCACCGGAAGGGTGGATTGATTGGTCTTGCAGCAGTTACCGTTGGGCTCACCAGTGAGGCTGCTCAGCATCTTGAGCAAATTGTACCTCCTGTGCTTAATTCCTTCCTGGACCAAGATAGCAGAGTGCGCTACTATGCTTGTGAAGCGCTATATAACATAGCAAAGGTTGTAAGGGGGGATTTTATCATCTACTTCAACAAGATTTTCGATGCGTTATGCAAACTGTCTGCAGACTCTGACGCTAATGTGCAGAGTGCAGCTCATCTCCTTGACAGGCTTGTCAAGGATATTGTAACTGAGAGCGATCAGTTCAGCATAGAAGAATTTATACCACTCTTGAGAGAGCGCATGAATGTGCTGAATCCTTATGTACGACAATTTTTGGTGGGGTGGATAACAGTTTTAGACAGTGTGCCTGATATTGATATGCTTGGTTTCCTTCCTGATTTTCTCGATGGTTTATTTAACATGCTGAGTGATTCCAGTCATGAGATAAGGCAGCAAGCAGATGCGGCACTTTCTGAGTTTCTGCAGGAAATCAAGAATTCACCAAATGTAGATTATGGTCGTATGGCTGAAATTCTTGTTCGGAGGGCAGGCTCTGCTGATGAGTTCACTCGGTTGACGTCTATCACATGGATCAACGAGTTCGTGAAGCTCGGTGGGGAACAACTCGTTCCTTACTATGCAGATATCTTGGGAGCTATCTTACCATGCATCTCTGATGAAGAGGAGAAAATTCGAGTGGTTGCACGTGAAACTAATGAGGAACTTCGTGCTATAAAAGCTGATCAAGCTGAAGGATTTGACATTGGAGCGATTCTCTATATTGCGAAGAGAGAACTGAATAGTGAACATGAGGCCACCCGGATTGAGGCATTGCATTGGTTTTCCACTTTGCTAGCTCGATATCGTGCTGAGTTCTTGGCATACCTGGATGACATCTTTGATCCACTTCTAAATGAACTCTCCGATCCTTCAGATGCGGTTGTCCTTTTAGTGTTGGAAGTTCATGCATGCATAGCTGAAGAGTCCCATCACTTCCATCATCTTGTATCGTACTTAATCCACACTTTCCACAACAATCATGTTCTGCTGGAGAAGCGTGGTGCTCTGATAGTTCGTCGACTCTGTGTTCTTCTGGGTGCCGAAAAAGTTTATCGAGAGTTTTCCACTATTCTTGAGAGTGAGGGTGACCTTGATTTTGCATCCACCATGGTTCAGGCATTGAATTTGATTTTGCTCACATCGACTGAACTTGGTGAGCTGCGGTCTCTTCTTAAGAAGTCATTGGTGGATTCTTGTGGAAAGGACTTGTTTTTATCTTTATATGCTTCTTGGTGCCACTCTCCAATGGCTACAATTAGCTTGTGTCTACTTGCTCAGGCATACAGTCATGCAAGCTGTGTTATTCAGTCTATGGGAGAAGAAGACATAAATGTGAAGTTTTTGGTGCAGTTAGATAAATTGATCCGTCTATTAGAGACTCCAGTATTTGCTTACTTGCGTTTGCAGCTTCTTGAGCCTGGAAAACACACTTGGCTTCTGAAAGCACTTTACGGTCTCCTGATGCTACTGCCTCAGCAAAGTGCGGCCTTCAAAATCTTGAGGACTCGACTGAAGACAGTGCCTTTCAGTGAAAATCTCAAGCGCACATCTTCAGCAAATCCATACTCTCAGATTCTACAAGTGACAGAAGATGGCAATCGGAATCAAGATACTCCGAACTATAGTGCAATCAATTTTCCATCTCGTCTCCAGCAATTTGAGAACATGCAGCAGCAGCACCGAAACCATTTGAAGAATCAACTGCAATCTCGGAAATCTGCTTCAGCAGTAGTATTATCACAGGAGATACAAAGATACGATGAAGGACATTCCTCCTCAATATCAGAGACAAGCAGGCCCCCTTCTAGAACATCCAGAGGCATTTCATGA
>m.95312
ATGTCTGCCAATCAACCTCTGAAAGCCACCATGCTTATACTACTGGCACTGTTGCTGTTGTGCTATGGCGTTGGCAACATCCAGTGCTCAACAGTCCATGAGAACAGCACTGATATGCTCTCATTGCTCGATTTCAAACATGCCATCACCAACGATCCAAGAGGTGTCTTGAACAATTGGAACGGAACGACTCCCTTCTGCAGGTGGAAGGGCGTGACATGCTCGGCACGCCTAGGGCGTGTCGTGGAGCTGGATTTCGCGGGCCAAGGCTTGACGGGCGAAATAAGCCCATCCCTTGGAAACCTAACGTTCCTTTCCACACTAAACCTCTCCACGAATTCCTTCTCTGGCCAGTTACCACCACTGAACTATCTCGAGCACCTACAGGTCCTCGATCTGAGCAAGAACTCGCTACATGGTAGTATTCCTGACGCACTCACAAATTGTTCTAGTCTATTACAATTATACCTCACCGAAAACTCACTATCCGGTGCGATTCCCCCAAAAATAGGTTCTCTCTCCAGGCTACAAGATTTAGAAATTTCTCGTAATCATCTTACCGGAATCATTCCACCAACTATCTTTAACATCACTGACCTAGGAGCACTCTTCCTTTCAAGTAATCAGCTCGAGGGAAGCATTTCCAGTGTGCTTGGACAATTGTCAGGCTCCGGTATACAGTACTTGTCACTTGCGGGCAATAGACTATTAGGTACCATCCCGGAAGTTAATCTTTCTTCTCTACTACTACTTGACTTGGGTACAAATATGCTGCACAAGACGTTACCACCTAACATTGGTGATATCCTTCCTAATCTCCTGTACCTTAGCTTGCAAAACAACATGTTCGAAGGTGACATCCCACCTTCTCTAGGCAATGTTTCAAGTTTAGAACACTTAGATTTATCTCGAAACAATTTCAGTGGTCTCCTTTGGTAG
>m.95314
ATGTCGTCCAATCAACCGGTGGAACTCACCTTGCTTATGCTATTGGCGTTGCTGCTGCTGTCTTATGGAGTTGGCAGAATTTGTTGCTCAATGGTCCCTGAGAACAGCACGGACATGCTCGCGTTGCTGGATTTCAGGGCCATCACCAACGATCCAAGAGGAGCCTTGAGCTCTTGGAACACCAGCAGCCACCACTGTGCGTGGATGGGCGTCAAATGCAGCCTGAAGCACCCAGAGCGAGTCACGACGCTAAACCTCACCGGCCTAGGCTTGTTGGGCCCAATAGCCTCTTCAGTCGCAAACTTGACTTTCCTTCATACTCTTGACTTGTCCAATAATCACTTCTCTGGCGACATACCTGCCCTCAACAATCTCCACAAGATGCAATTCCTTAATCTGAGCTTCAATACACTGGGTGGGATCATTCCAGATACGCTTACAAACTGTTCCAATCTAAGTACTTTAGACCTCTCTAATAACTTGCTCGCGGGCGCAATTCCTTGGAACATAGACTTCCTCTCCAATCTAGTGCATTTGCACTTCGGCAGAAATAACCTAACCGGAACCATCCCGCCAACCCTCGGAAATACCAGTCGATTATACTATGTCAATCTTGGAACAAATAATCTCGAAGGAAGAATTCCTGTCGAACTGGGGAAACTGTCAAACATGTCTCGTTTGCACTTAGGTACAAACAGTCTATCAGGTGAAACTCCACAAGTCATTTTTAACATCACTTCTCTTGAAAGACTAACCTTAGAGTCTAATATGCTAGGGAAGATATTGCCACCAGATATTGGCGATACCCTCCCCAATCTCGAACGGCTCACTTTGGCTGGTAACATGTTTCATGGTCATATCCCAGCTTCCCTAGGGAATGCATCACGGTTAGTAATGATAGGTCTCGAGAATAACAATTTTTCTGGCCAAATTCCTAGTTCATTCGGTAAACTTGCTAACTTATCTGCTCTAGGTCTTCACACGAACGAGCTTGAAGCCAGGGACAGCCAGAGCTGGGATTTCTTACATGCGTTGAGTAACTGTAGCCTTCTAAAAAAACTCTCGCTAGAAAATAATCGACTACATGGAGTAATACCAAACTCGATAGGTAATTTATCCATCAATCTTCAAGAACTACTACTGAGTAGGAATTATCTTTCAGGGACAGTCCCCCAAAGCATAGGGAACCTGCGTGGCTTAATTGAGCTAGGACTTGCTGGTAATGAACTCACTGGTTCAATTGACAACTGGATTGAAAACCTAAAAGGCCTTCAAGGTTTACATCTATACAAGAACAACTTCATTGGACCCATCCCATCTTTTTTCGACAGTTTTACAAATTTGAATTTACTTAGATTATCTGAAAACAAATTTCAAGGTCTCATACCGTCGAACTTGGGAAGCCTTGAACAACTCATAGAATTGGATCTTAGTGATAACAATCTCCATGGTCATATACCTAAAGAGGTCCTTAGCGTGCCCACAATGGAATCCTGTTCATTATCCTACAACAATTTAGAAGGTTCAATACCTCTAGATATTAGTAAGCTTCAACAACTCACAGAACTGTATCTTTCATCAAACAAACTCACTGGAGATATTCCTAATAGTTTGGGCCAGTGTCCACAGATAGAAACTATACAAATGGACCTGAACTTCCTCACGGGAAACATTCCAATATCTTTTGGCAATCTAAAGAGCTTGGTCATGCTGAATCTTTCCCGTAACAACTTGTCAGGCAACATCCCAACAGTTCTAATTGACCTACAGCTCCTTAGTAAGCTGGACCTTTCTTACAATCATCTCCAAGGAGAAATTCCAAGAAATGGGGTATTCAAAAATGCTACATCTATTTATCTTGACGGCAATTGGGGACTCTGTGGGGGAGTGGCGGATCTCCATATGCCCTTGTGCCCTGGTGTTTGTCGGAGATCAGAAACAGAGTATTATTTGGTCAGAGCATTGATTCCAATATTTGGTTTCACGTCACTCGTAATATTGACTTACATTATAATTCTTTGGAAGAAGAAGACATCACGAGGAACATACTTACAGTTGCTTTCTTTTGGCAAGAATTTTCCTAGAGTTTCTTATAATGATCTAGCTCGAGCTACGGGGAACTTCTCACAATCAAACCTTATCGGAAGAGGAAGCTATGGTTCAGTATACAGAGGAAAGTTGACTCAAGCCAAA
>m.95318
CACGTCGCGGCGCAGCCTGGCGTGCTGGCCGTCCACCGGGACGAGGCGCGCCACGTCCACACGACCCACACCCCGGCCTTCCTCCACCTGAATCAGGCCGCCGGGCTCCTCCCTGCCGCGTCCGGCGCCGCGTCGTCCGTCGTCGTGGGCGTGCTCGACACCGGGATCTACCCCATCGGCCGCGGCTCCTTCGCGCCCGCCGTCGGGCTCGGCCCGCCGCCTGATTCCTTCTCCGGCGGGTGCGTCTCCGCCGGCGCCTTCAACGCCTCCGCCTACTGCAACAGCAAGCTCATCGGCGCCAAGTTCTTCTACAAGGGATACGAGGAGGCCCTCGGCCACGCCATCGACGAGACGAAGGAATCTAAGTCGCCGCTGGACACCGAGGGCCACGGGACCCACACCGCCTCCACGGCCGCAGGGTCGCCGGTGGCGGGCGCTGGGTTCTTCGACTATGCGCGCGGCCAGGCGGTGGGCATGGCCCCCGGCGCGCGCGTCGCGGCGTACAAGATCTGCTGGAAGAGCGGCTGCTTCGACTCCGACATACTCGCGGCGTTTGACGAAGCCGTCGCCGACGGCGTCGACGTCATCTCCCTCTCCGTCGGCTCCAGCGGCTACGCCCCCAGCTTCTTCCGCGACTCCATCGCCATCGGCGCCTTCGGGGCCGTGAAGAAGGGCATCGTCGTGTCCTGCTCTGCCGGCAACTCCGGTCCCGGAGAGTACACCGCGACCAACATCGCGCCGTGGATACTGACCGTCGGCGCGTCCACCATCGACCGAGAGTTCCCCGCCGATGTGGTTCTCGGCGACGGCCGGGTGTACGGCGGCGTGTCACTGTACGCCGGGGACCCCCTGAACTCGACGCAGCTGCCGGTGGTGTACGCCGCGGACTGCGGCTCCCGGCTTTGCAACATGGGCGCGCTTGACCCGGAGAAGGTTGCCGGAAAGATCGTCCTTTGTGAACGTGGAGGCAACGCCCGCGTCGAGAAAGGCGCGGCGGTCAAGCTGGCCGGGGGAGTCGGAATGATTCTTGCCAACACCGAGGAGAGCGGCGAGGAGCTCATCGCCGACTCCCACCTCGTCCCGGCGACAATGGTGGGGCAGACGTTCGGCGACAAGATCAAGCACTACGTCCAGACCGACCCGTTCCCGACCGCGACCGTCGTGTTCCGCGGCACGGTCATCGGGAAGTCGCCGTCCGCGCCGCGTGTCGCGTCCTTCTCGAGCCGGGGCCCCAACTACCGCGCGCCGGAGATCCTCAAGCCCGACGTCATCGCCCCCGGCGTCAACATACTCGCGGCCTGGACCGGCGAAGCCGCCCCCACCGACCTCGACATCGACCCGAGGCGCGTCGAGTTCAACATCATCTCCGGCACGTCCATGTCGTGCCCGCACGTGAGCGGCCTCGCCGCGCTGCTCCGCCTGGCGCACCCGGACTGGAGCCCCGCGGCGATCAAGTCGGCGCTCATGACCACGGCGTACAACGCGGACAACTCCGACGAGACCATCAAGGACCTGGCGACGGGCTACAAGTCGACGCCGTTCATCCGCGGCGCGGGCCACGTCAACCCCAACCGCGCGCTCGACCCCGGCCTCGTGTACGACGCCGGCACCGACGACTACGTCAGCTTCCTCTGCGCGCTCGGCTACTCGCCCTCCCTGATCTCCGTCTTCACGAGAGACGGCTCGGTCGCCGACTGCTCGACGAAGCCCGCCCGCTCCGGCGACCTCAACTACCCCGCCTTCGCGGCCGTCTTCTCGTCCTACAAAGATTCGGTCACCTACCACAGGGTGGTGCGCAACGTCGGCAGCAACGCCAGCGCGGTATATGAGGCCAAGATCGAGAGCCCCTCCGGCGTGGACGTCGCGGTGAGCCCGAGCAAGCTGGTGTTCGACGAGGAGCACCGGAGCCTGGCGTACGAGATCACGCTCGCGGTGTCCGGCAACCCGGTGATCGTCGACGCCAAGTACTCGTTCGGGTCGGTCAGGTGGAGCGACGGCGTGCACGATGTCACGAGCCCCGTCGCCGTGACGTGGCCACCGAGCGGCGGAGCATCGTCTATGTAG
>m.95320
CACGTCGCGGCGCAGCCTGGCGTGCTGGCCGTCCACCGGGACGAGGCGCGCCACGTCCACACGACCCACACCCCGGCCTTCCTCCACCTGAATCAGGCCGCCGGGCTCCTCCCTGCCGCGTCCGGCGCCGCGTCGTCCGTCGTCGTGGGCGTGCTCGACACCGGGATCTACCCCATCGGCCGCGGCTCCTTCGCGCCCGCCGTCGGGCTCGGCCCGCCGCCTGATTCCTTCTCCGGCGGGTGCGTCTCCGCCGGCGCCTTCAACGCCTCCGCCTACTGCAACAGCAAGCTCATCGGCGCCAAGTTCTTCTACAAGGGATACGAGGAGGCCCTCGGCCACGCCATCGACGAGACGAAGGAATCTAAGTCGCCGCTGGACACCGAGGGCCACGGGACCCACACCGCCTCCACGGCCGCAGGGTCGCCGGTGGCGGGCGCTGGGTTCTTCGACTATGCGCGCGGCCAGGCGGTGGGCATGGCCCCCGGCGCGCGCGTCGCGGCGTACAAGATCTGCTGGAAGAGCGGCTGCTTCGACTCCGACATACTCGCGGCGTTTGACGAAGCCGTCGCCGACGGCGTCGACGTCATCTCCCTCTCCGTCGGCTCCAGCGGCTACGCCCCCAGCTTCTTCCGCGACTCCATCGCCATCGGCGCCTTCGGGGCCGTGAAGAAGGGCATCGTCGTGTCCTGCTCTGCCGGCAACTCCGGTCCCGGAGAGTACACCGCGACCAACATCGCGCCGTGGATACTGACCGTCGGCGCGTCCACCATCGACCGAGAGTTCCCCGCCGATGTGGTTCTCGGCGACGGCCGGGTGTACGGCGGCGTGTCACTGTACGCCGGGGACCCCCTGAACTCGACGCAGCTGCCGGTGGTGTACGCCGCGGACTGCGGCTCCCGGCTTTGCAACATGGGCGCGCTTGACCCGGAGAAGGTTGCCGGAAAGATAGTACTTTGTGAGCGTGGAGGCAACGCCCGTGTCGAGAAAGGCGCGGCGGTCAAGCTCGCCGGCGGCGTCGGAATGATTCTTGCCAACACCGAGGAGAGCGGCGAGGAGCTCATCGCCGACTCCCACCTCGTCCCGGCGACAATGGTGGGGCAGACGTTCGGCGACAAGATCAAGCACTACGTCCAGACCGACCCGTTCCCGACCGCGACCGTCGTGTTCCGCGGCACGGTCATCGGGAAGTCGCCGTCCGCGCCGCGTGTCGCGTCCTTCTCGAGCCGGGGCCCCAACTACCGCGCGCCGGAGATCCTCAAGCCCGACGTCATCGCCCCCGGCGTCAACATACTCGCGGCCTGGACCGGCGAAGCCGCCCCCACCGACCTCGACATCGACCCGAGGCGCGTCGAGTTCAACATCATCTCCGGCACGTCCATGTCGTGCCCGCACGTGAGCGGCCTCGCCGCGCTGCTCCGCCTGGCGCACCCGGACTGGAGCCCCGCGGCGATCAAGTCGGCGCTCATGACCACAGCCTACATCAAGGACAACAGCAACGGCACCATGATCGACGAGTCCACCGGCAACGTGGCCGACGTGTTCGACTTCGGCGCCGGGCACGTAGACCCGATGCGCGCCATGGACCCTGGCCTCGTCTACGACATCACCCCCGCGGACTACGTCAACTTCCTCTGCAACCTGAACTACACCGAGCAGAACATCCGGGCGATCACGCGGCGCCAGGCGGACTGCCGCGGCGCGCGCCGTGCCGGCCACGCCGGCAACCTCAACTACCCGTCTCTATCCGCCACGTTTGTCGCGGACGGCACCAAGGCGGCGATGAAGACTCACTTCCTCCGGACGGTGACCAACGTCGGCGGCGGCCGGTCGGTCTACCGCGCGACGATCAGGGCGCCCGAGGGGAGCACGGTGACCGTGCAGCCCAGGCAGCTGGCGTTCCGGCGCGACGGGCAGAAGCTAAGTTTCACGGTGCATGTCGAAGCCGCGGCTCCTGCTCCGGCGAAGAAGATGGAGCCCGGGAGCTCGCAGGTGAAGAGCGGGACACTGACATGGAGCGACGGGAGGCGCGCCGTCAATAGCCCAATCGTCGTGACAGTGCAAGCGCCAGTGCAGTAG
>m.95322
ATGAGTAGCGCCGTGAAGGACCAGCTCCACCAGATGTCGACGACATGTGATTCGCTTCTGATCGAACTCAATGTGATCTGGGACGAGGTCGGGGAGCCCGACACGGCGCGGGACAGGATGCTCCTGGAGCTCGAGCAGGAGTGCCTGGATGTCTACAGGAGGAAAGTCGACGTGGCCAACCGGTGCCGGGCACAGCTGCGCCAATCCATTGCCGAGGCCGAGGCTGAGCTCGCCGGCATCTGTTCCGCCATAGGCGAGCCGCCGGTTCACGTCAGGCAGTCAAATCAGAAGTTGAATGGTTTAAGGGAGGAGTTGAATGCAATTGTCCCGTATTTGGAGGAGATGAGAAAGAAGAAGGTCGAACGATGGAACCAGTTTGTTGATGTCATAGAGGAGATTAAGAAGATCTCATCTGAAATCAGGCCTTCAGATTTTGTGCCATTTAAAGCTCCTGTGGACCAGTCCGATCTCTCATTAAGAAAGCTTGAGGAGTTAACGAAGGAGCTAGGATCTCTTCAGAAGGAGAAGACTGATAGGATAAAGCAAGTGATGGAACATTTGAATACATTGCATTCCTTATGTGAGGTGCTTGGCATAGACTTCAAACAAACGGTACATGAGGTGCACCCTAGCCTGAACGAGGCTGAAGGATCAAAGAACCTGAGCAACACTACAATCGAGAGACTTGCATCGGCTGTAAATAGACTGCGTGAAACGAAAATCCAGAGGATGCAAAAGCTTCAAGATTTTGCTTCCACGATGCTAGAACTATGGAATCTCATGGATACACCAATTGAAGAACAGCAGATGTTCCAGAATGTAACGTGCAATATTGCTGCTTCAGAGCATGAAATAACCGAACCAAACACCCTCTCTGCTGACTTCCTCAGCTACGTGGAATCTGAGGTTTTAAGGCTTGAACAACTGAAAGGAAGCAAGATGAAGGACCTTGTTCTGAAAAAGAAATCTGAATTGGAAGAGCACCGAAGACGCGCGCATCTAATTGGCGAGGAAGGATATTCAGATGAATTTAACATTGAGGCTATTGAGTCAGGAGCTATTGATCCCTCGCTAGTGCTGGAACAAATTGAGGCTCACATTGCAACAGTGAAAGATGAAGCTTTTAGCCGGAAGGATATTCTTGAGAAGGTAGAAAGATTCCTGAATGCATGTGAGGAGGAAGCCTGGCTGGAGGATTATAACAAAGATGACAATCGTTACAATGCTGGGAGGGGGGCTCATCTTACGCTCAAGAGGGCTGAGAAAGCTCGCATTTTGGTTAACAAGATTCCAGGAATGGTAGATGTTTTGACCACAAAAATCATAGCTTGGGAGAATGAAAGAGGAAAAGAGTTCACATACGATGGTGTACGCCTTCTCTCAATGCTTGAAGAATACATGATCGTTCGCCAGGAGAAAGAGCAAGAGAAGAAGAGACAAAGGGATCAGAAGAAGCTCCAGGATCAAATCAAAGCTGAGCAGGAAGCTCTCTACGGATCAAAACCAAGTCCATCCAAGCCTCAGAGTACAAAGAAGGCGCCTAGAAACTCGATGGGCGGTGTAAACCGAAGGTTATCTGTTGGTGGAGCCACGATGCAAGCGCCCAAAACAGATATACTGCATTCAAAGACTGTTCGTGCTGCTAAGAGAACTGAAGACATTGCCACTTTGTCCCTTGGCAGTAGAGGCTTAGACATTGCCGAACTTCCCATCAAGAAGTTATCTTTCAATGCCAGTGCTCTGCGTGAGACAGAGACACCTCGCAAACCTTTTGCTCAGATCATGCCACCAAGCAGTGTCTCGTCGACGCCTGTGCGGCCAATCACCAATGACACTGAGGACGAGAACCGGACCCCCAACCCCAAGACATTTGGAGCACTAAATCCTAAGACGCCGATGACTGTGGCGGCTCCGATGCAGTTGGCAATGACGCCCGCTGTGGCTAACAAGGTTACAGCGACTCCTGTTTCCCTTGTTTACGAGAAACCAGAGCCAGCACTGCCGGAGGAGATTGAGTACTCCTTCGAAGAAAGGCGGCTCGCCATCTATCTGGCCAGAGAGATCGCTTAG
>m.95328
GAGGCGGCATCTAGGTTCCCCACGTTGCCCGCGCGGCTCGTTAGCTGGGCAGGGGCAAGCGACGGGCGGAAAAAGCATAAGAAGATTCAGCCTCCGGATGCGGCTTCTGCGGAGCACGCACCACAGCCAGCTACAGCGCCCTCCGCGAAGAAGGGCGTGTGGGAGCAGTTTGAGGCGTATTTTCGGCCAGTAACCTTGGATGATATTGATATGTTAATACCAAAGTTTCCATTCAGCTGCGGTGAGGTCGATCCATGCATCCTCATACCATTTCTAGGCAGTTGTGAGGAATTAGCGAACAAAGCTGAGACATTTGACGTGGCTGTTGCTGAAACAAGCTCATTCTTGGGCGTGGGCGGTGAAGAAGTCGTCAGTACCAAAGAGCGTAGTGGGCAGGGTGTGGATTTGGTTAGTAACAAGAGTGTTGAGCAGGGCATACATGAGGTGGTTGTGCAACGGGAGGAGTGGCCATTGGAATTGGAGCAAGCTGGTAACAGCGGTGGCATCGTGTCACCAGAATGTGGCGAGGAGGCAGGAACATCACTGAATTGGCTGCTAGGAGCAAGGGATCGATTTGTGCTCACTTCAGAGCGGCCAAACAAGAAGAGGAAGCTCTTAGGTGTGGATGCTGGGTTAGAGCAGCTTGTGCTGCTTCCACGCTTGGGAACCGAGGCTGGGTCAGTCTGTGATGTTTGCTGTTTGGGAGAGAGTGATGCGGTGTCGAATAGGATACTTTGCTGTAACAACTGCAAGGTTTCCATGCACCAGAAGTGTTATGGTTTGCATGTTGTGCCAGATGGCCAGTGGCTGTGCGCTTGGTGCAAGTATTTGGAGTCGACAGGGTGGTCATCGAAGAAAGATGTGGGCAGCACCCTGTCAATGCCCTGTGTGCTATGCCCAAAGGAGAAAGGTGCTCTAAAACCTGCAAAAGGGGAGCCTAATCGAACTGCAGATGGAGGCAACCTAAAATTTGCGCACTTGTTTTGTAGTCTTTGGACTCCAGAGGTTCTTGTGGAGGACATGGAATCAATGGAGCCTGTTACCAATACTGGAAGTGTGCAAGAGAATCGGAGGAAACTGGTCTGCAACATTTGCAAGGTTAAGCATGGTGCATGCATTCGATGTAGCCATGGGACATGCCGAACAGCCTTTCATCCTATATGTGCACGAGAGTCCAAGCACCAAATGGAGATATGGGGAAAATCTGGACATCCTATTGTCGAGCTGAGAGCATTTTGCTCAAAGCATTCTTCAGTTGGATACATCAACTGTGTAGAGAAAAGTAACATTGCATCTGAGCAGAGTTCTAGAGAAGTGAGGCCAAAAGATGCAAACCTTATCACCGGAAAGATACCAAAACTGAGATTCACACGCAAGAACAAGGACAAATTCATGAACTATGAAACCAGTAGCTTTAACTCTGATAACCTTATCAAAGTAGAGACCATGGAGCAAGGTGCTTTGCCCCATACTGTTAGAAGTTCAGATACCCAAGCAACCCGAAGTATGGAAATGGATACTGATCATCCCTCAGTTGGTGGGAATCTTATGAAAAACTCTGGTGATATTGCTATGGTGCTTAAAAAGCTAATTGACAGAGGGAAGGTTAGTGTTGGTGATATAGCATCCGAAGTGGGTATTTCTTCAGAGTCCTTGGAAGCTGCTCTCGTGGGTGAAACTACCACTTTTTCGCATGGTTTGAAGTTGAAAATTATCAAGTGGCTTCAAAATTCTGCACATATACCAGCTGTTCAAGCAGGCACTCTTAAAGGGAGCTCAGAGGTGGTGCAAGATAACGAATTAGATGGGTTTGAGGGTACAGATAGTTTCAATTTGAAGAGTTCATGGGTTCCAGAGGACGAAGGAGCAGCAGTTGAGATGTTGGATTCTGCTGTACCGAAACCCTCACCAACAAGATCTAAAGATAATGACAAGATTCTGAAAAATAAGAAAGCAATATGTGCAACTGGAGTAACTACTTTGGAAAATGGAAACAGGAACATGGTTAAAGAAGGTGCTGATCATGAATGTTTCCCTGCTGAAGATTTTGCGGAAGAATCTACCAGGAATTTGTTCCCGATTGGAAGCAAGGATACTTCAAAGGAAGCACATGAAAAATTGATATCGAACAACATCTCTGGCAATAAAGTATTTGGTACTTCCATGGAGATGCCAAATCAGATAGAAGGTACATCACTTGGAAGGAAAAGTAACGACTTGACTGAGGCTGAACTTGGCTTGGAAGTGGAGGAGCGCGTATCTTCATTG
>m.95333
AAGAGCAAGAGCCATCCAGCTGCGTTGACAACCACAAGGTATGGCGTGAGTGGCACAGAGCTGCTAAATGCAAACATCGACAGGGAGATCCTCCTCATGAAGAGGAACTCTTTCGTCTACATGTTCAGATCCTTCCAGCTGATTCTGATGTCAATTATTGCAATGACGCTCTTCTTCCGTACAAAGATGAAGCGTGACTCTGTGACCAGTGGGGGCATCTACATGGGTGCGCTCTTCTTTGGTGTGCTCATGATCATGTTCAATGGCTTCTCTGAGCTCGCACTCACTGTCTTTAAGCTGCCTGTGTTCTTCAAGCAAAGGGACCTCCTATTCTACCCAGCATGGGCCTACACTATACCATCATGGATCCTCAAGATCCCAATCACGTTTATTGAGGTTGGCGGTTATGTTTTCATAACGTACTACGTCATGGGATTCGACCCAAATGTAGGCAGGTTCTTCAAGCAGTATCTGCTTATGTTAGCAATCAATCAGATGGCAGGATCACTCTTCCGATTCATCGGCGGGGCAGCAAGGAACATGATTGTTGCAAATGTCTTTGCATCATTCACGTTGCTAATTTTTATGGTCTTGGGCGGATTTATTCTTGTAAGAGAAAAAGTGAAGAAATGGTGGATTTGGGGCTACTGGATCTCCCCACTGATGTACGCGCAGAATGCCATCTCAGTGAATGAGCTCTTGGGGCACAGCTGGGACAAAATCTTGAATAGCACCGCCTCAAACGAGACCCTTGGCGTGCAAGTCCTTAAGTCCCGTGGAGTGTTCACAGAAGCCAAGTGGTATTGGATCGGCTTGGGTGCAATGTTCGGATTCACCTTGCTGTTCAATGCTCTCTTCACTCTTGCCCTTACATACCTGAAGGCATACGGTAACTCCCGTTCGTCAGTATCTGAAGAGGAGCTGAAGGAGAAGCATGCCAACCTAAACGGTGAGGTTCTGGATGATAATAGCTTGGCATCACGAAGTACTCATCGACCAACAGGAATCAACACTGGAAATGATTCATCAATTGTCGAAGATAATTCTGGCCCCACACAGAGAGGGATGGTCCTCCCATTTGTCCCGCTTTCACTCACCTTTGACAACATCAGATACTCTGTAGACATGCCACCGGAAATGAAAGCGCAAGGCGTAGTTGAAGACCGGTTG
>m.95353
ATGTCGAAGGACGCCGCTGGTGACATCCCTGCCGCCGACGCGCCGGCAAAGCGCGCCCCCGTCAACAAGTACGCCCTCGCCTGCGCCGTCCTCGCCTCCATGAACTCCATCCTCCTCGGCTACGATGTCTCGGTGATGAGCGGCGCGCAGATATTCATGAAGAAGGACCTGAAGATCACGGACACGCAGATCGAGATCCTCGCCGGCATCATCAACATCTTCTCGCTGGTCGGCTCGCTGGCGGCAGGGCGGACGTCCGACTGGATCGGGCGGCGGTACACCATGGTCCTCGCGGCGGTCATATTCTTCGCGGGCGCACTCATCATGGGCCTCGCCCCGAGCTACGCGATCCTCATGCTCGGCCGCTTCGTGGCCGGCGTCGGCGTCGGCTACGCGCTCATGATCGCGCCCGTGTACACGGCCGAGGTGGCGCCCACCTCGGCCCGCGGCTTCCTCACCTCGTTCCCGGAGGTGTTCAACAATTTCGGCATCCTCCTGGGCTACGTCTCCAACTTCGCCTTCGCGCGCCTCCCTGTCCATCTGAGCTGGCGCGCCATGTTCCTCGTCGGCGCCGTGCCGCCCATCTTCCTCGGCTTCGCCGTCCTCGCCATGCCGGAGTCCCCACGGTGGCTGGTCATGCGGGGCCGCATCGAGGACGCACGCCGCGTCCTCCAGAGGACCTCTGATTCGCCCGACGAGGCCGAGGAACGGCTCCTCGATATCAAGAGAGTCGTTGGCATCCCCGCGGACGCGTCCGACGCCGACGACGTGGTCGCCATCGTCCGCGCGAACGAGGCCGCACGAAGCCAGGGGGTGTGGAAGGAGCTGCTGATCAACCCGAGCCGGCCCGTGCGCCGCATGCTCGTCGCCGGCCTCGGGCTCATGTTCATCCAGCAGGCCACGGGCGTCGACTGCGTCGTGATGTACAGCCCGCGGGTGTTCGAGCGGGCCGGCATCAAGTCGAAGACCAACTCGCTGGGAGCGTCCATGGCGGTGGGCGCATGCAAGACGTTCTTCATACCGATCTCGACGCTCCTCCTCGACCGCATAGGCCGCAGGCCGCTGCTCCTCGCCAGCGGCGGCGGGATGGCCATCTTCCTGTTCACGCTGGCCACGTCCCTGCTCATGATGGACCGGCGCCCGGAGTCGGAGGCGAAGGCGCTGGGCGCGGTGAGCATCGCCGCGATGCTGTCGTTCGTGGCGTCGTTCGCCTCGGGGCTGGGCCCCGTGGCGTGGGTGTACTGCTCGGAGATCTACCCGCTGCGGCTGCGCGCACAGGCCGCCGCCATCGGCACGGGGCTGAACCGGCTCATGAGTGGGGCCACCACCATGTCCTTCCTCTCGCTCTCCCACTCCATCACCATCGCCGGGAGCTTCTACCTCTACGCCTGCATCGCGGCCGCCGGGTGGGTGTTCATGTACTTCTTCCTGCCGGAGACGATGGGCAAGAGCCTTGAAGACACCGGGAAGCTCTTCGGCAAGGACACGGACGACGACGACGACGGCGGCGCCGTGCGCCATGAGCGCAAGAAGTCTACCGAGCTGAGTGCTCAGCAGTAA
>m.95365
ATGGTGGAAAACAAAGTACACAACAAATTTAATACAAGCGCGAGCTACACAAGAATGGTCAAGCGGCCAAAGCCTAAGAGAGGCCAAACAAAGTTGGCATTAACATTTGTGACGCATGAAGATCGGACTTCTCGGCACGCAATATTTAACTCTATAGATTGGATTGCGCAACTTGTATGTAACTGTGACTCTGTGAGGTGTGAGCCTAGAGAAGTTGGGCGGTTCCAAACGGGTTGGCTTGTGGGTGCATTCCATTTCCATTTGCTGCCGGGAAAGGTCCAAAGCCAGCGTCAAGGAAGGGGTTTGGTGCGGAAGCCATGCCCGCGTGCTGTGGCTGCGGTTGTGCTCCGAAGGGATTCGGTTGCATCATCATGGCCATCTGCTGGGGATGCTGAGACATGGCGGCCATTTGAACTGACGGCGGGGGAGCTACTTGATTTGACACCGCAAAAGGATCGCTCGCCATGA
>m.95369
ATGGTGGACCAGAAATTGAGCCTTATCCAAGTGGCAAGCCTTATAGAGTCATCAGCAAAGAGAGGGACCACAGAGCTCAATCTCCGAGGGAAGCTGGTGGACCAGATCGAATGGCTCCCTGTTTCACTTGGGAAGTTGCAAGATGTTACTGAGCTTGATATATCTGAGAATAGGATCATGGCACTCCCATCAACAATCGGTAGCCTTAGATACTTGACAAAGCTTGACCTCCACTCAAACCAGCTGGTCAATCTGCCTGATACATTTGGGGAACTCTCCAGCCTAATTGATCTTGATTTGCATGCAAACCAGCTTAAGTCTCTTCCCACATCATTTGGAAACCTGACAAGCCTAGCAAACCTCGACCTGAGCTCGAATCAGTTTAAGATCCTTCCAGATTGTTTAGGAAGATTGACGAACTTGAGAAGATTAATAGCTGAGACAAACGAGCTTGAGGAGCTACCCTATACTATTGGATCTTGCACGTCTCTTGTGGAGCTTAGATTGGACTTCAATCAGTTAAAAGCCCTTCCAGAAGCTATTGGAAAGTTGGAAAAGCTGGAAATTCTCACATTACACTACAACAGAATCAAAGGCCTGCCTACAACAATGGGCTCGCTTACCAGATTGAGAGAGCTGGATACCAGTTTCAATGAAATCGAAGCGATCCCTGAGAGCATTTGCTTTGCAACTAGCCTTGTGAAGTTGAATGTCAGCAGGAACTTTGCCGATTTAAGAGCTCTTCCAAGATCAATAGGAAATCTTGAGATGCTTGAGGAGTTGGACATCAGCAGCAACCAGATACGAATTCTGCCAGATTCATTCAGATTTCTTTCGAAGCTTCGTGTATTTCATGCTGACGAGACTCCGCTGGAAGTACCACCAAGAGAAGTTATAAAGTTAGGGGCTCAGGCGGTGGTTCAGTATGTGGCTGATATGGTTGCTTCAAGAGGAGCAAACCAGAAGAAAACAGATGGGACAAGCTTCTGGGCCTGGCTCCGCTCACTGTTTGGTTGCTGCAAAAAGGATGAAGAACTGGGATTGGTTCCAGCTTAG
>m.95381
ATGGCCGTGGGCAACGGCGGCGTGAGCATGAGCGGGAACGGGGACGGGGGCAAGAAAGTGGTGGCGCCGATGGAGGTATCGGTGGAAGCCGGGAATGCCGGGGAGTCCGCGTGGCTGGACGACGACGGGCGCCCGCGCCGGTCCGGCACGTTCTGGACCGCCAGCGCGCACATCATCACCGCCGTCATCGGCTCCGGCGTCCTCTCCCTCGCCTGGGCCATCGCGCAGCTCGGCTGGGTGGCGGGCCCCGCCGTGATGCTCCTCTTCGCCGCCGTCATCTACTACACCTCCACGCTCCTCGCTGAGTGCTACCGCACGGGTGACCCGGACACGGGGAAGCGCAACTACACCTACATGGACGCCGTCCGCGCCAACCTCGGCGGCCGCAAGGTCCTCTTCTGCGGGGTCATCCAGTACGCAAACCTCGTCGGCGTCGCCATCGGCTACACCATCGCGTCGTCCATCAGCATGCGCGCCATCAGGAGGGCCGGGTGCTTCCACGCCAACGGGCACGCCGACCCGTGCAAGAGCTCCAGCAACCCCTACATGATCCTCTTCGGCCTCGTGCAGATCGTCTTCTCGCAGATCCCCGACTTCGACCAGATATGGTGGCTCTCCATCGTCGCCGCCGTCATGTCCTTCACCTACTCCGGCATCGGCCTCTCCCTCGGCATCGCCCAGACCATATCCAATGGTGGAATCCAGGGCAGCCTCACCGGCATCAGCATCGGCGCCGACGTCAGCTCAATGCAGAAGGTCTGGCGCAGCCTGCAGGCCTTCGGGGACATCGCGTTCGCATACTCCTTCTCCAACATCCTCATCGAGATCCAAGATACGATCAGGGCGCCTCCGCCGTCGGAGGCGAAGGTGATGAAGAAGGCGACGCGGCTGAGCGTGGCGACGACGACGGTGTTCTACATGCTGTGCGGGTGCATGGGGTACGCGGCGTTCGGGGACGCGGCCCCGGACAACCTCCTCACCGGGTTCGGATTCTACGAGCCCTTCTGGCTCCTCGACGTCGCCAACGCCGCCATCGTCGTGCACCTCGTCGGCGCCTACCAGGTCTTCTGCCAGCCCATCTTCGCCTTCGTCGAGCGGTGGGCCGCGTCACGCTGGCCGGACAGCGCCTTCATCGCCCGTGAGCTCCGGGTGGGGCCCTTCGCGCTCAGCGTGTTCCGGCTCACGTGGCGCTCGGCGTTCGTCTGCCTCACCACCGTCTCCGCCATGCTGCTCCCCTTCTTCGGCAACGTCGTGGGGCTCCTCGGCGCCGTCTCCTTCTGGCCGCTCACCGTCTACTTCCCCGTCGAGATGTACATCAGGCAGCGCGGCGTGCCCCGCGGCGGCACGCAGTGGGTCTGCCTCAAGATGCTCAGTGTCGGGTGCCTCGTCGTGTCCGTCGCCGCCGCCGCGGGCTCCATCGCCGACGTCATCGAGGCGCTCAAGGTGTACCGGCCGTTCAGCGGCTGA
>m.95385
ATGGCTGTGGGCAACGGTGGCGGGAGCGGGGGCGGCAAGAAGGTGGTGGCGCCGATGGAGGTGTCGGTGGAGGCCGGGAACGGCCGGGACGCGGCGTGGCTGGACGACGACGGGCGGCCGCGCCGGTCCGGCACGTTCTGGACCGCCAGCGCGCACATCATAACCGCCGTCATCGGCTCCGGGGTGCTCTCGCTCGCCTGGGCCATCGCGCAGCTCGGCTGGGTGGCGGGCCCCGCCGTGATGCTCCTCTTCGCCGCCGTCATCTACTACACCTCCACGCTCCTCGCTGAGTGCTACCGCACGGGTGACCCGGACACGGGGAAGCGCAACTACACCTACATGGACGCCGTCCGCGCCAACCTCGGCGGCCGCAAGGTCCTCTTCTGCGGGGTCATCCAGTACGCAAACCTCGTCGGCGTCGCCATCGGCTACACCATCGCGTCGTCCATCAGCATGCGCGCCATCAGGAGGGCCGGGTGCTTCCACGCCAACGGGCACGCCGACCCGTGCAAGAGCTCCAGCAACCCCTACATGATCCTCTTCGGCCTCGTGCAGATCGTCTTCTCGCAGATCCCCGACTTCGACCAGATATGGTGGCTCTCCATCGTCGCCGCCGTCATGTCCTTCACCTACTCCGGCATCGGCCTCTCCCTCGGCATCGCCCAGACCATATCCAATGGTGGAATCCAGGGCAGCCTCACCGGCATCAGCATCGGCGCCGACGTCAGCTCAATGCAGAAGGTCTGGCGCAGCCTGCAGGCCTTCGGGGACATCGCGTTCGCATACTCCTTCTCCAACATCCTCATCGAGATCCAAGACACGATCAGGGCGCCGCCGCCGTCGGAGGCGAAGGTGATGAAGAAGGCGACGCGGCTGAGCGTGGCGACGACGACTGTCTTCTACATGCTGTGCGGGTGCATGGGGTACGCGGCGTTCGGGGACGCGGCCCCGGACAACCTCCTCACCGGGTTCGGATTCTACGAGCCCTTCTGGCTCCTCGACGTCGCCAACGCCGCCATCGTCGTGCACCTCGTCGGCGCCTACCAGGTCTACTGCCAGCCCCTGTTCGCCTTCGTGGAGAAGTGGGCGCAGCAGAGGTGGCCCAAGTCGCGGTACATCACCGGGGAGATCGAGGTCCCGCTCTCCAGCGGCGGCTGCCGGTGCTTCAAGCTCAACTTCTTCCGGTTGACGTGGCGCTCGACGTTCGTGGTGGCGACGACTGTGGTGTCGATGCTGCTGCCTTTCTTCAACGATGTGGTCGGGTTCCTCGGCGCGCTCGGGTTCTGGCCGCTCACCGTCTACTTCCCGGTGGAGATGTACGTGGTGCAGAAGAAGGTGCCCAGGTGGAGCATCCAGTGGGTGTGCCTGCAGATGCTCAGCCTCGGCTGCCTCGCCATCTCCTTGGCCGCCGCCGCGGGGTCCATCGCCGGCATCAAGTCCGACCTCAAGGTGTACCGCCCGTTCAAGACATAA
>m.95390
ATGGTGGCTCTCCATCGTCGCCGCCGTCATGTCCTTCACCTACTCCGGCATCGGCCTCTCCCTCGGCATCGCCCAGACCATATCCAATGGTGGAATCCAGGGCAGCCTCACCGGCATCAGCATCGGCGCCGACGTCAGCTCAATGCAGAAGGTCTGGCGCAGCCTGCAGGCCTTCGGGGACATCGCGTTCGCATACTCCTTCTCCAACATCCTCATCGAGATCCAAGACACGATCAGGGCGCCGCCGCCGTCGGAGGCGAAGGTGATGAAGAAGGCGACGCGGCTGAGCGTGGCGACGACGACTGTCTTCTACATGCTGTGCGGGTGCATGGGGTACGCGGCGTTCGGGGACGCGGCCCCGGACAACCTCCTCACCGGGTTCGGATTCTACGAGCCCTTCTGGCTCCTCGACGTCGCCAACGCCGCCATCGTCGTGCACCTCGTCGGCGCCTACCAGGTCTACTGCCAGCCCCTGTTCGCCTTCGTGGAGAAGTGGGCGCAGCAGAGGTGGCCCAAGTCGCGGTACATCACCGGGGAGATCGAGGTCCCGCTCTCCAGCGGCGGCTGCCGGTGCTTCAAGCTCAACTTCTTCCGGTTGACGTGGCGCTCGACGTTCGTGGTGGCGACGACTGTGGTGTCGATGCTGCTGCCTTTCTTCAACGATGTGGTCGGGTTCCTCGGCGCGCTCGGGTTCTGGCCGCTCACCGTCTACTTCCCGGTGGAGATGTACATCGTGCAGAAGAGGATACCCAGGTGGAGCTCGCAGTGGGTGTGCCTGCAGCTGCTCAGCCTCGCCTGCCTCATCATCACCGTCGCCGCCGCTGCCGGCTCCGTCGCCGGGATAATGTCCGATCTCAAGGTCTACAAACCGTTCTCCACAACCAACTGATCGATCTGCGACCGTTGGATGCATGCACAGATATTCGAGGAACAGACGATGCCTACGTACTCTCTAATCAATTAGTGAATTAA
>m.95394
ATGGTGGCTCTCCATCGTCGCCGCCGTCATGTCCTTCACCTACTCCGGCATCGGCCTCTCCCTCGGCATCGCCCAGACCATATCCAATGGTGGAATCCAGGGCAGCCTCACCGGCATCAGCATCGGCGCCGACGTCAGCTCAATGCAGAAGGTCTGGCGCAGCCTGCAGGCCTTCGGGGACATCGCGTTCGCATACTCCTTCTCCAACATCCTCATCGAGATCCAAGATACGATCAGGGCGCCTCCGCCGTCGGAGGCGAAGGTGATGAAGAAGGCGACGCGGCTGAGCGTGGCGACGACGACGGTGTTCTACATGCTGTGCGGGTGCATGGGGTACGCGGCGTTCGGGGACGCGGCCCCGGACAACCTCCTCACCGGGTTCGGATTCTACGAGCCCTTCTGGCTCCTCGACGTCGCCAACGCCGCCATCGTCGTGCACCTCGTCGGCGCCTACCAGGTCTACTGCCAGCCCTTGTTCGCCTTCGTCGAGAAGTGGGCGCAGCAGAGGTGGCCCAAGTCCCGGTACATCACCGGCGAGATCGACGTCCCGCTCGCCTCCTCGAGCTTCAAGCTGAACCTCTTCCGGCTGACGTGGCGGTCGGCGTTCGTGGTGGCGACGACGGTGGTGTCCATGCTGCTGCCCTTCTTCAACGACGTGGTCGGGTTCCTCGGCGCGCTCGGGTTCTGGCCGCTCACCGTCTACTTCCCGGTGGAGATGTACGTGGTGCAGAAGAAGGTGCCCAGGTGGAGCATCCAGTGGGTGTGCCTGCAGATGCTCAGCCTCGGCTGCCTCGCCATCTCCTTGGCCGCCGCCGCGGGGTCCATCGCCGGCATCAAGTCCGACCTCAAGGTGTACCGCCCGTTCAAGACATAACGACGATGATGCATGGAAGAAAAAGGATCCGAATGTCCGATCAAATTCACCTCACAAGATGA
>m.95404
AGCTCGCAGTACCGCGGCGTCACGTTCTACCGCCGGACGGGCCGGTGGGAGTCGCACATATGGGATTGTGGCAAGCAGGTCTATTTGGGAGGATTTGACACTGCTCATGCGGCGGCTCGGGCGTACGATCGGGCGGCGATCAAGTTCCGCGGCGTGGACGCCGACATCAATTTCAGCTTGGAGGATTACGAGGACATCAAGCAGATGAGCAATCTCACCAAGGAGGAGTTCGTCCACGTGCTCCGGCGGCAGAGCACGGGGTTCCCCCGGGGCAGCTCCAAGTACAGGGGCGTGACGCTCCACAAGTGCGGCAGATGGGAGGCTCGCATGGGCCAGTTCCTGGGCAAGAAGTACGTCTACTTGGGCCTGTTTGATACCGAGGAGGAAGCTGCCAGGTCGTACGACCGGGCTGCCATCAAGTGCAACGGCAAGGATGCGGTGACAAACTTCGATCCGAGCATTTACGCCGAGGAGTTCGAACCGACGACAGCTGCGCCGGGCGACGCCGAGCAAAATCTGGACCTGTCGCTGGGGAGCTCGGCGGGCAACAAAAGGGGCAGTCTTGACGGCGGCGGCGACGACGACGGCGCGGCGGGGTCCGACCAGCGCGTCCCCATGACATTTGAACTCGACTGGCAGACGGCAGCCCGGAGCACCAAAGCAAAGTTCGACCAAAATTTGGCGCATTCCCAGATGCCCCTTCCTCCTGTCTTGCATGTCTCCCACCTGCCGTTTAGTCCGAGGCATCACCAATTCATGAGCAACGGCGATCCGGGGACAGCAGGAGGCCCGTCTCTGACGATCGGTGGCGTGAGCGGCGGAGCCGGGCACTGGCCGCCTCCCCAGCAGCAGCAGCAGCAACAGCAGGCGCTCCTGATGCAGCAGGCGCTGCAGCAGCAGCAGCAGCAGCAGAACCAGTCAGCATCAGCTGCCAGGGAGGAGGAGCTGACGGTGCAGCCACAGCCACTGGAGCTCTTGGCTTCAGATGATATAGCTGAGCATCTACTCGAGGGGGGTGAGAGTAGTAGCAATAAGCCGTTGAGGCCGGTTGATCCTGTATCTGAGAGCTCGAGCTCTGCGGAGGAGAGGGCGGTGAGGGAGAAACCTCCCAAGGATGACTCGAATGTGAACGATCCTGCTTTCTTGGTGGAATTAACGGGGCTTCAGTTCTCAGATCAGTTTGAGCAGGAAAATTTAGTGCAGTTAGGCACTGGGCCATCACAGATGGCCAGTGCAGCATTACACCCACCGCCTCCACCAGCTCCACCACCAAAACCATCATCTGGTAATAATGGGCTGAGGAGAATGGGATCTGGAAGCTCGAACAGTGTACGCATTGGATCTTCAAGAAGGCCAGCTGCTTGGCCACCGGTGGCAGCTCGGACATCTGGTTCGGGTTCTCGGCCTTCTTCACCTAGATCACTCGCTGATTGTGAAGGGTACAATAGTGCAGATGAGCAGGGGCCCTGTTACACCTCTAGTTATTATGATTCGGAAAGGGAGCGTATGTTTGAACATGACCTAAGGCGAGTGAAAGGGTTTGAAATAAGGAAGATGGCAGAAGATGGGAATTGTCTGTTCAGAGCAGTTGCTGACCAAGTTTATGGTGATCCAGAAGCTTATGACATGGCTAGGCAAATGTGTGTTGATTATATGGAAAGAGAAAGGGATCATTTCTCTCAGTTCATGACTGAAGGCTTTACATCATACTGTAAGAGGAAAAGAAGAGACAAGGTATATGGCAACAATATTGAGATCCAGGCTTTTGCTGAGATGTACAATCGTCCGATTCACATATATTCCTACAGTACAGAGCCCAATAACATTTTTCAGGGAAGCTATAACACAGATGTTCCTCCGGTTAGGTTAAGTTACCATCACGGTAATCACTACAATTCAGTTGTTGATCCTCGTCGACTGACAGTTGGGGCAGGCCTGGGATTTAGCTCCCTTAGAGGGACCAATAATGTTGACAGGGACCAGGTGAAGGCTGCAATAAAGGCTCAGCAAGATCAGCAAATTGATAATGCACTTTTGGCTGAAGGGCGGCTCTACTCTGATCTGGAGTTGACAGAGAAGGAAATAGAGCGGATGGTGATGGAGGCCTCTCGGGCAGAGTATCTGAAGGAGCAGCATCTTAACATCAGAGAGTCATCAACATCAGGGGCAGAGCCATCTTCTTCTGCCGCAATTAGTGGGTCGTCTTGTTCGGCCACGGCAGGGGATAGAGGCAGCGAGGGGTGCTACGTGCTCCCTGACACCGTGCTAACTCGCAGCATGCAGTTGCTCCTAGCAATGGGCTTCAGCTACATCCAAGTGATGGAAGCCTACAGTATATTCGGTGAGGACGTGGACTCGATGATCTGCTACCTGGTGGAGATGGGAGGCACCGGAGCCTCTGCAGGCGGCAGCAATCGCCGGAAAGGAAAGGCTGCTGAGTGA
>m.95407
AGCTCGCAGTACCGCGGCGTCACGTTCTACCGCCGGACGGGCCGGTGGGAGTCGCACATATGGGATTGTGGCAAGCAGGTCTATTTGGGAGGATTTGACACTGCTCATGCGGCGGCTCGGGCGTACGATCGGGCGGCGATCAAGTTCCGCGGCGTGGACGCCGACATCAATTTCAGCTTGGAGGATTACGAGGACATCAAGCAGATGAGCAATCTCACCAAGGAGGAGTTCGTCCACGTGCTCCGGCGGCAGAGCACGGGGTTCCCCCGGGGCAGCTCCAAGTACAGGGGCGTGACGCTCCACAAGTGCGGCAGATGGGAGGCTCGCATGGGCCAGTTCCTGGGCAAGAAGTATCATTACTCTCTTCCTCTAATCACCTCGCGTTCCATTCTCCCTTCTTCTCCTCCTCCGCCACTTTCCCCATCCATCTCTGAGCCTCTGCTTGCCTCTCTCTCAGTCTCATGGATGGCATCACTGACTTTGTGCAGGTACGTCTACTTGGGCCTGTTTGATACCGAGGAGGAAGCTGCCAGGTCGTACGACCGGGCTGCCATCAAGTGCAACGGCAAGGATGCGGTGACAAACTTCGATCCGAGCATTTACGCCGAGGAGTTCGAACCGACGACAGCTGCGCCGGGCGACGCCGAGCAAAATCTGGACCTGTCGCTGGGGAGCTCGGCGGGCAACAAAAGGGGCAGTCTTGACGGCGGCGGCGACGACGACGGCGCGGCGGGGTCCGACCAGCGCGTCCCCATGACATTTGAACTCGACTGGCAGACGGCAGCCCGGAGCACCAAAGCAAAGTTCGACCAAAATTTGGCGCATTCCCAGATGCCCCTTCCTCCTGTCTTGCATGTCTCCCACCTGCCGTTTAGTCCGAGGCATCACCAATTCATGAGCAACGGCGATCCGGGGACAGCAGGAGGCCCGTCTCTGACGATCGGTGGCGTGAGCGGCGGAGCCGGGCACTGGCCGCCTCCCCAGCAGCAGCAGCAGCAACAGCAGGCGCTCCTGATGCAGCAGGCGCTGCAGCAGCAGCAGCAGCAGCAGAACCAGTCAGCATCAGCTGCCAGGGAGGAGGAGCTGACGGTGCAGCCACAGCCACTGGAGCTCTTGGCTTCAGATGATATAGCTGAGCATCTACTCGAGGGGGGTGAGAGTAGTAGCAATAAGCCGTTGAGGCCGGTTGATCCTGTATCTGAGAGCTCGAGCTCTGCGGAGGAGAGGGCGGTGAGGGAGAAACCTCCCAAGGATGACTCGAATGTGAACGATCCTGCTTTCTTGGTGGAATTAACGGGGCTTCAGTTCTCAGATCAGTTTGAGCAGGAAAATTTAGTGCAGTTAGGCACTGGGCCATCACAGATGGCCAGTGCAGCATTACACCCACCGCCTCCACCAGCTCCACCACCAAAACCATCATCTGGTAATAATGGGCTGAGGAGAATGGGATCTGGAAGCTCGAACAGTGTACGCATTGGATCTTCAAGAAGGCCAGCTGCTTGGCCACCGGTGGCAGCTCGGACATCTGGTTCGGGTTCTCGGCCTTCTTCACCTAGATCACTCGCTGATTGTGAAGGGTACAATAGTGCAGATGAGCAGGGGCCCTGTTACACCTCTAGTTATTATGATTCGGAAAGGGAGCGTATGTTTGAACATGACCTAAGGCGAGTGAAAGGGTTTGAAATAAGGAAGATGGCAGAAGATGGGAATTGTCTGTTCAGAGCAGTTGCTGACCAAGTTTATGGTGATCCAGAAGCTTATGACATGGCTAGGCAAATGTGTGTTGATTATATGGAAAGAGAAAGGGATCATTTCTCTCAGTTCATGACTGAAGGCTTTACATCATACTGTAAGAGGAAAAGAAGAGACAAGGTATATGGCAACAATATTGAGATCCAGGCTTTTGCTGAGATGTACAATCGTCCGATTCACATATATTCCTACAGTACAGAGCCCAATAACATTTTTCAGGGAAGCTATAACACAGATGTTCCTCCGGTTAGGTTAAGTTACCATCACGGTAATCACTACAATTCAGTTGTTGATCCTCGTCGACTGACAGTTGGGGCAGGCCTGGGATTTAGCTCCCTTAGAGGGACCAATAATGTTGACAGGGACCAGGTGAAGGCTGCAATAAAGGCTCAGCAAGATCAGCAAATTGATAATGCACTTTTGGCTGAAGGGCGGCTCTACTCTGATCTGGAGTTGACAGAGAAGGAAATAGAGCGGATGGTGATGGAGGCCTCTCGGGCAGAGTATCTGAAGGAGCAGCATCTTAACATCAGAGAGTCATCAACATCAGGGGCAGAGCCATCTTCTTCTGCCGCAATTAGTGGGTCGTCTTGTTCGGCCACGGCAGGGGATAGAGGCAGCGAGGGGTGCTACGTGCTCCCTGACACCGTGCTAACTCGCAGCATGCAGTTGCTCCTAGCAATGGGCTTCAGCTACATCCAAGTGATGGAAGCCTACAGTATATTCGGTGAGGACGTGGACTCGATGATCTGCTACCTGGTGGAGATGGGAGGCACCGGAGCCTCTGCAGGCGGCAGCAATCGCCGGAAAGGAAAGGCTGCTGAGTGA
>m.95418
ATGACGAGGATCTTCGTGCAGCGTGGGGCCGGTGGCTCCTCGTCCAACTCTGGTCGCTCGGGCTCACAGACACTGCAGCAGCAGCAGAACCAGCCAGCATCAGCTGCCTGGGAGGAGGAGCTGACGGTGCAGCCACAGCCACTGGAGCTCTTGGCTTCAGATGATATAACGGAGCATCTACCTGAGGGTGGTGAGAGTAGCAGCAATAAGCCTTTGAGGCTGGCTGATCCTGTATCTGAGAGCTCGAGCTCTGCGGAGGAGAGGGCGGTGAGGGAGAAACCTCCCAAGGATGACTCGAATGTGAACGATCCTGCTTTCTTGGTGGAATTAACGGGGCTTCAGTTCTCAGATCAGTTTGAGCAGGAAAATTTAGTGCAGTTAGGCACTGGGCCATCACAGATGGCCAGTGCAGCATTACACCCACCGCCTCCACCAGCTCCACCACCAAAACCATCATCTGGTAATAATGGGCTGAGGAGAATGGGATCTGGAAGCTCGAACAGTGTACGCATTGGATCTTCAAGAAGGCCAGCTGCTTGGCCACCGGTGGCAGCTCGGACATCTGGTTCGGGTTCTCGGCCTTCTTCACCTAGATCACTCGCTGATTGTGAAGGGTACAATAGTGCAGATGAGCAGGGGCCCTGTTACACCTCTAGTTATTATGATTCGGAAAGGGAGCGTATGTTTGAACATGACCTAAGGCGAGTGAAAGGGTTTGAAATAAGGAAGATGGCAGAAGATGGGAATTGTCTGTTCAGAGCAGTTGCTGACCAAGTTTATGGTGATCCAGAAGCTTATGACATGGCTAGGCAAATGTGTGTTGATTATATGGAAAGAGAAAGGGATCATTTCTCTCAGTTCATGACTGAAGGCTTTACATCATACTGTAAGAGGAAAAGAAGAGACAAGGTATATGGCAACAATATTGAGATCCAGGCTTTTGCTGAGATGTACAATCGTCCGATTCACATATATTCCTACAGTACAGAGCCCAATAACATTTTTCAGGGAAGCTATAACACAGATGTTCCTCCGGTTAGGTTAAGTTACCATCACGGTAATCACTACAATTCAGTTGTTGATCCTCGTCGACTGACAGTTGGGGCAGGCCTGGGATTTAGCTCCCTTAGAGGGACCAATAATGTTGACAGGGACCAGGTGAAGGCTGCAATAAAGGCTCAGCAAGATCAGCAAATTGATAATGCACTTTTGGCTGAAGGGCGGCTCTACTCTGATCTGGAGTTGACAGAGAAGGAAATAGAGCGGATGGTGATGGAGGCCTCTCGGGCAGAGTATCTGAAGGAGCAGCATCTTAACATCAGAGAGTCATCAACATCAGGGGCAGAGCCATCTTCTTCTGCTGCAAGTAAGCGCACTTCTCTTGCTGTTGGGAGAAACTTTATAATGTTCCATTGA
>m.95420
AAAGAGCAGGATATGATTGACCTTTTAAGCCTAACTTTGTGCAGCCCTACAGATGAAACTTCTACAGATTCGTCAACAGAGAGTCAAAATTGGCCTCAGCAACCTACAGTTACAGATGGGCAACAAAGCCCTTCAGTTGTGCCACAATATCCTTCAAACTACCAGCCTTGTCCAATAAATCAGGGTTATACTCCACAGAATAGCAACTATGTTGCACCTTGGGCACAACCTGGAGCATATCCGGCTCATCCGCCAGCATATGCATCTGGTTATCCAGCGCCTCCATGGGCTACACCTCCAACTGTCAATTCTAATCCTTTCCAG
>m.95421
GGAAGCGAAAAAATCAAAGAATTTTTAGAGCTCCGTGCCGGGAACGACTCCCAAGTCCCAACCCAAGCCGCCGCCGAAGCAGCAGCAGCTTCATCCTTCGCGAGAGGCGGCCGCCGTGAGCCGCTGGTCGCGTCTCCGGCGATGTACCCGGTGGCGACGGGACGGCCGCCGGCGCGGCTGCCGGCGGCGTCGCGGGTGGACAAGGCGACGAGCCACCTGCTGCAGGGGCCGGACTGGGCCGTCAACCTCGAAATCTGCGACACCCTCAACGCCGACCGATGGCAAACAAAAGATGTGGTAAAAGCAGTGAAGAAGCGGTTGCAGAATAAGGATCCAAAAGTTCAATTTTTCACTTTGACGCTGTTGGAGACAATGATGAAGAACTGTGGTGAATATGTTCATTTTGAAGTTGTTGAGCAGCATGTTTTACAAGAAATGGTTAAAATTGTCCAGAAGAAGAATGATATGCAAGTGAGGGATAAGGTATTGATACTTCTGGACTCATGGCAAGAAGCATTTGGTGGACCTGGAGGCAAATATCCACAATATTACTGGGCATACATTGAACTAAAGAGATCAGGAGTAATGTTCCCACGTCGTCCTATAGATGCTCCTCCAATATTTACTCCTCCTGCAACACATCATTCACAACCCTACGGTTCACCTACATATCCTGCTGGAAGCCTTAATGACAGAATGGCATCCGATGTTGAAACATTGAGTTTAGGGGACTTGAATAATATTCGTAACGTGACAGAACTACTGAGTGATATGGTGCATGCTTTGAACCCATCAGATCTAAAGGCTGTTAAAGATGAAATCATCACAGATCTCGTTAGCCAGTGTCGCTCAAATCAACAAAAGCTCATGCAGTTTGTCAGTTCAACAGGGAACGAGCAGTTACTAAAGCAAGGACTGGAAATAAATGATCGCCTACAAAGTGTACTTTCAAAATATGATGTCATCGCCTCTGGTACTCATTTGGCAGTTGAAGCACCTGTGAGAGAGACA
>m.95424
GTGATACATGAAGAGATTGGGGAAGCAGAGGTTTCTGAGGGGCAAGAAGGTAAAGATGAAGATGGCACATCCGGCGGATTGGGCGATGAGCGCGAAGAGGAGGCCGATGAAGAACAGGAACCAAAGGATGGGGAGAGCATCTCGGAGGAAGAAGGTGTCGATTGCAGAGTGGAGGCCTGCGAGGAGGGGGAGGGAAGAGATGAAGGCAGCATCTTGGACATGATGTATCAACGGGAGGCTTCCATAGGACAAGAGAGACAACATCCTGGAGACGATGGGGAGAGCATCTCGGATGTTGCCCACAAAGTGGAGATCGCCCCAGAGCAAGAAGGTACTATTTGCACTGTTGATGTCTGCAAGGAGGAGGAAGAAAGAGTGGAAGACACCATCCTGGACAAAATGTTGAGGTCTGATGGACAAGGCACAACAGAAGAGAAGCTCTCTGATGGTTTATGCAAATCGGAGATTCCTGAGTATGAAGTAGCAGAAATGGTGGCAAATATCCTGGAAGACAGCTGCAAAGAGGAGATTTCAGCAGATCGAGAAGCACAAGATGATGAGGCTAATGCTGAATCTACTGGCAAGTCAGAAGTTACCGAGGAGCGGGACATGAAGGATGAAGAGAACGAAATGGGGATTTCTGAGACTGTCTCCAATGTTGCATGCAAAGAGGATTTCTTTGATGAAGACGTAACCTCCAATGCTGTCTCAGAAGGTGAAATTTCTGACTTCAATGCAATTGGTTCTCCGGATGCTGAAATCCTGAAACAACCAACAAAGGGTGTCTTTGAACAAGATGTGAATACTGTAGACAATACATTTGAACAACGTGATCTCCCCACAGAGAACACAGTGGATGGCACCAAAGATATTCAAAAGGGATTGGAGATTACCACTTGCAATTTGGAAGATGCTTCTGAAGAATCTGGTATCGCCCAAGAAACTGTTCGTGATGATAATTCTGCATATCTCGTTGAGGGTGCTCAATTGCAATTGGGGATTGGCAAAAGTGATTTGGAAAACACTTATGAAGAATCTGGTATTGCTCATGAAATTGGTGAAAATGATAACTCTGCATATGTCAGTGATGATGCTCAGAATGATACGGGGATCACCACACGCAAATTCAAAGATGCTTTTGAAGAACCTGTTATTGTTCAA
>m.95428
GTGATACATGAAGAGATTGGGGAAGCAGAGGTTTCTGAGGGGCAAGAAGGTAAAGATGAAGATGGCACATCCGGCGGATTGGGCGATGAGCGCGAAGAGGAGGCCGATGAAGAACAGGAACCAAAGGATGGGGAGAGCATCTCGGAGGAAGAAGGTGTCGATTGCAGAGTGGAGGCCTGCGAGGAGGGGGAGGGAAGAGATGAAGGCAACACCATCTTGGACACGATGAATCGACGGGAGGCTTCCGTAGGACAAGAGACACAACATCCTGGAGACGATGGGGAGAGAATCCCAGATGTTGCCTGCAAAGTGGAGATTGCCGCAGAGCAAGAAGGTACTATTTGCACTGTTGAGGCCTACAAGGAGCAGGAAGAAAGAGACGAAGATAACATCCTGTACAAAGTGTGTCAAGGGGATACTTCTGATGGACAAGGCACAGCAGAAGAGAAGCTCTCCAATGGTTTCTGCAAATCAGAGATTCCTGAGTATGAAGGAGCAGAAATGGTGGTAAATATCCTGGAAGACAGCTGCAAAGAGGAGATTTCAGCAGATCGAGAAGCACAAGATGATGAGACCAATGTCGGCAAATCAGAAGTTACCAAGGAGCGGGACGTGAAGGATGAAGAGAACATGTGGGATGATGGGTCTGAAATGGAGATTTCTGAGACCATCTCCATTGTTGCATGCAAAAAGGATTTCTTTGAGGAAGACATAACCTCCGATGCTGTCTCAGAAGGTGAATTTTCTGACTTCAGTGCAATTGGTTCTCCGGATGCTGAAATCCTGAAACAACCAACAAAGGGTGTCTTTGAACAAGATGTGAATACTGTAGACAATACATTTGAACAACGTGATCTCCCCACAGAGAACACAGTGGATGGCACCAAAGATATTCAAAAGGGATTGGAGATTACCACTTGCAATTTGGAAGATGCTTCTGAAGAATCTGGCATCGCTCAAGAAACTGCTCATGGTGATAATTCTGCATATCTTGTTGAGGGTGCTCAAATGCAATTGGGGATTGGCACAAGCGAGTTGGAAGACACTTCTGAAGAATCTGGTATTGCTCATGAAATTGGTGAAAATGATAACTCTGCATATGTCAGTGATGATGCTCAGAATGATACGGGGATCACCACACGCAAATTCAAAGATGCTTTTGAAGAACCTGTTATTGTTCAA
>m.95432
GTGATACATGAAGAGATTGGGGAAGCAGAGGTTTCTGAGGGGCAAGAAGGTAAAGATGAAGATGGCACATCCGGCGGATTGGGCGATGAGCGCGAAGATGAGGCTCATGAAGAGCATGAACCAAAGGATGAGGAGAGCATCTCGGATTTGCAGACTGAAACGGGGATTGTCGCGGAGGAAGAAGGTGTCGGTTGTAGAGTGGAGGCCTACGAGGAGGGGGAGGGAAGAGATGAAGGCAACACCATCTTGGACACGATGAATCGACGGGAGGCTTCCGTAGGACAAGAGACACAACATCCTGGAGACGATGGGGAGAGAATCCCAGATGTTGCCTGCAAAGTGGAGATTGCCGCAGAGCAAGAAGGTACTATTTGCACTGTTGAGGCCTACAAGGAGCAGGAAGAAAGAGACGAAGATAACATCCTGTACAAAGTGTGTCAAGGGGATACTTCTGATGGACAAGGCACAGCAGAAGAGAAGCTCTCCAATGGTTTCTGCAAATCAGAGATTCCTGAGTATGAAGGAGCAGAAATGGTGGTAAATATCCTGGAAGACAGCTGCAAAGAGGAGATTTCAGCAGATCGAGAAGCACAAGATGATGAGACCAATGTCGGCAAATCAGAAGTTACCAAGGAGCGGGACGTGAAGGATGAAGAGAACATGTGGGATGATGGGTCTGAAATGGAGATTTCTGAGACCATCTCCATTGTTGCATGCAAAAAGGATTTCTTTGAGGAAGACATAACCTCCGATGCTGTCTCAGAAGGTGAATTTTCTGACTTCAGTGCAATTGGTTCTCCGGATGCTGAAATCCTGAAACAACCAACAAAGGGTGTCTTTGAACAAGATGTGAATACTGTAGACAATACATTTGAACAACGTGATCTCCCCACAGAGAACACAGTGGATGGCACCAAAGATATTCAAAAGGGATTGGAGATTACCACTTGCAATTTGGAAGATGCTTCTGAAGAATCTGGTATCGCCCAAGAAACTGTTCGTGATGATAATTCTGCATATCTCGTTGAGGGTGCTCAATTGCAATTGGGGATTGGCAAAAGTGATTTGGAAAACACTTATGAAGAATCTGGTATTGCTCATGAAATTGGTGAAAATGATAACTCTGCATATGTCAGTGATGATGCTCAGAATGATACGGGGATCACCACACGCAAATTCAAAGATGCTTTTGAAGAACCTGTTATTGTTCAA
>m.95437
CATGAGGAGGTTGGAGAAGCAGAGGTTTCTGAGGGGCAAGAAGGTAAAGATGAAGATGGCACATCCGGCGGATTGGGCGATGAGCGCGAAGATGAGGCTCATGAAGAGCATGAACCAAAGGATGAGGAGAGCATCTCGGATTTGCAGACTGAAACGGGGATTGTCGCGGAGGAAGAAGGTGTCGGTTGTAGAGTGGAGGCCTACGAGGAGGGGGAGGGAAGAGATGAAGGCAGCATCTTGGACATGATGTATCAACGGGAGGCTTCCATAGGACAAGAGAGACAACATCCTGGAGACGATGGGGAGAGCATCTCGGATGTTGCCCACAAAGTGGAGATCGCCCCAGAGCAAGAAGGTACTATTTGCACTGTTGATGTCTGCAAGGAGGAGGAAGAAAGAGTGGAAGACACCATCCTGGACAAAATGTTGAGGTCTGATGGACAAGGCACAACAGAAGAGAAGCTCTCTGATGGTTTATGCAAATCGGAGATTCCTGAGTATGAAGTAGCAGAAATGGTGGCAAATATCCTGGAAGACAGCTGCAAAGAGGAGATTTCAGCAGATCGAGAAGCACAAGATGATGAGGCTAATGCTGAATCTACTGGCAAGTCAGAAGTTACCGAGGAGCGGGACATGAAGGATGAAGAGAACGAAATGGGGATTTCTGAGACTGTCTCCAATGTTGCATGCAAAGAGGATTTCTTTGATGAAGACGTAACCTCCAATGCTGTCTCAGAAGGTGAAATTTCTGACTTCAATGCAATTGGTTCTCCGGATGCTGAAATCCTGAAACAACCAACAAAGGGTGTCTTTGAACAAGATGTGAATACTGTAGACAATACATTTGAACAACGTGATCTCCCCACAGAGAACACAGTGGATGGCACCAAAGATATTCAAAAGGGATTGGAGATTACCACTTGCAATTTGGAAGATGCTTCTGAAGAATCTGGTATTGCCCAAGAAAGTAGCCAGGATGTTAACTCCGTATATGCTGATGCTTCTGCTCAAATGGAACCAGAGATTACAAAGTGCAAGTCAGAAGATTCTTCTGAAGAATCTGGTATCGCTCAAGAAAATAGCCAAAGTGATAACTCTGCTTATTTCGAAGATGGCGCTCAAGTAGAACCGGAATTTACCACATGCAAG
>m.95444
ATGGATCCTTTAACCAAGGGAGACTATCCACTCAGCATGAGAACACTGGTTGGTAATAGGTTACCGAAATTCACAAAAGAGCAGGCAAAAGCTGTAAATGGATCATTCGATTTCATTGGCCTCAATTACTATTCAGCAAGATATGCTCAGAATACTAATCACAATGGCAATAGTAACAAAAGCTACAGTACTGATTCACGAACTAATCAGAGAGGTAATCATGTAAGCTATCTGATCTCTGTTTTGCATTCGAATAAATTGGGTGAGCTAATAGTTTTCTCTGCATGCAACACCAGTTGA
>m.95447
ATGAACCGCATGCAGGTGATGCTTCTCGGATTTGTACTTCTTGGACGATCTCTTGAGGAAAGTGCTAGGCTTAAGGCATCTAGCGATATGAATGAGCTCATTTCACTCTTATCTCCTCAATCGAGGTTAGTCGTTACGTCCTCAAGTGATGTCCCTTCTTCAGATGGTATTTTGAATTCGGACGCAATCACAGTTGAAGTTCCTGTCGATGATGTCCGTGTTGGAGACTCGATATTGGTTCTTCCAGGAGAAACCATCCCTGTAGATGGAAATGTTGTTGGTGGGTCAAGTTTTGTCGACGAATCAATGCTTACTGGAGAATCCTTGCCGGTAGCCAAGGAAAAAGGATGTTCTGTATTTTCTGGAACTGTGAATTGGGACGGGCCTTTAAAGATCAAAGCTACAACTACTGGACCATCGTCAACAATTGCTAAGATAGTCCGTATGGTTGAAGATGCACAAGCGCGTGAAGCCCCTGTTCAAAGGCTTGCGGATTCAATTGCAGGGCCATTTGTGTATACTGTTATGACATTGTCTGCAGCAACCTTTTCTTTCTGGTATTACATAGGCACACACATCTTTCCAGAGATTCTTCTAAATGATATTTCTGGTCCTGATGGGGACTCGCTGCTTTTGAGCTTGAAGCTTGCTGTGGATGTATTAGTTGTTTCCTGTCCTTGTGCACTTGGATTAGCTACGCCTACAGCTATCTTAATAGGAACTTCCATGGGTAACTTCTATGTCCAAGTGTTTGTATCCACTTGTTCTCAATGCTTGATGAGACAATGA
>m.95453
ATGGAGGGCGAGCGCGAGGAGGGCGCGGCTGCGGCGGCGAATGGGCTGGGAGGGGAGGACTACGTCGTCGTCAAGGTTGGCGAGCAGGAGGACGGTGCCGTCGCGGCGGCGGCGGCGGCTGAGGCGGTGCTGACGGACGGGGGTGATAACGGGGATCTCGACGGCGGGGAGGCGGCGGGCGGATCTGCGGCCGACGCGGCGGCGGCCGAGGAGCCGGCCAGGGCGCAGACCAAGAAGGGTGGATCCGGGGCCGCGGCCGGGGCGAAGAAGGGGAAGGTGCAGAACGGCAAGGTGGTGGCTGCCTCGGCGGCGGCGGCGGCACGGGGGAAGAAGCCGGGGCTGTCGCAGAGCGCCTCGTTCCCGGCGAGAGGGGCCGCCGGTGCCAAGAAGAGCAGTGCTGTCGCGGCTCTGGCAAGGAAAGCGAAGCCGGAGGGGAAGGGCGCCGTGCCCAATGGATCTGCAGCGGCGTTTGGACGTGGCGCGGAGAAGAAGGCCAATTCGGCTCAGGCGCCTGCTGCTCGTCGGTCCATGCCTATCAAGCCTGAATCTGTGGACTCGACTCCAAATGATGCTTCGTCTGAAGTCCTAGAGTCAAATGAGAACACTATTAAACCTTTCAGGCAATCGCTTCCAGCAAAAATGGATGATGATGTCCACTCCACCACATCGAGTACCAATACTCAACGCAAGAGTGCTGCTGCCTCTGGTTTTAGTTTCAGATTGGAGGAGCGTGCTGAGAAGCGAAAGGAGTTCTTGAAAAAGATTGAAGAAAAAATCCATGCCAAGGAGCTTGAACAAACAAATTTGCAGGAAAAATCTAAGGAGAGCCAAGAGGCTGAGATCAAACGACTTAGGAAGAGCCTGACATTTAAAGCAGCACCTATGCCAAGCTTTTACAAGGAACAGCCTCCTAAAGTTGAGTTGAAAAAGATCCCACCAACGCGTGCTAGGTCACCAAAGCTTGGCCGGAACAAGCCAGCCAGTTCTGCCGCCGCTGCTGCTGCAGATGGCTCCGTCTCATGTGAGAGCCCACGTAGCACGAATAATTTGGCCAAGGTAAATGAAGGTGCAGAAAACAACAAACCCCGGGTTCCTGCTAGGAAACCTGTTCAGAGGTCTGTCACAAAAGCCCCATCCCCAGCATCTGTCACTGCAAAGGCTGAAACAAAACCCCTTGTTACAAAGCAGAAAACCTCAAACACGAAACCTAGAGTTTCAAGAGCAAAGGTGTTGCAAGACAACCCAGTCGAAATCCCCCCTGCGGAACCTTCTGCCCCAGAAGGGCTTGCTGCTGAACACATCGTTGAAGAAGCAACAGGACCTGATCTGGCTGCCCCTTTGGTCATTTCAAATGAAGTTCCGGTCCAAGGTTGA
>m.95457
ACACACCATTTCGGAACGGAAGCGGGGCCGACAAAACCCTCACCTCCGCGGCCGGCGATGGCGGCGCCGGCGGAACCCGGCGGGAGCGACGGCTACCGCGGCCTCCGCGACGTGCGGGTCGAGATGGACCTGGGAACGGCCCGGGGCGGCGGTGGAGAAGGAGGCAAGGGCGGGGGCCTCGCCGTCTGCTTCTGGCTCTACCTCTCCGGCTCCGCGAGGCCTTCCTCCGTGATCCTTCACCAGACAAAGGCAGGCGATGACAATAAGTTGCCATTTCTTGCTTTAAACAAAGAAAATAAGCTGCTTCTCTTCCCGTTGCTGAGGCTGCACAGAGAAGCTCCTAGTCCCGGTAGTTCCTATCCATGGACCGACACAACCAATCTATTGGCTGTAAATGAATGCCCTCTTGAGAAATGGATCCACATTGGATGCGAGGTTACTGAGAATGTTATGCGCCTTCACATTGATGGCGAGCTAGTTGCTGAGGCTCATCTTTGCTCACTATCTAGCGAGCCAGACAATCAAGATGATGCATGCAAAAGTTGCTTAGTTGGAAACAATGACAAGGTCGAAGGCTATGTCTATAATATCCAGGTGCTATCTATACTAGGAACTATACAAGAGCAATATACAAAGAATCCACCGTCTAAGTTATCTATTGACTACTCATGTTGTGATGGAATCGAGGAGGGTGATGACGGCATTTGGAGCATTGTGGGTGGGAAGGCTTCTTGTCGGAGGAACTTCATTTTGGAAGTAGTACTAGTAAATGCTTTTGGTGAACCTGTGAACAACGACACACAGATTGTTGCTTCACTTGTCTATGCTGACAATGGAGCAATAGTCGAAAAATCAAGGGATGATGCAGAATCTCCCCTGCTGATTGCTTGTGAAGGATTTGAATGCCCAGCTAAAAGCAGGCCTTTACCAATTATTCGTGGACGTGCACTATTTAAGCTCAAGATATCCCAGCTCTCTTCTAAATGTGACAATAAGCTGTTCCGTATTTATTTCTTTACACTTCACACACGAAAATATCCTTTTCTGGAGGCGTCTTCCAAACCAATTCGCTGTATATCTCGAAACCGCCCCAGCCGTCCATTGGGTTCTGGAAAGCGAACAGGTTCTGCAACAGTGGATGAAATTCACTCGCTCAATAATGGCCAAGGTTTTGGTCATGATGGCAAAGTGAATGGTTTCTTACAGTCTCATGACCAAAGTTCTGTGGCGTGTTTGCATCCGTCCAAATTTCCCAAGGTAGAAGGTGATGTAGCAGAGACACACAAAATGGTATCGCAGAATAAGCAGGCCAGAAAGATGGCGGTGGAAGCACAAAGTGTCACAGGAACTGATTCTGCAACATCTGACTCTGACAGCATTGATGCGAGAAGTTCTTGGAGCGGATCAGATAGGGATGAAGTTGAAACCTTTTCCGATGCTATGATTTTCAGATATTGTCTAGAAGGCACAGATGAGCGCTCAACATTTCTTAGAGGTGCAGCTGCTTCTATCAATGAAGATGACTTGATAAAACTTGCAAATCAGGTCTCTTTGTACAGTGGATGCTCCCATCACAGAAACCAAATATTAATTTCGAAGCAATTGCTCGAAGAGGGTGCTGACACTTGGAGCATGATCTCAAAGAACAATGAACGTGCTCTTTGGTCATCTGCAGTTCCTGAAATCATAACAAAATTTATGGACATCTCCCATTCTACAAATAGAGGTTTGTCAGAGCAGGATTTGGAGGTTCTAAGAGGAATTGCTGGCTGTGGAGATGATCTTGGAAGGGACGAATTTGACAGGCTATGGTATTGGCTATACCCAGTGGCTGCTTCTCTGTCAAAAGATAAAATTAACAAGCTATGGAATTGCACAGCACCTAGATGGATAGAGGGATTGATTACAACAGAGGAAGCCGAGAACACGCTAAGAAGTTCCAGGGAACTGCTTAAGAAGCCAGGAACTTTTGTTCTCAGATTCCCTACCACGCGAAGCTGGCCGCATCCGGATGCCGGAAGCCTGGTTGTCACCTATGTTGGCTCTGATAACTCAATTCATCAGAGACTCCTCTCTCTGGATGTCAGTGATGCTAGGGCGGGGCGCCTACAAGATTTGCTGCTGCGGGAACCCGAATTAGTTCAGTTGGGCAGGGTTGATCGCTTGCCAACTGCCATGAGAAATCGATCCAATATGCTATGA
>m.95458
ATGCTTGCGCACATATTACCAACAGATTATTCTCCTGCAGGTATTCTGCAGCTACATCCAGGAGCAATCAATAGCATACCAAGTAAATCACACCTGGAAATTGATGTGAGAGATATTGATGAAAAGAGAAGGAATACTGTCATTGAGAAGGTTCACCAATCTGCAATTGAGATATCAAAGATCCGCGGAGTAGACCTATCGGAATTCAAGATCATCAACCAGGATCCACCTGCTCTGTCTGACAAATCAGTCATTAACGCAATGGAATTTGCTGCAAAACAGCTGGGCCTAGATTATAAATTGATGATCAGCAGAGCTTATCACGATTCACTTTTCATGGCCAGAATATCACCAATGGGTATGATCTTCATTCCCTGTTACAAAGGTTACAGCCACAAA
>m.95459
GTCGTCTTCCTCCGCCTCGCCACCGCTGCTGTCGCGTCATCTCCCACTTCACCCACCCCACACGAACACCATCGAGCCATGCTCTCGAAGGCCCCGCACCTCCTCCTCCTCCTCATCGCCGTCGGCGCCGCGGCCGCGGCCCAGGGCCACGACGACGATGCTGCGGCGCGGCGGACCATGGAGGAGTTCGCCGGCTTCCCCGCCTCCGACGGCGTCGATGGCGACCGGTCCTCCCCCTTCCGCGTCGACTCCGAGAGCCTCCAGCGCCAGATTGATGAACTGGCCTCGTTCTCCGACTCGCCGGCGCCGTCGGTGACCCGCGTTCTGTACAGCGACAAGGATGTGCAAGCTCGGAGGTACATAAAAGGGATAATGAAACAGCTTGGCCTTGCGGTTCGAGAAGATGCCGTTGGTAACATATTTGGCCGCTGGGTGGGTTCTGAGGCGGGGCTAGGAGCAGTTGCAACTGGTTCTCATGTTGATGCCATTCCATTTTCAGGCAAATATGATGGGGTTGTTGGTGTTCTGGGTGCTCTTGAAGCAATTAGTGTGCTAAAAAGGTCCGGTTTCCAGCCAAATAGGTCTTTGGAGGTTATTATGTTTACATCAGAGGAGCCTACACGATTTGGAATTAGCTGCTTGGGAAGCCGCCTAATGGCAGGGAGTGAAGAACTAGCTCAGTCCCTAAAAAGGACAGTTGACAACCAGAATGTATCATTTGTTGATGCTGCTGACTCTGCTGGCTACAAGATACATCCAGAGGATCTGCATGATGTGGTGAATCTGAACAAAGAGAGCTATTTTGCTTTTATAGAATTGCACATTGAACAGGGTCCCATCTTGGAAAAAGAAGGTGTCCCAGTTGGCATTGTTACTGCTATTGCTGCTCCTGCAAGTATTAAAGTGGAATTTGAAGGGAATGGGGGTCATGCTGGAGCAGTGCTCATGCCCGCAAGAAATGATGCTGGGCTGGCGGCAGCTGAGTTGGCATTAGCAGTTGAGAAGCATGTTTTGGAGTCAGGATCAATTGATACTGTTGGCACTGTTGGTATTCTGCAGCTGCATCCAGGAGCAATCAATAGCATCCCGAGTAAATCACACCTGGAAATTGATGTGAGAGATATTGATGAAAAGAGAAGGAATAATGTCATTGAGATGGTTCACCAATCTGCAATTGAGATATCAAAAATCCGCGGAGTAGAGCTATCGGAATTCAAGATCATCAACCAGGATCCACCTGCTCTGTCTGACAAATCAGTCATTAACGCAATGGAATTTGCTGCAAAACAGTTGGGCCTAGAATATAAATTGATGATTAGCAGAGCTTATCACGATTCACTCTTCATGGCCAGAATATCACCAATGGGTATGATCTTCATTCCCTGTTACAAAGGTTACAGCCACAAACCAGAAGAGTATGCGTCGCCGGAGGACATGGCGAACGGAGTCAAGGTGCTAGCCTTGACAATGGCCAAATTATCCCTTGAGTGA
>m.95472
ATGGCGAACATCCGCGCGCTTCTCGTTGGATTGGCGCGAGCGAGGGGTTCCTTGGCGGAGGTCGGCCGATGCTCTTCCTCGAGATTGGCGCGAGCGAGGGGTTCCTTGGCGGAGGTCGGCCGATGCTCTTCCTCGAGGCCTTCACTTCTAGCATCCCTTGGCGGACATTACAAGGTTGATATGCAAGCCCGTTGGTTCTCATCAACAGGGCTTCCTCCTCATATGGTAGTTGGGATGCCAGCGCTGTCCCCTACTATGAACCAAGGCAACATTGCAAAATGGAGAAAACAGGAAGGAGAGAAGATTGAGGTTGGTGATGTGATCTGTGAGATAGAAACTGACAAAGCTACACTTGAATTTGAAAGCCTCGAAGAAGGGTATCTGGCCAAGATTTTAGCACCTGAAGGTTCAAAGGATGTTCAGGTTGGACAGCCCATTTTTGTCACGGTTGAAGACTCCGAGGATATTAAAAATATACCTGCTGATACCTCCTTTGAAGGTGAACAGAAGGAGGATCAGTCAAGTGGAAGTGCAGCACCAAGTGTTGAAGTTCATGCACCTGAACAAAGCTCAGTAATCAGCCGCATCAGCCCGGCTGCTAAGATTCTTATCAAAGAACATGGTCTAAATGCCTCTTTACTGAAAGCATCAGGTCCCCGTGGCACTCTTCTGAAAGGCGATGTTTTGGCAGCGTTGAAGTCAGGCACTGCTTCAAGTTCTGCCAAAGAAAAGATGACTCCAGCCACACCTTCACCCCAGCCAACTCGTGATTCCCAAGCTCAACCTCTAATCACTTCACAAAAGAGCGATACATTTGAAGATATAACCAATAGTCAGATACGCAAGGTGATTGCAAAAAGGTTGCTTGAATCCAAACAGACTACTCCACATTTGTACCTATCCAAAGATGTTATACTGGATCCCTTGCTCGCTTTCAGGAATGAACTGAAAGAGCAACACGGTGTTAAAGTTTCAGTAAATGATATCGTCATAAAAGCTGTGGCACTTGCCTTAAGGAATGTCCCTGAAGCAAATGGTAATGCCGCAAAAATTCTGGCAAATATCAAATTATGTCTCTCTTTGTTTATGACAAGACTATCAGATTTTATTGTAAAGCAGATGTATCAGGTGCAAACCTTCTCGGTGTAA
>m.95476
CCTGTTCCTCCAAGAGTCAAGTTTGACGGGTGCCATCAAATTCCCAAATCCGGCGCCGCCGAACCTTCTCCTCGCCAGCGCCTGCTGATTCTGTGCGAATTGGGCGGCGGGGGATCATTTGGTGGAGAGGTTTTGGTCGGGACGATGGCAAACATCCGCGCGCTTCTCGTCGGATTGGCGCGAGCAAGGGGTTCCTTCGCGGATGTCGGCCGATGCTCCTTCTCGAGGCCTTCACTTCTAGCATACCTTGGCGGACATTACAAGGTTGATATGCAAGCCCGTTGGTTCTCGTCAACAGGGCTTCCTCCGCATATGGTGGTTGGGATGCCAGCGCTGTCCCCTACTATGAACCAAGGCAACATTGCAAAATGGAGAAAACAGGAAGGAGAGAAGATTGAGGTTGGTGATGTGATCTGTGAGATAGAAACTGACAAAGCTACACTTGAATTTGAAAGCCTCGAAGAAGGGTATCTGGCCAAGATTTTAGCACCTGAAGGTTCAAAGGATGTTCAGGTTGGACAGCCCATTTTTGTCACGGTTGAAGACTCCGAGGATATTAAAAATATACCTGCTGATACCTCCTTTGAAGGTGAACAGAAGGAGGATCAGTCAAGTGGAAGTGCAGCACCAAGTGTTGAAGTTCATGCACCTGAACAAAGCTCAGTAATCAGCCGCATCAGCCCGGCTGCTAAGATTCTTATCAAAGAACATGGTCTAAATGCCTCTTTACTGAAAGCATCAGGTCCCCGTGGCACCCTTCTGAAAGGCGACGTTTTGGCCGCGTTGAAGTCAGGCATTGCTTCAAGTTCAGCCAAAGAAAAGACGGCTCCAGCCGCACCTTCACACCAGGCAACTCGTGATTCCCAAGCTCAACCTCTAATCACTTCACAAAAGAGCGATACATTTGAAGATATGACCAATAGTCAGATACGGAAGGTGATTGCAAAAAGGTTGCTTGAATCCAAACAGACTACTCCACATTTGTACCTATCCAAAGATGTTATACTGGATCCCTTGCTCGCTTTCAGGAATGAACTGAAAGAGCAACACGGCGTTAAAGTCTCAGTAAATGATATCGTCATAAAAGCTGTGGCAATTGCCTTAAGGAATGTCCATGAAGCAATTGGTAACGCTGCAACAATTCTGGCAAACATCAAATCAAGTCTCTATTTGTTTTATGACAAGATTACGAGATTATATTGTAAAGCAGATGTATCAGCTTACTGGGACAATGTGAAGGAAGAAGCCCAGAAGTGTGATTCAGTCGATATATCTATTGCTGTTGCTACAGAGAAGGGCCTGATGACT
>m.95477
ATTGTTGAAGTCAAACCTCAGGGAGTAAGCAAGGGAGTAATAGCTGAGAAGATACTTGCATCAATAATGGAGAGAGGAAAGCAGGCGGACTTTGTATTATGCATTGGTGATGACAGGTCAGATGAGGATATGTTTGAAAATATTGCGGATGTCATGAAAAGGAGCATCGTTGCTCCAAAAACACCACTGTTTGCATGTACTGTGGGGCAGAAACCGAGCAAAGCTAAGTTCTACCTGGATGATACATACGAAGTAGTCACTATGCTGAGTGCACTAGCAGATGTTTCAGAACCAGACCCTACGGCAGACTTGGTAGATGACTTGGCTACATCAGTCTCCTCATTAGACATCGGTGATCAACCAGTACAGTTCAGCAATACAAGGATAGAAGGATCTTAG
>m.95480
CTAGCTTCGATCTCTTACCGCTCAGGAGATCTAGCGGAAGAGGAGCACACGGGACGGCTTCTCCTCCCCCACTTGCCGCCTCCCGTCGGCTCAAGCGAGTGCTCCACCTTCACCTCCCTACTTGCCACCTTCCTATACAGCCTCGATGCCACCCAACGCCGCCAGGAACTGCTATTTGGGCCCCCCGACGGCGGCGGGCTCGAGGAGTGTAATCTCTCCGCCGAGGAGCGGCTGCGGCGCGAGCGTGCCCGGGAGCGTGGCCTCGGGGTCACGCGGTATGAGTGGCGTGCCCGTCGGTCTGGGACCCCCTCTTCTCGCGCCGGCATTGTCGTGCCTCTCCCCTCTGGGGTTTACTTCCAGGATTTATCTGGCTCTGAACCAGTACTCAAGCTGCAAAGTTCTTCCACATCCCCAATTATTGAGCCGCATCTATCTCCAGACGGGAGCATGATTGCATATGTCAGGGATGATGAGCTGCATAACTTGGGTTTTGCTGATGGGGAAACTAGGCAATTGACCTATGGTGCAAGAGAAAGTGGGAAGGTCCACGGACTTGCTGAATATATTGCACAGGAAGAGATGGAAAGGAAGATGGGATTCTGGTGGTCTCCTGATAGCAAACATCTTGCATTTACTGAAGTAGATTCATCTGACATTCCATTATACAGAATTATGCATCAGGGAAAAAGTTCTGTAGGTCCAGATGCTCAAGAAGATCATGCTTACCCCTTTGCTGGAGCAGCTAATGTTAAAGTGCGACTTGGAGTCGTTCCTTCCCGTGGAGGAGAGATAACTTGGATGGATCTCCTTTGTGGAGAACCAAATGGAACCCATGGTGATGAAGAATATCTAGCTAGAGTCAACTGGATGCACCATAATGCTCTTGCGGTTCAAGTTCTCAATAGAGCTCACACAAAACTTAAGCTACTTAAGTTCGATATTGCCACAGGTAAAAGGGAAGTCGTACTACAAGAAGAGCATGATATATGGATAACATTACATGATTGTTTCACTCCTCTAGACAAAGGAGTGAATGGTAAACATCCAGGTGGCTTTATTTGGGCCAGTGAGAAGACAGGATTTAGACATTTGTATCTTCATGACAAGAATGGTGTGTGCTTAGGGCCTGTCACGCAAGGTGATTGGATGGTTGACCAAATTGCTGGTGTCAATGAGAGTTCTGGACTTGTATATTTTACTGGAACACTGGATGGACCATTGGAGACAAATCTGTACTACACCAACCTCTTTCCTGATTGGAGCCTTCCATTACAAGCCCCTAAGAGGTTGACTCAAGGCACTGGACGGCATTCAGTAATTCTTGATCATCAGTTGCTAAGGTTTATTGATGTGTATGACTCAATAAAATCACCACCTGTGATCCAGCTGTGTTCTTTGCTCGATGGAAGTATAATAATGCCTCTATATGAGCAGCCACTAACAGTTCAGCCACTTAAAAAGTTTCAGCAGCTGTCTCCAGAGATTGTCCAATTTTCAGGAAAGGATGGAACCTCTTTATATGGAACTCTCTATCTTCCTGATGAGAAGAAATATGGACCACCCCCCTACAAAACGCTAATTAACGTTTATGGTGGTCCGAGTGTCCAGCTAGTTAGTGATTCA
>m.95484
ATGTCGCCGGCGGAGCCGACGCGGGAGGAGAGCGTGTACATGGCGAAGCTGGCGGAGCAGGCGGAGCGGTACGAGGAGATGGTGGAGTTCATGGAGCGCGTGGCGAAGGCGACGGGAGGGGCGGGTCCCGGGGAGGAGCTCTCCGTGGAGGAGCGCAACCTGCTGTCGGTGGCGTACAAGAACGTCATCGGCGCCAGGCGCGCGTCGTGGAGGATCATCTCGTCGATCGAGCAGAAGGAGGAAGGGCGCGGCGCCGCGGGGCACGCCGCGGCCGCGCGCGGGTACAGGGCCCGCGTCGAGGCTGAGCTCTCCGACATCTGCGCCGGGATCATCCGCCTCCTCGACGAGCGCCTCGTCCCCGCCGCGGTGGCAGTCGACGCCAAGGTCTTCTACCTCAAGATGAAGGGCGACTACCACCGCTACCTCGCCGAGTTCAAGTCGGCCGCCGAGCGCAAGGACGCCGCTGACTCCACCCTCGCCGCCTACCAGGCCGCCCAGGACATAGCCATGAAGGAGCTGCCGCCCACCCACCCCATCAGGCTGGGCCTCGCGCTCAACTTCTCCGTGTTCTACTACGAGATCCTCAACTCGCCGGACCGTGCGTGCTCGCTTGCCAAGCAGGCCTTTGATGAAGCCATTGCGGAGCTGGATTCCCTTGGGGAAGATTCCTACAAGGATAGCACCCTGATCATGCAACTTCTCCGCGACAACCTCACCTTGTGGACTTCTGACATGCAGGATGATGGTGGTGATGAAATGAGGGATGCGAGCAAGCCCGAGGATGAGCAGTAG
>m.95498
ATGGCGTCGAGTGCCTCACGGTTCATCAAGTGCGTCACGGTGGGCGACGGCGCCGTGGGCAAGACCTGCATGCTCATCTGCTACACCAGCAACAAGTTCCCCACCGACTACATACCTACGGTGTTCGACAATTTCAGCGCAAATGTAGTTGCGGACGGCACCACGGTGAATTTGGGGCTCTGGGATACTGCTGGGCAGGAGGATTACAACCGACTGAGGCCTCTAAGCTACCGTGGTGCTGATGTTTTCGTGCTTGCCTTCTCGCTTGTGAGCCGAGCTAGCTATGAGAATATTATGAAGAAGTGGATACCGGAGCTTCAGCATTATGCACCCGGAGTGCCAACAGTGTTGGTTGGTACCAAGTTGGATCTTCGTGAAGATAAACATTACTTACTTGACCATCCTGGCATGGTGCCTGTTACTACAGCGCAGGGGGAGGAACTTCGCAAGCACATTGGTGCAACCTGTTACATTGAATGCAGCTCAAAGACACAGCAGAATGTCAAAGCTGTGTTTGATGCTGCCATCAAGGTAGTAATCAAGCCTCCAACAAAGCAGAGGGAAAGGAAGAAAAAGAAAGCACGGCGAGGGTGTTCAGTATTTTGCAGGGGTGTCTTATCCAAAAGGAAACTAGCATGCTTCAAATGA
>m.95501
ATGGCGTCCAGTGCCTCCCGGTTTATCAAGTGCGTCACGGTGGGAGACGGCGCCGTCGGCAAGACCTGCATGCTCATCTGCTACACCAGCAACAAGTTCCCCACTGATTATATACCCACTGTGTTTGACAATTTCAGCGCAAACGTGGTGGTCGACGGCACCACGGTGAATTTGGGCCTCTGGGACACTGCAGGGCAGGAAGATTACAACAGGTTGAGGCCGCTGAGCTACCGCGGAGCCGATGTCTTTGTGCTTGCCTTCTCGCTCGTGAGCCGAGCTAGCTATGAGAATGTCATGAAGAAGTGGTTACCGGAGCTTCAGCATTACGCACCAGGCGTGCCAACAGTGTTGGTTGGGACCAAATTGGATCTTCGTGAAGATAAGCACTACTTACTTGACCATCCTGGCATGGTGCCTGTTACTACGGCCCAGGGGGAGGAACTTCGCAAGCACATTGGTGCAACCTGTTACATTGAATGCAGCTCAAAGACACAGCAGAATGTCAAAGCTGTGTTTGATGCTGCCATCAAGGTAGTAATCAAGCCTCCAACAAAGCAGAGGGAAAGGAAGAAAAAGAAAGCACGGCGAGGGTGTTCAGTATTTTGCAGGGGTGTCTTATCCAAAAGGAAACTAGCATGCTTCAAATGA
>m.95507
ATGGATGAAGAAGCAAATGCCGTGGATACGTCCGCATTAGTTCGTCGGGTCAAGGAGCTACAGCACGAAAGGGATGAAAAGCAGCATGCTTTGGGAGTACTGATCCATCGAGTTGAAGGGCTCCAATATGAAATGGATGAAAAAGCAGACGTCGTTGAAGTATTAACTCATCGAGTTGAAGAACTCCAGCGAGAACGTGATGAACTCAGAAAAGATATTGAGCAATTATGTATGCAACAAGCTGGGCCTGGCTATATTTCTGTTGCAACTCGAATGCTTTCTCAGAGGACAGCAGCTCTGGAGCAGGATATTGAGAACCTTCAGAAGAAGTTAGGTGGATGCTTAAGAGAGAACCAAAATTTGCAAGAGGAGCTTGCTGAGGCTTATCGAGTTAAGAGCCAGCTTGCTGATTTGTATGGTGCTGAGCTATCAAAGAACAAGGAGCTAGAGAAGCAAGTAAGGTTTTTCCAGAGTAGCGTTGCTCAAGCATTTGCTGAACGAGATAATTCATTGTTGGAGTGTGAGAAAGCGAAGGAGCGAGAAGAAGCAGGTTTAAGAAAGGTTGTTGACTTTGAGGAAAGGACGAGAGAGTATCAATCCGCAATTGAAGATCAGAAACGGTTGAACAATGCCTTGCAAATGGAGCTGACAGAACTGAAAGCACATACTGAATCTTCCTTGAAAGTTATTCAAAAATTCTATGAAGTTCGTTGCAGAGACTTTGAATGCCCTTCAAATATTGGCTTTGAAGATAAATGTTCAATTCTTCTAGATGATTCTGCTAACAATTGGAGTTTCAGCTCAGACGGCGAGACCTCAACTTCGAAGTACATTGCATCTCTAGAAGAGGAAAAAGAGTCACTTAAAGCTAAAATAGCTAAGCTGCAAAGCAATCTAAGAATGGGTCTTGAAATTGAACAACATTTGCAAAGGAATGCACGGACATTAGAAAAAAGACAGGCACTGTATGATGATTTTATGAGAAATGGACTGTCATCTCTTCAAAATTTCTATACACATCAAAGGGCTGAAATTATGAAAGTATTGGAAGAAGAATCATCTCAGCTGAGCACTGTCGTTAACGAGATTCAAGACAAGATAAGTCAAATTCGCATCAACGCTGAAATCGTTGAAAACCCTATTGGAGAGATGCAATTCTGTGACGGTAGTTGTAAAGATAAACACATTACTATGGATATCGGCCCTGGCACTAGCCCTAAGGGTGATGTTCCTGCAGGTTATTCTGCAACATTTGATGACTCGAAAGCGCTTGCTCAAGCTTTGCAGGAGAAGATGGAGGCACTTATGCTTTTCTCACAGGAACAGGAACGATACATGTTGGAAAAACAGAGAAATCAAGTTATTATTGAGGACCTTCAGAAGAACTTATCTCAAGTTAAAGATGAAAAGGTGAAGGTCCTGATGGAATTAGCAAAACTAAAAGAAGAATATCTCCTGTTGAAGGGCTCTACAGTGAAGGATTGTCATGTCATTCCCGGGCATGACCAACAAGGGATGCTGAAGACTATCCTGAAGAGAACATCTTTAAGACACTGGATAAGAAAAGAAAACAGTAATATTGGGCATGAGAGCTCTGGTGGAAATGATCATACAGTCTGTAAAGAGTGCTCAGTACATATTGCAAGGTTGAAAGTTGAAAATGCTACTCTGTCGGAAAGTATTGCTACTATGGAACATCTCACTTCTTCGGTTCATAGGCTGCATATTGTGCTTGTGAAGGCCTATGATGATGTCAAATCAGCTGGTTCTTTGGAGAATACTTATGAAGCGTTGAACAGTCTAATAACTGAAGCAAACCTTATGAAGACAGCTCTCGGTATAGTTCTTCCAGAAAGCTGGTCAGGGGATTCATCAGGTGCTATCACTTATGATGCTCTGTATGATCCATCTGACTCACCTAAATCATCGAAGTCCGAGAAAGTAGATCCCCTCAGTTATGCAGGCATGGAGATGGTGGAGCTACTAATATTAGCCGCTGATATCCTCAAGGAGAGCTTCATGTTGAAGAAATAA
>m.95508
ATGGCTCTAGTTGGTCAGGCTGCCACCATCGCGCAGTTTGCAGGAGTAGATGCCTACGGGCTCATCAAGATGATCGCCGAGGCGGCGCAGACGGTCCGGAGGAACAAGCGGACCTGCTCGCAGCTCGCGCAGCGCGCCAGGATGATCGGCGACCTGCTGCACCAGCTCCACGCCGCGCAGCTGATGCAGCAGCCGGAGACGAGGAACCCGGTGGAGCAGCTGGAGGAGACGCTCCGGCGCGCGCTGCTGCTCGTCAGGTCCTGCCAGGGCCGCAGCTACCTGTACCGGTGCTTCATGGGAGCGCGGCACACCGACGAGCTCCGCGAGGTGCAGAGTGAGATCACCTTCTACCTCCAGCTTTTCCCTCTCGTCAGCTACGTTGACACCACCCTCACCTGGGTGAGGCTCCTAAACCAAGCTGCCGCTGATCCTTCCTGCAAAGAGGCACCTATGGTAAGACCATATTTTGTGCCATCTCTGTTCCTCTCGCCGGATGGATGGTGCTTGGTAGTTATTCAGGGAGTATACCTTGGTATAGTACACACATGGTTTATATCTCTTCTGGTAATATCTACTAATCTGTCTGAAATTTTCGCATGA
>m.95514
ATGATGTTGATGCCGAATCATTTCCAGCTCTCTCAGATTCTAGAGCCCCCAGTTCTGCTAGCAGCTCAATTACAGAAAAATAATAATAGGCTAAAAACAAAGCCTTTTGCATCAGTGATTCGCCCCTCTGTTGACTCTGCAGCTGTTGGTAATGAAAACGGAGATAAGCATTTGACTGATCACATGGAGAACACAAATTTTGGTGTAAACTCTGCATCTGATAACAAAATTAAGCTATTGAAAGATGCTTATAGTTGGGCCGATTGCAATTTAATCGAGGATGTATTGGCTGGTGTGAATAATGATGTTGGACAAGCATCTGCTTTGTTGAAAGCTATGGTCTCTCCTCACTCACCACCAGGAGAGGGTGAAACAACTGGTCAACTTGCTTTTGAGATGAATAAAATACATGGTTTAGCATCAGGAAATGCTACAGCAGACAATACACATCCAAATGTCTCACATTTGTTGCCACTGCCAATGAATATGGTCTCTATACCCTTGGAACCTGAATTGGAAAATTTTGATGATGATTACTTAAACCACCGGAAAGATGCACTGAAGATGATGAGGGCTGCCACAAAGCATTCTCAGGCTGCCAGCAATGCATTCTTGAGAGGTGACCATGCTGCTGCCAAGGAACTCTCTCTCAGAGCTCAAGAAGAGCGGTCCGCTGCTGAAAAGCTGAACAATGAGGCAGCAGAAGAAATATTTCGCCTCAGGAATAGCAGCAATGACATCTGGAAGATAGATATGCATGGTCTACATGCATCAGAGGCTGTGGCTGTATTGGAGAGGCATCTACACATGATAGAGTTCCAGCCACCAAGGAATAGTGCAGCTTCGACTGATGAATTAGCTAAGTCTGAACCTGCAATTGCCGGCTCAAACATTGAGTTTGTGCCGGAGAAAGTGGTGTTTCTTCGTCCTAGACAGGCCGTCTTAGAGGTGATCACAGGGATTGGCAAGCACAGCAAAGGACAGGCTTCACTGCCTGTTGCAGTTAGGGGCTTCCTTATTGAAAATGGGTATCGATTTGATGAGCTAAGGCCTGGTGTTTTTTCTGTTCGTCCTAAATTCCGCCGCCGGTGA
>m.95518
CTTGGCCCTCCTTCTCTGTCTCTCGCTCTCTGTCTGCAACCCCGCCGCCGCCGGCGCGCCCCTCCACCCGTAGCGCCGCCGCCCAGGCCCCCGACACGCCGCCGGACCCGAAGCGCCGTCCCCAGGGTTCTAGTCTCGTGTTTGGGATTGAAATCTTGCAACTTGGCCTCCAAATCCATAACAACTCTTGATATATTACGCGGTAATTATAGTCTTGCGCCGGCCGGCACCTGCTCCGATCCATTCCTGTGTGCTGTGGGTTGTATTGATCGAATGGAGGAGGTGGAAAATACCAGCAAGCGTAAAGCGCCCGAGCTGGACTTGGAGAAGAAATCTTCTGCTGATACTGCTGTTTTGGACGAGCAGCAGCAGTCGCAGCCTGACTCGGCTGCCAAGCGCCGGAACCTCTCCCGGTCGTGCATCCACGAGGTCGCTGTGCCCAACGGCTATGATCTGTCCAAGGATGAGGCCGTACACGGGACCCTTTCGAACCCTGCGTTTAATGGGGAGATGGCCAAGAAGTACCCGTTCCAGCTCGACCCCTTCCAGAGCGTCTCGATCGCGTGCTTGGAGCGGAACGAATCCGTCTTGGTCTCGGCTCACACCTCTGCGGGGAAGACAGCCATCGCCGAGTATGCCATTGCCATGTCGTTCAGGGACAAGCAGAGGGTTATATACACCTCTCCGTTGAAGGCTCTGAGCAATCAGAAGTACAGGGAGCTTAGCCAGGAGTTCTCTGATGTCGGTTTGATGACTGGCGATGTCACGCTTCAGCCAAACGCTACTTGCCTGGTCATGACAACGGAAATCCTGAGGGCGATGCTTTATAGGGGTTCCGAGGTGATCAAGGAAGTTGGTTGGGTTATATTTGATGAGATCCACTACATGAAGGATCGTGAGAGAGGAGTTGTGTGGGAAGAGAGTATAGTTTTCCTGCCCCCTGCCATCAAGATGGTCTTTCTTTCTGCTACCATGTCAAATGCAACCGAGTTTGCTGAGTGGATATGCAATCTGCACAAGCAGCCTTGTCACGTCGTGTACACAGACTTCAGGCCGACACCGTTACAACACTATGTGTTCCCAATAGGTGGGTCTGGTCTCTACCTCGTAGTAGATGAAAATGGTCAGTTCAGGGAGGATAATTTTGTAAAGCTGCAAGACACATTTACAAAGCAACCTAGTCAACTGGATGGGAGGAAGGGTGGTGGACCTAAAGCCAATGGTCGAATTGCAAAAGGTGGAAGTGCTTCTGGAACCTCTGACATATACAGAATTGTCAAGATGATTATGGAGCGCAAGTTTCAACCAGTCATAATTTTCAGCTTTAGTAGAAGAGAATGTGAGCACCATGCCATGTCGATGTCAAAACTTGATTTCAACACTGAAGAAGAAAAGAATAGCACTACGGAAAACCTGCTCGATGCTATCCTTTTCTTCTTCAGTGTT
>m.95519
ATGGGTCCCTCGCAAGAATCAACCTTATCATCGGCCTCAACGGCCGGGCAAGTGAATGCTTTGGAGTTGCTACCGGTCTATGCCAAGGAGCTTATTGCTGGCGGTGCAGCTGGTGCATTTGCAAAGACTGCTGTGGCGCCACTGGAGAGGGTCAAGATCTTATTGCAGACAAGAACCGAAGGGTTTCAATCCCTTGGGATCCTCCGGTCCTTGAGGAAGCTGTGGCAATACGAGGGAATTCGAGGCTTCTACAAAGGGAATGGTGCGAGTGTGCTTCGAATTGTTCCATATGCGGCATTGCATTACATGACATATGAGCAGTATAGGTGCTGGATACTGAATAATGCTCCATCAGTGGGTACAGGACCGGTGGTTGATCTCTTGGCTGGCTCAGCTGCTGGTGGGACTGCAGTTCTGTGTACCTACCCTTTAGACTTGGCTAGAACTAAGCTGGCATACCAGGTGTCAAATGTGGCCCAACCTGGTAATGCTTTGGGAGATTCTAGCCGGCAACCAGTATATAATGGTGTAAAGGATGTTTTTAAAACTGTTTACAAGGAAGGAGGTGCACGATCTTTGTATCGTGGAATAGGCCCAACTTTGATCGGTATTCTTCCACATGCCGGCCTAAAATTTTACATATATGAAGACCTAAAATCTCGTGTTCCAGAAGATTACAAGAGATCTGTTGTATTGAAGCTCTCTTGTGGTGCTTTAGCTGGTCTCTTTGGACAAACCCTCACTTATCCACTGGATGTTGTCCGAAGACAAATGCAGGTTCAGAACAAGCAGCCCCAGAATGCAAATGATGCCTTCCGCATAAGAGGAACATTTCAGGGTCTCTTGCTCATCATGCGGTGCCAGGGGTGGAGACAACTCTTCGCTGGCTTGAGCCTTAACTATGTCAAGGTCGTTCCTTCAGTTGCCATCGGTTTCACGACATATGACATGATGAAGACTTTGCTGGGAGTACCTCCCCGAGAGAGCGCCCATCCATCAGCTGGTAACAAGTGA
>m.68330
CGCACAACAGCAGAGGATAGTAGTTTCCAGATAAAGCACAATTCCTTCTTTCAGCAGTTAGAACGATATACAGGAGATCAAAATGTAAGGAAAATAAGGGCAATACAACAACAACAACAACAACAAATGAGAGAACGACAGTTATTACAAATGGTGAGTGTATCACATGGTACAAATCAACAAGCACATACAGGGATATCACAAACCATGAGTATACAACCATCAACTACAGCTACATCCTCAACACGTATACAAACACAAACCTATACATCTACTATGGGTTCACGTGGACCATTAGAAAGTCTTACTGTTGTTAGTGGGGTGAGACAACCATATCATGTTGAACCTCAAACATCCATTACAAGCATAACAAACTCTGCACAAGCTGTTGTGCATGGGAATGTGGCCAGCGAGCCTCCTTCAAATGGCCCTACATCTGCTGCTAGCGCTGCTTCGCACACTGCCACTGCCACTGCCGCTCCTCCTCCTTCCACATCCGCACCTACACCTAGTCCCATCGTATCTCCTGTTGCCGCTCCTCCTCCTCCC
>m.95529
ATGACATATGAGCAGTATAGGTGCTGGATACTGAATAATGCTCCATCAGTGGGTACAGGACCGGTGGTTGATCTCTTGGCTGGCTCAGCTGCTGGTGGGACTGCAGTTCTGTGTACCTACCCTTTAGACTTGGCTAGAACTAAGCTGGCATACCAGGTGTCAAATGTGGCCCAACCTGGTAATGCTTTGGGAGATTCTAGCCGGCAACCAGTATATAATGGTGTAAAGGATGTTTTTAAAACTGTTTACAAGGAAGGAGGTGCACGATCTTTGTATCGTGGAATAGGCCCAACTTTGATCGGTATTCTTCCACATGCCGGCCTAAAATTTTACATATATGAAGACCTAAAATCTCGTGTTCCAGAAGATTACAAGAGATCTGTTGTATTGAAGCTCTCTTGTGGTGCTTTAGCTGGTCTCTTTGGACAAACCCTCACTTATCCACTGGATGTTGTCCGAAGACAAATGCAGGTTCAGAACAAGCAGCCCCAGAATGCAAATGATGCCTTCCGCATAAGAGGAACATTTCAGGGTCTCTTGCTCATCATGCGGTGCCAGGGGTGGAGACAACTCTTCGCTGGCTTGAGCCTTAACTATGTCAAGGTAATAAGCCAGCCTGACTTTCTTAAGGAAAAAGGAAAATTTAAAATAATTGTGATTAGCAATTGCAAGGAGGAAAGAAAGTAA
>m.95532
ATGGAGCATGCTACCTGTGATGATGCACATGAGCATGTTATAAATGTAGCACATGGGGAAACTGCGTCAACATCAACCAGTCATCAATATCTCCACAGTGATAGGGATGAACCACATCAGGAAGATAGGCCTTCAACAAGCACGCGAACCCCATCACCACAGTCTTCAGCATCAACGTCACCAACTGCATATAACTTCAGAAATTTATCATCTCCTAGAAGGGATAGTATCTATGGTCATGGAAGAAGTCTTTGGAATTCTGGTTTATGGATCTCGTTTGAACTTGTCATATATGTAGCACAGATCATAGCTGCTATTGTCATCCTCATCTTTTCAAGACATGAACATCCCTATGCCCCTTTATTTGCATGGATAATTGGTTATACAGTTGGCTGCATTGCAAGTCTTCCTCTTATTTATTGGCGCTATGTCCATAGAAACAGACCTTCAGAGCAAGAACCTGAACAGCCACCTACAACCTATCCTACTTTGACTTCCTCTCAATCATCAGAAGGACGCAATCAGCGTACCAGTGGTACGGTCTTGCATCTTGGGTGTATCACAATCTCTTGTCCAAGGCCTAGCATACTGGCTTACCATTTCAAGACAGCTGTAGACTGTTTCTTTGCTGTATGGTTTGTTGTTGGCAATGTGTGGATTTTTGGTGGGCGTGGCACTTCGTCAGATGCTCTGGACGCTCCCAATATGTATAGGCTATGTTTAGCATTCCTTGCACTTAGTTGTGTTGGGTATGCCATTCCTTTCATCATGTGTGCAGCGATATGCTGCTGCTTTCCATGCTTAATTTCTGTTTTGCGCCTCCAAGAGGATTTGGGTCAAAGTAGAGGAGCTACTCAAGAGCTAATAGATGCATTGCCAACCTACAAATTCAAACAAAAACGAAGCAAAAATTGGGGCCTTGACTATGCTTCAAGCACAGAGAATCTTAGCGAGGGTGGCATCCTGGGCCCAGGAACTAAGAAGGAAAGGATTGTTTCAGCTGAAGATGCTGTGTGCTGCATCTGCCTTACTAAGTACGGAGATGACGATGAGCTCCGCGAGCTTCCTTGCACCCACTTGTTTCATGTGCAATGTGTCGATAAATGGCTCAAGATAAATGCAGTATGCCCACTCTGCAAGACAGATATTGGAGGTGTGGTCCGATCATTATTTGGATTTACCTTTGGCCGCCGCCGTGTCGATAGGATGGCAGGAAGAGGTGTAGCTAGCTCGAGATTTACTGTATAG
>m.95544
ATGGTTAGTGTTGATTCTGATTTGTATCTGCTGCATATGCACTCAGTGAAATTAATTATTTTTTCCCAGGCAGACAAAGTTACTGTTGTGTACCCAATGAGGTTCCAGGATTCCATTGATATTGTTTTAGCAACTTCGTTCCTGCAGGAATTCGTGGAAGCACGGCGGACTGCTGCGCTTAATAACGCTCCTTCCTGTATGTGGTCTCCAGCACCTCCTCTTGAGTTAAAAGGCGTGTCTGCTGATGCACTAAATGCAAATGCCGGTTTTGTTACTTTTGTTGTTTTCCCTCGGCATGTTGACGGTAGAAAGCTAGACAAAACAGTTTGGAGTTTGTTAACCTTTCATGCTTACGTAAGCTATCATGTAAAGTGTTCCGAAGGATTCATGCACACCAGGATGAGGCGTAGAGTTGAGTCGCTGATCCAGGCTTTGGACCGTGCAAAATCCGATGCAGAGAAGCTCAAGAAGTTGGTGCACGGCGGATCTTTCAGAAGACTGAGCTTGAAGAATGGAGGGAACTCGCATCACTAA
>m.95546
GAGTGCAAGCGGTCGAAGCTAGGGAAGAGCTCGAGGATACTGTCACGGTTGCTCAGCGCACTGGAAGTAAGGCAAATCTTGAAAGCCGAGAAGGAATGCCAGGCAAACCAGCTCTGCTCTGAACAACTCGTTGTAAATGGATTCCCTCTTAGTCCAGAAGAGATGTCAGACTTGCTTAGTTGCCAGCGGCCTCCTCAAAATCTGAAGCCTGGAAGATATTGGTATGACAAGGAGTCAGGCTTATGGGGAAAGGAAGGGGAAAAGCCAGACAGGATTGTCAGCACTAACCTGAACTTCAATGGAAAGATTCAACCCGATGCCAGTAATGGTAACACTCAGGTTTATATTAATGGAAGGGAAATTACCAAGATTGAACTGAAAATTCTGAAGATTGCACATGTTCAATGTCCCCGTGAAACTCATTTTTGGGTTTATCATGATGGTGGCTATGAGGAAGAAGGCCAAAATAACATCAAAGGGAAAATATGGGAGTCACCTTTCACACGTTTTGTGTGCTCCTTGGTTTCACTACCGGTGCCTCCTGCAAACTCTGATGGGCCCAAAGACGAGGCTTCTTATTCAGCAAGAACAGTGCCTGATTACTTAGACCAGAAAAGAACACAAAAGCTTCTTATTCTTGGATCACCTGGAGCTGGAACAAGCACCATATTTAAGCAGGCTAAGTTACTATACGGCACTACATTTACCCAAGAAGAACTTGACAGTATCAAACTAATGATTCAAAGCAACATGTTCAAGTACCTTGGGATTTTGCTCGAGGGCCGTGAGCGCTTTGAGGAAGAGGCTCTGGCTATATCAAATAGCCCAAGCTCAGAGGATGAGGATACTCAACAAGATGAAAATAAATCTAGTGGTTCAAATCCTTGCATATACTCAATAAATGCAAAGCTGAAGAAGTTCTCCGATTGGCTTTTGGACATCATAGCAATGGGAGACCTAGATGCATTCTTCCCTGCAGCTACACGTGAATATGCTCCAGTTGTTGATGAGATGTGGAAGGATCCTGCCATACAAGCAACATATAAAAGAAAGGAGGAGTTACATTTTCTCCCCGATGTCGCTGAGTACTTCTTGAGCAGGGCCATTGAGGTATCAAGCAATGAGTATGAACCTTCAGAGAAAGATGTGATCTTTGCTGAAGGAGTAACACAAGGGAATGGGTTGGCTTTCATTGAGTTCACCCTTGATGATCGCAGCCCCATGTCTGAACCTTACATCGACAACCCAGATGTGCATTCTCATCCTCTTACCAAATATGAGCTGATTAGAGTAAGCGCCAAGGGCATGAATGATGGCTGCAAGTGGGTGGAAATGTTTGAGGATGTCCGCATGGTGATATTCTGTGTAGCACTCAGTGACTATGACCAAGTGGGGCCCCCTGTAAATGGCAATAGCCGGCCTCTTCTGAACAAGATGATGCAAAGCAAAGAGTTATTTGAGGCTACAATCCGGCAACCATGCTTCTGCGACACACCTTTTGTTCTGGTGCTCAATAAGTATGACCTTTTCGAGGAGAAGATAAACCGTGCCCCCCTCTCGACCTGCGAGTGGTTCAACGACTTCTCTCCAGTTCGGACGCACAACAAGAACCAGTCACTGGCCCAACAGGCATACTACTACGTTGCGATGAAGTTCAAGGATTTATACACTGCGCACACGAACCGGAAGCTCTTCGTGTGGCAGGCTCGTGCCCGTGACCGCCAGACCGTCGACGAAGCGTTCAAGTACATAAGGGAGGTTCTCAAGTGGGAGGAGGAGAAGGACGAGAACTACTACCAGGAGGAGTCGTTCTACAGCACCACTGAAATGAGCTCCTCTCCTTTTATCAGAGCGGAATGA
>m.95557
ATGACCGGGACATCCTGGCTAATTAATAGCCAAAGAATTGCTTCCAAAATAAAAAATGCTTCTGGGTCATTGGATCTCAGTAAAGAAAAATGGATGAGCAACCCAACTAAGGAGTGCCCAGGTTGCAGCCACATCATTGATAATAGTGATGTTGTTCACCAGTGGCCTGGTTTGCCAAAAGGTGTAAAGTTTGATCCATCTGACCAGGAATTGCTTTGGCATTTGCTGGCAAAACATGGCAAAGCAGGTGCTGAACCTCACCCATTCATCGATGAATTTATTCCAACAGTTGAGGAAGATGATGGTATCTGCTACACTCATCCACAGAAACTTCCAGGTCTTAAGCAAGATGGAAGTGTATCACACTTCTTCCACAAAACATTTAAAGCCTATAACACTGGGACTAGGAAGCGTCGAAAGATAAACACTGATGAACTTGCTGATGTCCGCTGGCACAAGACGGGTAAGACAAAGCCAGTAATAGTTGATGGAAAACACCTTGGCTGTAAGAAAATAATGGTGCTCTATATGAGTACTGTGAAGGGTGGGAGGCCCAAGAAGACTAATTGGGTGATGCATCAGTACCATCTAGGCACTGGGGAGGATGAGAAGAATGGGGAATATGTTGTCTCCAAATTATATTTTCAGCAACAACTTAAACCTGGGGAGAAGAATGCACAAGAGTTAACCACTGCAGATACTTTGGAAACTATAGCTGCTGAAGCAGATCTTCCCGGCCTTCCATTGCCCCTCGAAGAAGAAGAAGAAGAACATGTTAGTAGTATTACTAACCAAGAAGCTCTTCATAATAATGAACTTGAAGCTAACCAGGAAGCTCTTCATAGCAACGAACATAACACTGACCAGGAAAACCGGAACTGTGAAATAGACATGGAAGAAAATGCTGCTGAAGAGAATGCCGTCCATCCATGCTCTGAAAAACCAGAGGATGGAGACAATCCCTCATCACAAGATCCGCAATGG
>m.95558
GATTACGCGCTCTCCGGCGGTGATATTCCTAAGATGGCCGGTGAAATACCAGACATTTTGAGGAAGGTATATCAGCTGAGGAAAGATCCATTTCTACAATCTTCTGTTATGGTACTGATCATATCATGCAAGAATGCTTGTAAAAATAAATGGTTTCATCCTGCAGATTACATTGACATTCTCAGAATGGCTGATGAGCTCTCTGGTAACTTCTGCACGCCCGTTAGCGATCCAGCTAATGACAGCACTGTGCTTGAAATTATTTCAACAGTAATGCCAAGGTATTATCCTCAGTTGAAGTTCGACCGTCTAGTCACTTCGCTGGAAGCAAAGGTCGGGTATGATATTTTAATGGCTGACTTCTTTATTCATAGGAATCTACCTAGAAATGAAAAAATTAGTCTAATTGTTGTCCAAAAAGAAAATTTAGATACCTCATCATGTATCACAAGTCCACAGCATGTGAGCTTTTTAGTAAACGGAAAAGGCGTGGACAAGAGGAATAATGTTTCAATGGAAACAGGACCCCAGTTCCCCACTGATATCACCAAGATGCTCAAATACGGGGCAAACATCTTACAAGCTGTTGGATATTTTAATGCTAACTATATCATAGCTGTAGCATTTGTGAACAATTTGATGTCCTTTGATGCTCCAAAACTCAATGACTATGCCCAACCAGTCACCACAGATCTTCCTGGTAGGCGAAATTTATTTCAATTCTTTCAGCGCGGAATGCATGTTCAATATGTTTTAAGTTATTTTTTTTCAGATTTAGATATACTTGAAGGGCCATCAAGAGTTTCCCTAAAGTGCCCCATAAGTTTCAGGCGCATAAAAACTCCCATTAAAGGGCGCCTATGTAAACACTATCAGTGTTTTGATTATGACAATTACATGAAGATGAACTTGAGGAAACCGACCTGGCGCTGTCCATTTTGTAATACTCCTTCAAATTTCATTGACCTACGTATTGATCAAAAGATGGCCAAGGTATTACAAGAGACAGGAGATGATATCATCGATGTTCTTGTATTCCCTGATGGATCTTGGAAAGTTGTTTCAGGTCGTGATGAGAAATCAGATAGACATGCAGGTGATATAATTCATCAGAATGGGGATACCGTAGAAACTGATGCAACTCCTTCCGATGTCATAGACCTAATAAACAGAGATGATGATGGTGATCTGCCTATGAGATTGGCATCTGCTTCAGAAGATATGAAGCCTCTGTTGAATAGTCAAGATTTATCTGTGGCAGACTATCTTCCGGATTTGCCTATAAGCACAACTGCTCAGCTAGAAGATCTATATGTAGGAGGTGGAAATAACGGGTGTAGCAATGGCACTTCGACTTCTGGCCAAAATTCGTTACAATCGTCTGCTGGTGGACCTGGCTCTAGTTCTTTTGGGACCTTGGAGTCTATTCTGCCTCCAGATATGCTGCAAATGCAACCTGTTATCACAGATGCCGTCTCTCCTTCTCTTGAAACCTCCAATTCAACATTTGCCATGCATCAATTTTCACAAGGAACATACCCCGGTATTATGCAGATGCAACCACTAATAAATCCATTACTTGGATCAGAAGCAGCACGACCTCCTATACCTAGGAACGTCAGGAGAGAGCCTGTAGCAGTCCAGGCTCTGCCAGTGCCACTACAGAATCCTGAGGCATCTAGAAGGGCGCAGCCAAATGTCTTGAATTGTCCACCTCCCACCCCACAATCCAGTTCAACTTCTTCAAACTACCAAGCACATCATGTGACAAATGCAGACAATATCATCACTACGATGAATAATGGCGTTAGGCCACTGTTAAGGACTCCTGATGCTGCCTCGTTGTTGCATTTACAGTTGACACAACAGGACTTGCGCAACATGCCAAACCATCTACAGAGTCGGGCTATGGGCCTCGCTGCACCACCTGTCATGGGTACAAGACCGCCGATAGGAGGCCTAGGACAGGGTAGAGGTGCTAATACCTATGGAGCTCCCTCCCCGCAACATCAGCACTTTGATCAGCGACTATTGAACAATCTGATGAACCAATATACCGTCGAAGTTCCACAAGTCTCCCCGACCCAACCAGGAGGTGCAACTAGCCAGGGCATTCAGAGCCATCTCTTCTCTCCGCAGCACAGCCAGGCATTGAGATCGCAAGCAGTGTCCCGACCAGCAACTCCACAGGCGCAACCGCGTGTGCAGTCTCCCGGTCTACCATCTGCTGCTCCAACTCCAAGCACGCCCCATGTCGAAGCTTCGGATATCCAGGAGCTTCAGGTGGAGCCAAACTGGAAGCCCACGGGGCGGATGAGGGGGAGTCTGACAGGTTCTGCTTACAGTCAAGCGCTTGAACGCTATTTGCACTCAGGTGGCCAGCAGACAAGTCAGGCTCGGCCACCTGGCACGGATCCGCGCAGGTAA
>m.95559
TCATCATGTATCACAAGTCCACACTTTTTAGTAAACGGAAAAGGCGTGGACAAGAGGAATAATGTTTCAATGGAAACAGGACCCCAGTTCCCCACTGATATCACCAAGATGCTCAAATACGGGGCAAACATCTTACAAGCTGTTGGATATTTTAATGCTAACTATATCATAGCTGTAGCATTTGTGAACAATTTGATGTCCTTTGATGCTCCAAAACTCAATGACTATGCCCAACCAGTCACCACAGATCTTCCTGGTAGGCGAAATTTATTTCAATTCTTTCAGCGCGGAATGCATGTTCAATATGTTTTAAGTTATTTTTTTTCAGATTTAGATATACTTGAAGGGCCATCAAGAGTTTCCCTAAAGTGCCCCATAAGTTTCAGGCGCATAAAAACTCCCATTAAAGGGCGCCTATGTAAACACTATCAGTGTTTTGATTATGATAGTTACATGAAGATGAACTTGAGGAAACCGACCTGGCGCTGTCCATTTTGTAATACTCCTTCAAATTTCATTGACCTACGTATTGATCAAAAGATGGCCAAGGTATTACAAGAGACAGGAGATGATATCATCGATGTTCTTGTATTCCCTGATGGATCTTGGAAAGTTGTTTCAGGTCGTGATGAGAAATCAGATAGACATGCAGGTGATATAATTCATCAGAATGGGGATACCGTAGAAACTGATGCAACTCCTTCCGATGTCATAGACCTAATAAACAGAGATGATGATGGTGATCTGCCTATGAGATTGGCATCTGCTTCAGAAGATATGAAGCCTCTGTTGAATAGTCAAGATTTATCTGTGGCAGACTATCTTCCGGATTTGCCTATAAGCACAACTGCTCAGCTAGAAGATCTATATGTAGGAGGTGGAAATAATGGGTGTAACAATGACACTTCGACCTCTGGCCAAAATTCATTACTATCGTCTGCTGGTGGACCCGGCTCTAGTTCTTTTGGGACCTTGGAGTCTATTCTGCCCGCAGATATCCTGCAGATGCAACCACCGATAGATCAATTACTTGGATCAGAAGCAGCACGACCTCCTATACCTAGAAATGTCAGGAGAGAGCCTGTAGCAGTCCAGGCTCTGCCAGTGCCACTACAGAATCCTGGGTCATCTAGAAGGGTGCAGCTAAATGTCTTGAATTGTCCACCTCCCACCCCACAATCCAGTTCAACTTCTTCAAACTACCAAGCACATCATGTGACAAATGCAGACAATATCATCACTACGATGAATAATGGCGTTAGGCCACTGTTAAGGACTCCTGATGCTGCCTCGTTGTTGCATTTACAGTTGACACAACAGGACTTGCGCAACATGCCAAACCATCTACAGAGTCGGGCTATGGGCCTCGCTGCACCACCTGTCATGGGTACAAGACCGCCGATAGGAGGCCTAGGACAGGGTAGAGGTGCTAATACCTATGGAGCTCCCTCCCCGCAACATCAGCACTTTGATCAGCGACTATTGAACAATCTGATGAACCAATATACCGTCGAAGTTCCACAAGTCTCCCCGACCCAACCAGGAGGTGCAACTAGCCAGGGCATTCAGAGCCATCTCTTCTCTCCGCAGCACAGCCAGGCATTGAGATCGCAAGCAGTGTCCCGACCAGCAACTCCACAGGCGCAACCGCGTGTGCAGTCTCCCGGTCTACCATCTGCTGCTCCAACTCCAAGCACGCCCCATGTCGAAGCTTCGGATATCCAGGAGCTTCAGGTGGAGCCAAACTGGAAGCCCACGGGGCGGATGAGGGGGAGTCTGACAGGTTCTGCTTACAGTCAAGCGCTTGAACGCTATTTGCACTCAGGTGGCCAGCAGACAAGTCAGGCTCGGCCACCTGGCACGGATCCGCGCAGGTAA
>m.95560
AATGTTTCAATGGAAACAGGACCCCAGTTCCCCACTGATATCACCAAGATGCTCAAATACGGGGCAAACATCTTACAAGCTGTTGGATATTTTAATGCTAACTATATCATAGCTGTAGCATTTGTGAACAATTTGATGTCCTTTGATGCTCCAAAACTCAATGACTATGCCCAACCAGTCACCACAGATCTTCCTGGTAGGCGAAATTTATTTCAATTCTTTCAGCGCGGAATGCATGTTCAATATGTTTTAAGTTATTTTTTTTCAGATTTAGATATACTTGAAGGGCCATCAAGAGTTTCCCTAAAGTGCCCCATAAGTTTCAGGCGCATAAAAACTCCCATTAAAGGGCGCCTATGTAAACACTATCAGTGTTTTGATTATGATAGTTACATGAAGATGAACTTGAGGAAACCGACCTGGCGCTGTCCATTTTGTAATACTCCTTCAAATTTCATTGACCTACGTATTGATCAAAAGATGGCCAAGGTATTACAAGAGACTGCAGATGATATCATTGATGTTCTTGTATTCCCTGATGGATCTTGGAAAGTTGTTTCAGGTGATATAATTCAGCAGAATGGGGATACTTTAGAAACTGATGCAACTCCTTCCGATGTCATAGACCTAATAAACAGAGATGATGATGGTGATCTGCCTATGAGATTGGCATCTGCTTCAGAAGATATGAAGCCTCTGTTGAATAGTCAAGATTTATCTGTGGCAGACTATCTTCCGGATTTGCCTATAAGCACAACTGCTCAGCTAGAAGATCTATATGTAGGAGGTGGAAATAATGGGTGTAACAATGACACTTCGACCTCTGGCCAAAATTCATTACTATCGTCTGCTGGTGGACCCGGCTCTAGTTCTTTTGGGACCTTGGAGTCTATTCTGCCCGCAGATATCCTGCAGATGCAACCACCGATAGATCAATTACTTGGATCAGAAGCAGCACGACCTCCTATACCTAGAAATGTCAGGAGAGAGCCTGTAGCAGTCCAGGCTCTGCCAGTGCCACTACAGAATCCTGGGTCATCTAGAAGGGTGCAGCTAAATGTCTTGAATTGTCCACCTCCCACCCCACAATCCAGTTCAACTTCTTCAAACTACCAAGCACATCATGTGACAAATGCAGACAATATCATCACTACGATGAATAATGGCGTTAGGCCACTGTTAAGGACTCCTGATGCTGCCTCGTTGTTGCATTTACAGTTGACACAACAGGACTTGCGCAACATGCCAAACCATCTACAGAGTCGGGCTATGGGCCTCGCTGCACCACCTGTCATGGGTACAAGACCGCCGATAGGAGGCCTAGGACAGGGTAGAGGTGCTAATACCTATGGAGCTCCCTCCCCGCAACATCAGCACTTTGATCAGCGACTATTGAACAATCTGATGAACCAATATACCGTCGAAGTTCCACAAGTCTCCCCGACCCAACCAGGAGGTGCAACTAGCCAGGGCATTCAGAGCCATCTCTTCTCTCCGCAGCACAGCCAGGCATTGAGATCGCAAGCAGTGTCCCGACCAGCAACTCCACAGGCGCAACCGCGTGTGCAGTCTCCCGGTCTACCATCTGCTGCTCCAACTCCAAGCACGCCCCATGTCGAAGCTTCGGATATCCAGGAGCTTCAGGTGGAGCCAAACTGGAAGCCCACGGGGCGGATGAGGGGGAGTCTGACAGGTTCTGCTTACAGTCAAGCGCTTGAACGCTATTTGCACTCAGGTGGCCAGCAGACAAGTCAGGCTCGGCCACCTGGCACGGATCCGCGCAGGTAA
>m.95561
GATTACGCGCTCTCCGGCGGTGATATTCCTAAGATGGCCGGTGAAATACCAGACATTTTGAGGAAGGTATATCAGCTGAGGAAAGATCCATTTCTACAATCTTCTGTTATGGTACTGATCATATCATGCAAGAATGCTTGTAAAAATAAATGGTTTCATCCTGCAGATTACATTGACATTCTCAGAATGGCTGATGAGCTCTCTGGTAACTTCTGCACGCCCGTTAGCGATCCAGCTAATGACAGCACTGTGCTTGAAATTATTTCAACAGTAATGCCAAGGTATTATCCTCAGTTGAAGTTCGACCGTCTAGTCACTTCGCTGGAAGCAAAGGTCGGGTATGATATTTTAATGGCTGACTTCTTTATTCATAGGAATCTACCTAGAAATGAAAAAATTAGTCTAATTGTTGTCCAAAAAGAAAATTTAGATACCTCATCATGTATCACAAGTCCACAGCATGTGAGCTTTTTAGTAAACGGAAAAGGCGTGGACAAGAGGAATAATGTTTCAATGGAAACAGGACCCCAGTTCCCCACTGATATCACCAAGATGCTCAAATACGGGGCAAACATCTTACAAGCTGTTGGATATTTTAATGCTAACTATATCATAGCTGTAGCATTTGTGAACAATTTGATGTCCTTTGATGCTCCAAAACTCAATGACTATGCCCAACCAGTCACCACAGATCTTCCTGGTAGGCGAAATTTATTTCAATTCTTTCAGCGCGGAATGCATGTTCAATATGTTTTAAGTTATTTTTTTTCAGATTTAGATATACTTGAAGGGCCATCAAGAGTTTCCCTAAAGTGCCCCATAAGTTTCAGGCGCATAAAAACTCCCATTAAAGGGCGCCTATGTAAACACTATCAGTGTTTTGATTATGATAGTTACATGAAGATGAACTTGAGGAAACCGACCTGGCGCTGTCCATTTTGTAATACTCCTTCAAATTTCATTGACCTACGTATTGATCAAAAGATGGCCAAGGTATTACAAGAGACTGCAGATGATATCATTGATGTTCTTGTATTCCCTGATGGATCTTGGAAAGTTGTTTCAGGTGATATAATTCAGCAGAATGGGGATACTTTAGAAACTGATGCAACTCCTTCCGATGTCATAGACCTAATAAACAGAGATGATGATGGTGATCTGCCTATGAGATTGGCATCTGCTTCAGAAGATATGAAGCCTCTGTTGAATAGTCAAGATTTATCTGTGGCAGACTATCTTCCGGATTTGCCTATAAGCACAACTGCTCAGCTAGAAGATCTATATGTAGGAGGTGGAAATAACGGGTGTAGCAATGGCACTTCGACTTCTGGCCAAAATTCGTTACAATCGTCTGCTGGTGGACCTGGCTCTAGTTCTTTTGGGACCTTGGAGTCTATTCTGCCTCCAGATATGCTGCAAATGCAACCTGTTATCACAGATGCCGTCTCTCCTTCTCTTGAAACCTCCAATTCAACATTTGCCATGCATCAATTTTCACAAGGAACATACCCCGGTATTATGCAGATGCAACCACTAATAAATCCATTACTTGGATCAGAAGCAGCACGACCTCCTATACCTAGGAACGTCAGGAGAGAGCCTGTAGCAGTCCAGGCTCTGCCAGTGCCACTACAGAATCCTGAGGCATCTAGAAGGGCGCAGCCAAATGTCTTGAATTGTCCACCTCCCACCCCACAATCCAGTTCAACTTCTTCAAACTACCAAGCACATCATGTGACAAATGCAGACAATATCATCACTACGATGAATAATGGTGTTAGGCCAGTATCAAGGACTCTTGATGCCGCCTCGTTGTTGCATTTACAGTTGACACAACAGGACTTGCGCAACATGCCAAACCATCTACAGAGTCGGGCTATGGGCCTCGCTGCACCACCTGTCATGGGTACAAGACCGCCGATAGGAGGCCTAGGACAGGGTAGAGGTGCTAATACCTATGGAGCTCCCTCCCCGCAACATCAGCACTTTGATCAGCGACTATTGAACAATCTGATGAACCAATATACCGTCGAAGTTCCACAAGTCTCCCCGACCCAACCAGGAGGTGCAACTAGCCAGGGCATTCAGAGCCATCTCTTCTCTCCGCAGCACAGCCAGGCATTGAGATCGCAAGCAGTGTCCCGACCAGCAACTCCACAGGCGCAACCGCGTGTGCAGTCTCCCGGTCTACCATCTGCTGCTCCAACTCCAAGCACGCCCCATGTCGAAGCTTCGGATATCCAGGAGCTTCAGGTGGAGCCAAACTGGAAGCCCACGGGGCGGATGAGGGGGAGTCTGACAGGTTCTGCTTACAGTCAAGCGCTTGAACGCTATTTGCACTCAGGTGGCCAGCAGACAAGTCAGGCTCGGCCACCTGGCACGGATCCGCGCAGGTAA
>m.95563
ATGGCTGTTGTCAATCCTGTTATCTTTGACAATGATGATGACGACGGACCGATTTCCTTCAAGAGGTCAGGCACCTCTGTGAAGAACAGGCCCACCTCTTCGAAGAAGGAGGGCTCATCAGGAAATGCTGCGCCTGTTAGGAGCCCGAGAGCTGCGGCCTCGAATCCGCAGAGGAATGGGCTGAATGGTGCTTCGAGGTCGGCACTGTCACTGAAGCCACAGTCGACAAGTTCAAATCCTCGGCCGTCAGGGTATGGTCAGCCAAACAGATCTGCAGAACATAGTCAAAAGAGTAACGCGGTGGATAAGAGTAAACTGAAAAGACCTCATGTGGAAGATGACAAGTCAGATGATTCAGATGATGAGAAACCACTCGTGTTCAGGAAAAAGGTTGAGGAGAGGAAATTGAAGAGAGTCGATACAGTAGGTGAGAAGGCAGATGATTCAGATGATGATCATAAGCCATTGAGTCAGAAGATCAACTTAGCAAAACTGGCTTCCAATAGCACGAATAAGACAGTTTTGTCGAAGACTGCACCTAAAAGTGGGCAACCTGATGATGATTCAGAGGATGAGAAACCATTAGCTGCCCGATTTTCAAGAGTTACTGGAGGTGCATCTGCGAGTATCTCAAACTCCAAGGACAAGCTCCTGTCTAGCAACAAGGGGTTAAACAATAATGCAAGTGCTCCCAGAAATTCAATTAAAAGGCCAAGTGATAACAATAATCAAACATGTTCAGCTCTTAAGAAGGCAAAGCCTTCATATGCTTCTGCCTCGGCAAGTGTCAAAAGAGAACCCAAGGCTGATGAAAATGACAACATACCTCTCGCACGAAGACTGACAATGGGCGAGTCTTCAAAAAGCAAGCCACCTGCAAAGAATATTGTAAAGAAGAGTCCTTCATCTAATAAGAAGGACAACAAGAAAATGATAATTAAAACAAAGAAAACAATGAAGAATTCCCAGTTCTCAAAGACAATGAGGGTCCCTCCAGGATCTGGCGGTGGAAAGAAATGGTCTACTTTGGAGCACAACGGTGTTATTTTCCCCCCTCCATACAAGCCTCATGGTGTCAAAATGCTTTACAATGGGCAACCTGTTGATCTGACTCCAGAACAGGAGGAGGTTGCTACCATGTTTGCTGTGATGAAAGACACGGAGTATGCGTCCAAGAAAACATTTATCGAGAACTTTTTCAACGACTGGAGAAAAATACTTGGTAAAAGCCATATTATCAAAAAATTCGAGCTTTGTGATTTCACCCCGATCTATGAATGGCACCTCAGAGAGAAGGAGAAGAAAAAACAGATGACATCGGAGGAGAAGAAAGCATTACGGGAAGAGAAATTGAAACAAGAGGAGAAGTTTATGTGGGCTGTTGTAGACGGCGTTAAAGAGAAGGTTGGCAATTTCAGAGTAGAACCACCAGGCTTGTTCAGGGGACGAGGAGAGCATCCTAAGATGGGAAAACTGAAGCGACGTATCCGACCAAGTGATATTACTATAAACATCGGAAGAGGGACTCCAGTCCCAGAGTGTCCGATACCTGGAGAAAGCTGGAAAGAAGTCAAACATGACAATACTGTTACATGGTTGGCCTTTTGGAATGATCCGATAAGCCAAAAAGATTTCAAGTATGTTTTCCTGGCAGCAAGCAGCTCACTAAAGGGACAAAGTGACAAGGAGAAGTATGAGAAGTCTCGAAAATTGAAGGATTACATACACAATATTCGTGTAAATTACACGAAGGATTTCAAGAGCAAAGATCAGACGAAGAAGCAAATTGCGGTGGCAACATACCTTATAGATAAACTAGCCCTTAGGGCCGGCAATGAAAAGGATGACGATGAGGCTGATACTGTCGGTTGTTGTACGCTGAAGGTTGAAAATGTTACCTGTGTGCCTCCAAATAAGCTGCAGTTTGACTTCCTTGGTAAAGATTCAATAAGATACTTCAACACTGTAGATGTTGAATTACCTGTATACAAGGCGATTGAGGAATTCCGTGCTGGCAAAACGGCGGGAGACTCTGTCTTTGACCAGCTTGATACATCTAGACTAAATGCTCATCTAAAGGATTTAATGCCTGGCCTTACTGCAAAAGTGTTCCGTACATATAATGCTTCCATTACCTTGGATGCTATTTTGCACAAAGAAACAGAAGATGGAACCCTCCTTGAAAAAATTGCTGTCTATCAACGAGCAAACAAAGAGGTTGCTATAATCTGTAATCATCAGCGTGCTGTCTCAAAATCACATGATTCCCAGATGACCAAGTTGAATGAAAAGATTGATGAATTAAAGGCCCAGAGGGATGAGTTGAAAGTAGACTTGGGCAAAGCGAAGAGAGGAAAGCCTCTAGGCAATGATAAAGATGGGAAGCCAAAGAGAAATTTGGCCCCTGAAGCGATTGAGAAGAAGATCTCTCAGATAGAAACCAAGATAGAGAAAATGGAGATGGATAAGAAGATAAAAGAGGATTTGAAGACGGTAGCACTAGGGACATCAAAGATCAACTACCTTGATCCTAGAATTACTGTGGCATGGTGCAAAAGCCATGAAGTCCCTATTGAGAAGATTTTCAGCAAGACGATCCTTGCGAAATTCGGATGGGCGATGGACGTCGACCCAGATTTCAGATTTTAA
>m.95568
ATGCAGCTCAACTCAAGCAGTCCGCTGATGGTTACAACAATGCAAAAAAAAGCTGAAGATTCTGGTTTGTCACGCCTTGGAGTGAAGAGCCAGGCATATGTTCGACGCAACAGGTCAAAGCCATGTAGGGAGAATGCTAATGTTGCTTCTATTATATCGCCTGTAGTTCCTGCTAAAGGTTCTGAACCAAAAGATGCAAAAGGTGTAATCAAGGAAAAACAAGCAGATGATCTTGGTGTATTGTCTGGTTCTAGTTTAAAACATTCAGGACCAAGGTGTGAGAATGCGCCAAAGAGTAAAGCTTCTAATGAACAGGTAGCAATGGAGCTGAACGGGATTCAAACCATTCGTGAAAGCCACTGCATAGTAAAGAGCGAAGCAAGGCAAAGTGATAATAATAGTAAAGCTACAGAAGCAGCGCCGAATGATGTGAATGGCAATCAGCAGACTGATGGATGTGGTGAGATAGCTGCAGTAGGTGTATCCATAGAAAGCCCTGATGATACTTCAAAAGTTGTTCTAAGGTCATCTTATTCTAGCGCATCTACACACGATGAGAGAGAAACATGTGCTGATGATGAAAAGGTTGACGATGATCACTTGGATAAAGGTATGGCCCATATCCATGTAGGTGAACTGGATAACAGCAGTGTCATTCCTGTTTGTGCTGTACAAGCTACCACTTTGCACAAAAGTGCGATGGATCCGCCTTGTGAAGACATGACCAGTATTATTGGCAATCATGCAGATGGCAAGAATCAAGTTGCAATGAAGGTTGATAGAAAGTCTCATGAAGACCTGGACATCAGTAGAATTTCTAGCAAGGGTGTTAAAGAAGGTGGACAATTGGAAGGTTTTAGCAGGCCTACTTCTGTGAAGGAAAATTCCAGTTCTGTACAACCTGAAGTTAGTACCACTGTTCAGGTGAAAGATGAAATGGAAGTTTGTGACGATGCAATTGTTGCACAGAAGGATACAAGCTGCCCATCTCCTGGCCACAGTATGAACAATGAGGGAAGTCAAGCTTTGGAGAGAATTAACAGTTGTCATGGGGATTCTAACTATGCCCATCCTATCGTGGTAGGCACTGCTTTGAATACTTTGCCTGATTCTACGCCATCATTGAAAATTTATGGGTCTAGCACGGAGAGTTACATTCAAAAATTTGGAGAGAACCTTGATAAGATGGCAACCAAGGAATATGAAGATTCTATCCTTAGAAAAGCTTGTCTTATAGAGGTGGGTCTTAAGAGAGCTTGTGAACGATCTCCGTGTAATATATCTTTAGAGAAGAGGAGAAAGGGTCACTGGGATTTTGTCCTTGAGGAGATGGCTTGGATGGCGAATGATTTCATGCAGGAGCGGCTATGGAGAAGTATAGCTGCATCTCAAGTGTGCCATTGGATTGCCTCTGATGGTCTGGCCAAATTTGACCAAGCAAGCATTCAGAGAAAGCAGAAAACTGTTATTAAAAGCCTTGCAAAGGGTGTCATGAGTTTTTGGCGTTCAGCTGAGGCTCTACTAACTACTGGAGGAACAGCTAAAGTGATGCAAAAATATGATTCAAATATGCTGGGAGCGACAAAGCCTATTGGAATCAAAGCTGAGAATGAACAGGGCAATGAATCCATGGAAACAGAACAGACTATGCGGCCTCGTCGATCTCAAATTCAGGATTATGCAGTTCGATTTCTTGAATATAACAATCACGCATCTGATTCTATTGCGTTGGCTGAAGCACCACCTACTCCCGACCGGTTGAATGACTTTGGCATCTTGAAAGTATCCGATCAACTTTCACAAGGAAGTCTCTTCTATGCAGTACCAGTTGGTGCAATGTTGGCATACAGGGAGTCCGTGGAATCTCTTTTCATGTATCATAAGAAAGTTGGTAACACTGAACTCAAGTATGACTATGAGGCATCTGTGTGTGATTCTGCTGCAGATTTGACTCAGGAGAATGCATATGAGGAGGATGAAGGCGAGACCTTTACTTATTTATTGCCTGAAGCATATGATGGTGGCTTGTTGTCAAAAATGGGTCACAAGAAGAAACACATAATGCAGCAGAGGATGAACGGTGCAAGACCATATGAAATAGGTACTGATGTGTCTTATGAACCATGCTTGGAAAGCAAGTCAGGGAACCGGCAATTGTTTTCAAATGGCAAAAGACCTTCTTCGTCTTTTCTTGCAATTCCTACAAAGCGCATCCGTACAGCCGCTAGACAACGAGTTGTAAGCCCATTTCCTGCTAGTGTTGGTGGAACCCCCCAAGTCACAAGTAAAACCGATGTTTCAAGTGGAGACACAAACTCCTACCAAGATGATCAAAGTTCTTTGCATGGAGGGTCCTTGCCGTGGAAAAATATGGACTATGAATCCACAGTTGATTTTGACAGACAATTGCCGTATGATGGCAGCGAAGTGTGGACCAAAGCTAACAAGAAGAAAAAGCATAAGAACCCAGGACACAAGACTGCTCAAAATGCAGCCAATTCATGTGCCTCAGCTGCTGTAAAGGGCCGTATCTACGATCAGAGATCGCAAGTTGATTTGATCAATCAATACGAGCAGAAGGATTATCTGAAGAAGAGATCAGAGACCCAACAATTTTATTCAAATGGGACAATTGTTGCAAATGGTGGTCAACATGCTTCTAAGAAGCTTAAAATGATGAAGCAAGGGATAGATATTTCACAAGAAGTTTCTCCCGTTGCATCACAGATGAGCAACATGGCAAATTCTGCTAAAATTATAAAGATCATCACTAATAGGGACCATGGGAGAAAAGTGAAAGCACTAAAGATGTCTTCCGGTGGCGGGTGGTCAAACTTCGAGGATCAGGCTCTTGTTGTCCTCGTCCATGACATGGGTCAAAATTGGGAGTTGGTAAGCGATGCAATCAATAGCATTGTGCAGTTTAAGTCTGTACATAGACAACCTAAAGAATGCAAGGAGCGCCATAAGGTTCTTGTGGATAAAAGTTCTGGTGATGGT
>m.95570
AAACAGCAGATAATAAGCACCCTGGACCCTGTTCTGAGGCATACACACCCTTCAAGGACAAGCCTAATAAGCAATAACTTTGATAGAGGGGCTTCTAGATTTATGCCTGTGGACAGTTTGGCTCATCACAATTCCACTGTCAGCTCAGCAAGGAATGGTGATCACAAGTCACTGCGAACACATATGGGTCATGGGTTGAACAGCACTGGAATGGATGGAAGGTCAGAGAAGCAATCTTCCCGAGCAGCTCTAAAGAGTGAACATAGCTGGAACAGCACTGGAATGGATGAAAGATGGCCAGAGAAGCTATCTTCCCGGGAAGCCCTAAAGGCTGATCATAGCTTGAATAGCACTGGAATGGATGGAAGGTGGTTAGACAAGCAATCTTCCCAGGCAGCTCTAAAGGCAGATCATGTGTACCATGTTTGTAGCAGACCGAAAGATATAAATGTGAGGAGGGTTACAAACTTTATCAGAGAGAAGAAAAGGATTCGGGAGGCTGGAGAGCATCCAGCTCCGGTTGATAAATCTGACAGAGATGCTTGGATGGGGAGGCAATTTAGAAGGGTGATCGTCGTGGAAACCAAGTCTTCGTCTTGGAAGAAACAAAAAGTCTAG
>m.95573
ATGTATCGGAAAGACCCTGATGCTGCTCGCAGAATCTACCAGAAGGAGCTTCTTGAGAAGCGGAAGGCCCTAATTTTTGTAGGAGAGTCACTATTGCTTTCAACCATTAGGTTTGATTTCAACATACAGCATCCTTATGAGCCACTAAAGCTCGCTCTCAAGAATCTGGGGATTTCCCAGAATGAAGTGAAACAAGTTGCAATTAATCTCGTAAATGATACGCTTCGGAGTACATTGGTTGTACAATTTAAACCACACTACATAGCTGCTGGATCTCTCTTCCTTGCTGCTAAGTTTCACAATGTCAGACTTCCTTCTGAAAAAGGAAAAGTGTGGTGGCATCAGTTCGATGTTGCTCCAAAGCAGTTGGAAGGTACACTGTTAATATGA
>m.95581
ATGATGAACTGCATTGGCCGTGGGGGTTTTGGACCAGTGTATAAGGGAAACCTAAAAAATGGCACTCAAGTTGCAATTAAAAAGCTTTCAGCTGAATCAAAGCAAGGAACTAGCGAATTCTTGACAGAGATCGATGTTATATCAAACGTCAGGCACCCCAACCTTGTACGGCTGATTGGTTGCTGTGTCGAAGGGAATAACAGATTATTGGTGTATGAATATGCAGAGAACAACAGTTTGGCAAATGCTTTGCTTGGACCAAGGAATAGATGTATCCCATTGAACTGGCAAAAAAAGAGCTGCTATCTGTATCGGAACTGCTTCTGGCCTTGCATTTCTTCACGAGGAAGCACAACCACGCATTGTCCACCGTGA
>m.95583
ATGGGGAGCTCCGTCAGCTGCTTGTGGAGCGGCTCCAAGACGGGGAGAAATCGAGACGTTCAGGCGACGGCATCCTCTCCTCGTTCAGGCCGTCTATTATCGAGATCGGGAAGAAATGTACAAGTCTTCTCCCTGAAAGAGTTGAAGTCCGCTACACAGAATTTTCACATGATGAACTGCATTGGCCGTGGGGGTTTTGGACCAGTGTATAAGGGAAACCTAAAAAATGGCACTCAAGTTGCAATTAAAAAGCTTTCAGCTGAATCAAAGCAAGGAACTAGCGAATTCTTGACAGAGATCGATGTTATATCAAACGTCAGGCACCCCAACCTTGTACGGCTGATTGGTTGCTGTGTCGAAGGGAATAACAGATTATTGGTGTATGAATATGCAGAGAACAACAGTTTGGCAAATGCTTTGCTTGGTAAGTTCAATTCTGGAATTTTACTTGCATAA
>m.95597
ATGTGTTCTAAATCTGCCCCAATTAACTTTTCCAAGAAAAAAATATGTCTTAATTTTGCGCCCCCCTTCTGTCTTCCACTTTGTTGTTTCAAAGATAGCAGCTTTGACATACAAGTAGGAGTAGCACCTGAGATCTTCAATTCTGGCATGGGCTCATTTGGGATGGACTGGAACCAGAAGAGCTCAGTATTGTGGGATTGGGAGAATTTACCGCCGATAGGGGCGAACGCAGCCGACAACCCCAAGAATGGGATGCAGGCTGAGCCAAAATTTGCAGGTGTTGCTGCTGCCATGGGGCATGAATCACTGCATTCTTCTGGTGGTAGCGGTACTTTCTCTTCCAGCTCGGAGATGGGATATGGTTCATCCAAGAGCTCCATATCCGCGTCGATTGATTCTTCGTCCAAGGTGGGGAACAACATGGAGTTCAGATTTGCACCTGTCAAAAGCCCTGATAGGAACATCGGCAAGAATTCTGAGTTGGGTAAAGTTGATGACACCGGAACTAGAACATCTCTACCATCGGTGGTACCAGTGAGCAGTGGAGAGCCGGTAATCGGCCTGAAGCTTGGCAAGAGAACTTACTTCGAAGATGTCTGTGGAGGGCAGAATGTCAAGAGCTCACCATCAGGTGTGACTCGTGCGAGTGCGACAAACCCATCTCTTGCTTTGGTCAAGAAGGCAAAGGTGGATCAACAGAAGTCACAGAATTCATACTGTCAAGTTGAAGGCTGCAAAGTTGATCTCTCCTCTGCTAAAGATTACCATCGAAAGCACAGAGTCTGTGAAGTTCATTCTAAGGCTCCCAAAGTTGTCATTGCTGGTCTGGAGCGACGCTTTTGCCAACAGTGTAGCCGGTTTCACGCTTTAGCCGAGTTTGACCAGAAAAAACGAAGCTGCCGTAGGCGTCTCAACGATCATAATTCCCGCAGACGGAAGCCACAGCCAGAAGCAATTTCTTTCAGTTCATCAAGGCACTCTACGATGTTTTATGATGCAAGGCAACAGACAAGTCTTTTATTCAGTCAGGCTCCTTATGTTCAAATGAGAAGCTGTGCAAGTTCTTCATGGGATAACCCAGGAGGCTTCAAATTTACAGAAACAAAAGCTCCTTGGTTAAAGCCAATAAGAGCTGCAGGTGTTGATGGGATGCATTTGTCTAGTCAGCAGGTGTTGAACAATATTATGCCGCATGGTGCACATTATGAGTTTGACGGGCTCATGGCATTCAAGGGAACCAGTGCAAAGGTCCTTAATCAAGGAGTCGAATCTTCTGCTGTCACTTCCGACTCCAGTGGAGCCCCGGATCTTCAGCGTGCTCTCTCTCTTCTGTCAAACAATTCAGTGGATGCTGCCAACCTCCAGCCAAGTCTTCAGATGCACTCTGGGGTCGCAGCCATTGCCGGCACCTCCAACCCTGCGATGCACGCGCTGGGCTCATCGCCGGGACTCTGGCTAGACGGCCCGCCCCTCGATGATCACCCACGGTTTCATGCTTTTGACCGATTGGGGGGCCACGACAGCGCCACGGTGCACGAGCTCCAATTCCCGAAACCTTCCTACGACAACTCCTCGCAGTTTGACCGGATGCACTGA
>m.95599
ATGTGTTCTAAATCTGCCCCAATTAACTTTTCCAAGAAAAAAATATGTCTTAATTTTGCGCCCCCCTTCTGTCTTCCACTTTGTTGTTTCAAAGATAGCAGCTTTGACATACAAGTAGGAGTAGCACCTGAGATCTTCAATTCTGGCATGGGCTCATTTGGGATGGACTGGAACCAGAAGAGCTCAGTATTGTGGGATTGGGAGAATTTGCCGCCGATAGGCGCGAACGCAGCCGAGAACCCCAAGAATGGGATGCAGGCTGAGCCAAAATTTGCAGGTGTTGCGGTTGCCATGGGGCATGAATCACTGCATTCTTCTGGTGGTAGCGGTACTTTCTCTTCCAGCTCGGAGATGGGATATGGTTCATCCAAGAGCTCCATATCCGCGTCGATTGATTCTTCGTCCAAGGTGGGGAACAACATGGAGTTCAGATTTGCACCTGTCAAAAGCCCTGATAGGAACATCGGCAAGAATTCTGAGTTGGGTAAAGTTGATGACACCGGAACTAGAACATCTCTACCATCGGTGGTACCAGTGAGCAGTGGAGAGCCGGTAATCGGCCTGAAGCTTGGCAAGAGAACTTACTTCGAAGATGTCTGTGGAGGGCAGAATGTCAAGAGCTCACCATCAGGTGTGACTCGTGCGAGTGCGACAAACCCATCTCTTGCTTTGGTCAAGAAGGCAAAGGTGGATCAACAGAAGTCACAGAATTCATACTGTCAAGTTGAAGGCTGCAAAGTTGATCTCTCCTCTGCTAAAGATTACCATCGAAAGCACAGAGTCTGTGAAGTTCATTCTAAGGCTCCCAAAGTTGTCATTGCTGGTCTGGAGCGACGCTTTTGCCAACAGTGTAGCCGGTTTCACGCTTTAGCCGAGTTTGACCAGAAAAAACGAAGCTGCCGTAGGCGTCTCAACGATCATAATTCCCGCAGACGGAAGCCACAGCCAGAAGCAATTTCTTTCAGTTCATCAAGGCACTCTACGATGTTTTATGATGCAAGGCAACAGACAAGTCTTTTATTCAGTCAGGCTCCTTATGTTCAAATGAGAAGCTGTGCAAGTTCTTCATGGGATAACCCAGGAGGCTTCAAATTTACAGAAACAAAAGCTCCTTGGTTAAAGCCAATAAGAGCTGCAGGTGTTGATGGGATGCATTTGTCTAGTCAGCAGGTGTTGAACAATATTATGCCGCATGGTGCACATTATGAGTTTGACGGGCTCATGGCATTCAAGGGAACCAGTGCAAAGGTCCTTAATCAAGGAGTCGAATCTTCTGCTGTCACTTCCGACTCCAGTGGAGCCCCGGATCTTCAGCGTGCTCTCTCTCTTCTGTCAAACAATTCAGTGGATGCTGCCAACCTCCAGCCAAGTCTTCAGATGCACTCTGGGGTCGCAGCCATTGCCGGCACCTCCAACCCTGCGATGCACGTGCTGGGATCATCTCAGGGACTCTGGCTAGATGGCCTGCCCCTCGACGATCACCCGCGCTTTCAGGCTTTCGACCGGTTGGGGGGCAACGACAGCGCCACGGCGCACGAGTTCCAGCTCCCGAAACCTTCATACGACAACTCCTCCCACTTTGATCAGATGCACTGA
>m.95604
ATGATTGATGATTCCCCTAGCAAAGATAGCAGCTTTGACATACAAGTAGGAGTAGCACCTGAGATCTTCAATTCTGGCATGGGCTCATTTGGGATGGACTGGAACCAGAAGAGCTCAGTATTGTGGGATTGGGAGAATTTACCGCCGATAGGGGCGAACGCAGCCGACAACCCCAAGAATGGGATGCAGGCTGAGCCAAAATTTGCAGGTGTTGCTGCTGCCATGGGGCATGAATCACTGCATTCTTCTGGTGGTAGCGGTACTTTCTCTTCCAGCTCGGAGATGGGATATGGTTCATCCAAGAGCTCCATATCCGCGTCGATTGATTCTTCGTCCAAGGTGGGGAACAACATGGAGTTCAGATTTGCACCTGTCAAAAGCCCTGATAGGAACATCGGCAAGAATTCTGAGTTGGGTAAAGTTGATGACACCGGAACTAGAACATCTCTACCATCGGTGGTACCAGTGAGCAGTGGAGAGCCGGTAATCGGCCTGAAGCTTGGCAAGAGAACTTACTTCGAAGATGTCTGTGGAGGGCAGAATGTCAAGAGCTCACCATCAGGTGTGACTCGTGCGAGTGCGACAAACCCATCTCTTGCTTTGGTCAAGAAGGCAAAGGTGGATCAACAGAAGTCACAGAATTCATACTGTCAAGTTGAAGGCTGCAAAGTTGATCTCTCCTCTGCTAAAGATTACCATCGAAAGCACAGAGTCTGTGAAGTTCATTCTAAGGCTCCCAAAGTTGTCATTGCTGGTCTGGAGCGACGCTTTTGCCAACAGTGTAGCCGGTTTCACGCTTTAGCCGAGTTTGACCAGAAAAAACGAAGCTGCCGTAGGCGTCTCAACGATCATAATTCCCGCAGACGGAAGCCACAGCCAGAAGCAATTTCTTTCAGTTCATCAAGGCACTCTACGATGTTTTATGATGCAAGGCAACAGACAAGTCTTTTATTCAGTCAGGCTCCTTATGTTCAAATGAGAAGCTGTGCAAGTTCTTCATGGGATAACCCAGGAGGCTTCAAATTTACAGAAACAAAAGCTCCTTGGTTAAAGCCAATAAGAGCTGCAGGTGTTGATGGGATGCATTTGTCTAGTCAGCAGGTGTTGAACAATATTATGCCGCATGGTGCACATTATGAGTTTGACGGGCTCATGGCATTCAAGGGAACCAGTGCAAAGGTCCTTAATCAAGGAGTCGAATCTTCTGCTGTCACTTCCGACTCCAGTGGAGCCCCGGATCTTCAGCGTGCTCTCTCTCTTCTGTCAAACAATTCAGTGGATGCTGCCAACCTCCAGCCAAGTCTTCAGATGCACTCTGGGGTCGCAGCCATTGCCGGCACCTCCAACCCTGCGATGCACGCGCTGGGCTCATCGCCGGGACTCTGGCTAGACGGCCCGCCCCTCGATGATCACCCACGGTTTCATGCTTTTGACCGATTGGGGGGCCACGACAGCGCCACGGTGCACGAGCTCCAATTCCCGAAACCTTCCTACGACAACTCCTCGCAGTTTGACCGGATGCACTGA
>m.95606
CAGGCTCCTTATGTTCAAATGAGAAGCTGTGCAAGTTCTTCATGGGATAACCCAGGAGGATTCAAATTTACTGAAACAAAAACTCCTTGGTTAAAGCCCATAAGAGCTGCAGGTGTTGATGGGTTGCATTTTCCTAGTCAGCAGATGTCGAACAATTTTATGCCACATGGTGCACATTATGAGTTTGATGGGCTCATGGCATTCAAGGGAACCACTGCAAAGGTCCTTAATCAAGGCGTCGGAGTTTCTGCTGTCGCTTCCGACTCAAGTGGAGCCCCGGACCTTCAGCGTGCTCTCTCTCTTCTGTCAAACAACTCGGTGGGTGCTGCCAACCTCCAGCCAAGTCCTCAGATGCACTCTGGGGTAGCAGCCATTGCCGGCACCTCCAACCCTGCGATGCACGCGCTGGGCTCATCGCCGGGACTCTGGTTAGACGGCCCGCCC
>m.95607
ATGTGTTTCACTGGCACGCGCGTCGCCCCGCAGAATCTGTCGAACTCCGAAACCCCACACAGCGCCCACCCCGCCGGCCGCCCCCACACACCTCACACCGGCCACCTCCTCCCATCGACCACAGGCGGCGGCGACATGGAGGTCGGCGGCGAGGAGTTCTCGATCGGGGTGGTGATCTCCGTGAAGACCACCCTCGGCGAGGAGTTCGAGGGCCAGATCGTCTCCTTCGACCGCCCCACCAATCTCCTCGTCATCCAGGAGGGCGTGGGGAGGGCGGAGAGGGGGGCGCGGCGGAACGTGAGGGTCCTCAAGGCGAACTACATCCAGGAGTTCTCTGTGGTCGGCAAGTACGACGACCCGCTCGACCCGGCCGGCTGCGTGCTCGACCTCGCCGCCATCCACGCCCGGGAGGAGGCCGCCCTCAGGCAAGCTGAGATTGAAGCCGAGAGAATTGGTGTCGGTGTCACCCCAGAAGCTCAAAGATTATTTGATGCGTTGTCCAAGACGCTTCCAGTTCATTGGGACAAGACTGACATTGTTGTAATGAAGGAGGTTCGTGTATGCAGTCCATACCTGTCTGAAAATGTCAGCGGCGGAACATCAGCTGCTAATGAACGGGTTAAGAAAGTGCTTGACTTTGAAAGGAAAAGGCTACATGTGCGTGTACCTGGCCAATTCTAA
>m.95650
GGTGATCTAGGGACAAGAATAGCTGCGGCGACATACTTGAAGAATTTCGCCCGGCGCAACATGGAAGGGGGGCTATCGTCGTCCGAGCTCTACAGGGAGTTCCGTGACCAGCTCGCGCAGGCTCTCCTTCGAGTTGAACCTGCAATTCTTCGAGTGTTGATTGAAGTTTTTCGCCAAGTCGTAGAGAAAGATTTTGTCAAGGAGAATTCGTGGCCTGAACTTGTGCCTCAGTTGAAGCTGGTGATCCAGAGCAGTGACGCAATTAGTCCAGGCCAGCACCCTGAGTGGAAAACCATTAATGCTCTCACAGTACTTCAATCTGTCCTTCGACCATTCCAGTATTTCTTGAACCCAAAAGTTGCAAATGAGCCTGTCCCGGAACAGTTGGAGCAAATCGCAGCTGAGATTCTTGTACCACTGCAAGTGACATTCCATCAATTTGTTGACAAGATTCTGTTGTCGCCTGATGGGATTAAATTGAAATATGGGCAGCTCCGACTAATCACATGCAAGTGCATGTATTTCACCGTGAGGTCATACATGCCATCTAGGGTAAAGCAGATTTTGCCTTCCTTTTGCAAAGACATGTTCCGCATACTAGATTCATTGAATTTCGACAGTCCTCCTGAAGATGGAGCTACAACAAGGCTCAAGATTGCAAAAAGATGTCTCATTATATTTTGCACACTTGTTACTCGTCACCGGAAACATGCTGATAACCAGATGCCACATATTGTCAACTGCGTAACCAGAATATCAAAACAAAGCATTCATTTAAGTAAACTCAATTCTCTCTCGGATCGGATTTTTTCATTAGCATTTGACGTGATTTCTCGTGTTTTGGAGACAGGTCCTGGATGGCGACTTGTTTCACCGCATTTTTCTTCACTTCTGGATTCAGCAATTTTTCCAGCATTAGCATTAAATGAGAAGGATATAGCTGACTGGGATGAGGATACTGACGAGTATATGCGAAAGAATCTTCCCTGTGAACTTGATGACATTTCAGGATGGGCTGATAATTTATTCACAGCTAGGAAAAGTGCTATCAATTTACTTGGTGTTATAGCCCTCTCAAAGGGCCCACCAGTTGCATCTGCAGCTTCCAAACGCAAGAAAGGTGATAAAAGTAAAGGAAAAGGAGAAAGCTCCATTGGGGAGTTATTGGTCATCCCATTCCTGTCAAAATTTCCTGTACCTTCCCATGGAGAGGATGCATCATCAAAGGCAGTGCAGAATTATTTTGGTGTTCTAATGGCATATGGAGGCCTCCAAGATTTTCTGACCGAGAAGAAAGATTTGATGGTTACATTGATCAGGAATCGGATTCTTCCATTATATTCTTTGGATCCGTGCAGTCCATATTTGATTTCGACTGCAAACTGGATTATTGGACAGCTGGCGCTGTGCCTACCAGAGGCTATGAGCACAAATATTTATAATTCCTTAATGAAGGCATTGACCACGGAGGATGCTGAGGATTTAACTTGTTATCCGGTTCGTGCTTCTGCTTCTGGTGCTATTGCAGAACTCATTGAGAACAGTTATGCTTCACCTGACTGGCTTGCCCTTTTGCAAGTTGTGATGAAAAGGATAAGCGCTGAAGATGAAAATGAGTCTGCTCTTTTGTTTCAGCTTCTGGGAACAATAGTCGAGGCTGGCCAAGAAAAAGTTCTGCCTCATATTCCTGAAATTGTGTCTAACATTGCCAATACCATAATGGAGCTACTGCCCCCTGTACCAGATCCGTGGCCTCAGGTTGTCGAACAGGGTTTTGCTGCACTGGTAGCTATGGTTCAAGCTTGGGATAGCTCTGCACCAGATGAAAACAAGGAGCACGAGAAGAGGGTGTGGCAATCAGGCCAGACTGCTATTGCTCAAACTTTTTCAACAGTACTACAAAAAGCTTGGTTGTTACCAATTGAACAGATGGAGTTGACATTAAATTCTGCATTGCCACCACCGTCGTGTGTAAATGATGCTTCCGTGTTGCTCGAATTCATCATGAGGTCTGTTACTTCTATGGAAGAAACCACAGACATGAAAGTCTTTGAGCTAGTAGCTATATGGGCTGACACCATTGCCTATTGGGACTCTTGGGAGGAGATGGAGGATCAGGGAGTTTTCAACGCAATCAAAGAAGCTGTCAATTTCCATCAAAGATTTGACTCCTCCGGTTTCTTTGTGAAAATGCTTCCTTCCCAGTCTGCAAATGGCTCACAAAGTTCAGTCCTTGGTCGGGTTTCTAATTTTGTGACTAGGGCCATTGCAGCTTACCCATCTGCTACATGGAGGGCATGCTCATGCATCCATACACTACTGCATGCTCCAGATTTCTCTTTCGGAGCAGAAGATGCTAGAATGACTCTTGCTGTAAGCTTTGCGCAAGTAACATTTTCCTATTTCAAGGGTTTATCTGACAGCCCTGCTGGGATATGGAAACCACTACTCTTGGCCATTTCTTCATGTTACATTTGCTATCCAGATGCTATTGAGCAAGTTTTATGCAAGGATGATGGTAATGGTTATACAATCTGGGCATCTGCACTGGCACAAGTCTCAAGTAGCTCGTTTACTCCTGGCATGTCATCTGAATCTGAGATCAAACTGGCTGTACTAACATTAGCAACTGTAATTGAACGACTGCTGGCCCTTTCCATGGGTGGCACCAAGGTGTTGCAAGACTGCTATATATCATTGATGGTGTCCTGCATTCATCTGAAGGACGTTCAAGAGGACGGGGATGATGATGATGGTGATGGAGCAGAAGATCTAGATGATGATGACGAGGAGGAAGATACCGATGAAGATGATGAGGATTCGTCGGATGATGATGTGCGAGAAGAGACAGAAGAGGAATTCCTTGCAAGATATGCGGCTGCTGCTGCTGGTGAGTCAATCGAGATTGTCAAGGAAGGAGACATAGATGATGAAACCCAAGACATTGAATTGGGTTCCCTGGACGAAGTGGACGTAAAACAGGTGGTTCTTTCACTGATGCAGAACCATATTGCGCTTCTCCAGGCACAGAATTTGCCAGATGACCTAATTGAGAGAATTGCAGAAACATTTCCTGAATATGAGCAGATGTTTCATGTTCATCAACAAGCTTAG
>m.95653
AGCAGCTCCTCCTCCTCGTCGTCGTGCTTGCCCCCGCATCTGTTCGCGTCCTCGTCACCCGCTGCCGCGCCGGCCACGCCGTCCTCCTACGCCTACGGGGTCCTCAGGCGCGCCTGCGTCAAGTCCCACCCGGCCGCCGCCGCCTGCTCGCCGGCGGCGTCCCACCCGCTGCAGTGCCGGGCTCTGGAGCTCTGCTTCAACGTCGCACTCAACCGGCTCCCCACGACCGACGTGGTGATGGGCGGGCCGCAGTGCTCGCCGCTGTCGTCGCCGTCTTCTTCTTGCGCGAGCTCCGCCTCGTCGACGTCCTTCTCGGCGTCGCTCATCCCGCACAATCCGACACTGTCCAATGCGCTCGTGGCGGCGCTCAAGCGCGCGCAGGCGCAGCAGCGGCGGGGATGCCCCGAGGCGGCGCAGCAGCCGCTCCTCGCCGTCAAGGTCGAGCTCGAGCAGCTCGTGATCTCCATCCTCGATGACCCCTCCGTCAGTCGCGTCATGCGCGAGGCGTCCTTCTCCTCCGCCGCGGTCAGGTCCACCATCGAGCAGTCGCTGACCTCACCCTCCTCGTCCTCGTCTACAGCCGTGTCTACCCCCGCGGCCAAGCCCACCTCGTTCTCCCCTTCCCCTACCCCTCACGCGCGCGCTGGCACCGCCAACGCCTACCTCAACCCTCGGCTGGCTGCGGCCGCCGCTGGAGCCGGCAGCAGAGGCGGCGAGGACGATGCGCGCAAGGTGCTCGAGGTCATGCTCAAACCGGCGCGCCGCAACCCGGTGCTCGTGGGAGACGCTGGCCTGGACGCGGTGCTCAAGGAGGCAATCCGGAGGATCCCGACGGCTGGCTCCCCTGCCCTCGCTGGGGCGAAGGTCGTGCCGCTGGAAGCGGAACTCGCCAAGCTCGCCGGTGACAAGGCTGCGATGGCGGAGAGGATCAGGGAGCTGGGCGCCATGATCGAGAGGCTTGTCGGTGAGCATGGCGGCGTGGTTCTTGATCTCGGTGACCTGAAGTGGCTGGTGGACGGCCCTGTTGCGGCGGCGACGGAGGGGGGCAAGGCGGCGGTGGCTGAGATGGGGCGTTTGTTCAGGCGGTTCGGGCGCTGCGAGGTGTGGGCCGTCGCCACGGCGGCGTGCTCCACGTACCTCCGGTGCAAGATCTACCACCCAGGGATGGAGGATGAATGGGACCTCCAGGCCGTGCCCATCGCCCCCAGCACACCGCTTGCCGGCGCTGCTCTGAGGTCTGGAGGCAGTGGAATTCTCAACAATTCGGTGGGGATGTTGTCACCGATGCTCCGGCCTACGCCTGTGACACCTACGTCTCTCCGATGGCCGTCAGGCGGTGACCATACTCAGATGGCAAAGCCAGCCATGTGCACGCTTTGCAAGGGTGGTTATGAGCATGAGCTTGCCAAGCTTGCGGCGGAGCGGACAGACAAGCCAGCATCCCAGCCTGAGGCTGCCAACCCTGGTTTGCCACACTGGCTGCAGCGCAGCAATGATCAAATTCAGTCCAAGGAGCAAGAGTTGAAATGGAAGAGGAGCACAGATGAGCTTGGGAAGAAATGGCGTGAGACCTGTGCCCGCATCCACTCAACCCGTGCCGAGGCACCAGCACTCTCCGTGCCACTGGCCTCGTTTGGTCCACACCCCCCTGTCGAGCGCAAATTGGCAATTGCAAGGGATGCTGCTATTCCCACTCGTAAGATGAACACCAATTGTGAGAAGGCAGCTGGCACCCCGACACTTGAGCTCCGCAAAAGCCCACCAGGAAGCCCAGTGAAAACCGACCTTATGCTTGGTCGCTTGGACCCAGGCATCAATCCTACTCTGGAGAAAGACCAGAAGGAAAATTACGAGGGGCTAACTGCCATGCAAAAGGCTAAGATAGCCGGAATTTCTGATATTGAATCCTTCAAGAGGCTGCTCAAGGGGCTGACAGAGAAGGTTAGCTGGCAGTCAGATGCCGCTTCAGCCATCGCTGCTGTTGTAATACAATGCAGATCTGGCAGTGAGAAGCGTCGGATCCTGGGGACAAGGGGTAAC
>m.95661
GAGCAGCTCCTCCTCCTCGTCGTCGTGCTTGCCCCCGCATCTGTTCGCGTCCTCGTCACCCGCTGCCGCGCCGGCCACGCCGTCCTCCTACGCCTACGGGGTCCTCAGGCGCGCCTGCGTCAAGTCCCACCCGGCCGCCGCCGCCTGCTCGCCGGCGGCGTCCCACCCGCTGCAGTGCCGGGCTCTGGAGCTCTGCTTCAACGTCGCACTCAACCGGCTCCCCACGACCGACGTGGTGATGGGCGGGCCGCAGTGCTCGCCGCTGTCGTCGCCGTCTTCTTCTTGCGCGAGCTCCGCCTCGTCGACGTCCTTCTCGGCGTCGCTCATCCCGCACAATCCGACACTGTCCAATGCGCTCGTGGCGGCGCTCAAGCGCGCGCAGGCGCAGCAGCGGCGGGGATGCCCCGAGGCGGCGCAGCAACCGCTCCTCGCCGTCAAGGTCGAACTGGAGCAGCTTGTCCTATCCATCCTCGACGACCCCTCCGTCAGCCGCGTCATGCGCGAGGCGTCCTTCTCCTCCGCCGCGGTCAGGTCCACCATCGAGCAGTCGCTGACCTCACCCTCCTCGTCCTCGTCTACAGCCGTGTCTACCCCCGCGGCCAAGCCCACCTCGTTCTCCCCTTCCCCTACCCCTCACGCGCGCGCTGGCACCGCCAACGCCTACCTCAACCCTCGGCTGGCTGCGGCCGCCGCTGGAGCCGGCAGCAGAGGCGGCGAGGACGATGCGCGCAAGGTGCTCGAGGTCATGCTCAAACCGGCGCGCCGCAACCCGGTGCTCGTGGGAGACGCTGGCCTGGACGCGGTGCTCAAGGAGGCAATCCGGAGGATCCCGACGGCTGGCTCCCCTGCCCTCGCTGGGGCGAAGGTCGTGCCGCTGGAGGCGGAACTTGCCAAGCTCGCATGTGA
>m.95673
ATCTGCAGCGAAAGTGATGAGGAAATCCCAGAACCTGAGGAAGAGAAGCATGTTTTCACAGAAGGAGAAGATCAGCTAATATGGGAAGCTACTCAAGAACATGGGTTAAGCCGACAGGATGTAAATGTTCTCTGCCAGTTTATTGATGCATCTCCTTCAGAAGTTGAGGATAGATCTGAATTTCTTTTTGAGAAAAATGCGAAGCACTCCGGATTTTCTGATAAAATAGAGAGCCAGCTTTCTCTCGACAAGACTATGGATGTGGTTTTGGATTCTTTTGATAATCTCTTCTGCCGCAGATGTTTGGTTTTTGATTGCCGTCTCCATGGCTGCTCTCAAAACATAGTATTCCCAAGTGAGAAGCAACCATATGGCTTTGAACTCGATGAAAACAAGAGTCCATGTGGCGATCAATGCTACCTTCGAAGGAGAGAAGGATTTCAAGATGTACGCAAATATGATCAAGATGCTTGTGCAACATATAATGTGGAGTCAAGATCTGACTTACATAAAGTTGGTACTGATATAGTGTCTGAATCAGAAGATTCGAACCGAGAGGAAGACATCATTAAATCCAGTATATTTGTTGGAACCAACAGATCAAAAATATCTTCTGAAAATGCTGAAAAAAGTACTACACCGCCTTCTGGGGATACTTCCGAAACTGAAAAAATATCCACTGATATGCTTCTAAGAAGTTTAGGGAAGCACAAGATTTCAAAGCGACCCAGGTCTAGTGATGATTTTCCTGATAAAAAGCTAAGGATGTTTACTTCAGATATTCCTTTTTCAAGCAATATACTGAACAAGAATTCCATTTCGGAGATTGGTGACACAAGACCAGATTTCAGAGAATCTGGTGGCAATCAACTAGTTGACCCCAATAAGAAAACTTCTAACAAAGTTAGGTGTGGTGGAAGCCCGACTAGTACTACCGAGGATGCGGCAAGAGATAGTAATAAAGAATCTTCAGCAAAGAATTTGTTCAGTTCCAGCAGGGAGCACACTCTTTCTCGTTGGAGTGCCCTAGAGAGAGATTTATATTTGAAGGGAATAGAGATATTTGGGAGAAATAGTTGTCTAATAGCCAGAAACCTATTATCTGGCCTGAAAACCTGCATGGAAGTGGCTAGCTACATGTACAACAACGGTGCAGCAATGACAAAGAGACATCTCCTGAGTAAATCTATCTCGGGTGACTTTGCAGAGACTGAACAAGATTACATGGAGCAAGACATGGCTGCAAGAACAAGGATCTGTCGTCGGAGGGGACGAACTCGAAAGCTCAAATATACTTGGAAGTCTGCAGGGCATCCGGCTGTTAGGAAAAGAATTGGTGATGGGAAGCAATGGTACACACAGTATACACCGTGTGGGTGCCAACAAATGTGTGGCAAAGATTGCCCCTGTGTGGACAACGGGACTTGCTGTGAGAAGTACTGTGGGTGTTCAAAAAGCTGCAAAAACAGGTTTAGAGGCTGTCATTGTGCAAAAAGTCAATGCAGAAGCAGACAATGCCCATGTTTTGCTGCCAGTCGAGAGTGTGATCCGGATGTTTGCAGAAACTGCTGGGTGAGCTGTGGAGATGGTTCACTAGGTGAGCCACCAGCAAGAGGTGATGGTTATCAGTGTGGAAACATGAAACTCCTTTTAAAACAACAACAAAGGATTTTGCTTGGAAAATCTGATGTTGCAGGTTGGGGTGCCTTCATTAAGAACCCTGTGCACAAAAATGACTATCTTGGAGAATACACTGGTGAATTGATTTCTCACAAAGAAGCAGACAAGCGTGGCAAAATTTATGACCGGGCAAACTCTTCATTCCTGTTTGATTTAAATGACCAGTATGTATTGGATGCTTACCGCAAGGGGGACAAATTAAAGTTCGCAAATCACTCCTCCAACCCCAACTGCTATGCAAAGGTAAGAATTGGTAATACTATACCGCTTCATGCTTTGTCTTCACTAATTCGATCTTCCTATGGTCCTATCCAGGTGATGATGGTGGCTGGTGACCATCGGGTTGGTATCTATGCAAGGGAGCATATTGAAGCTAGCGAGGAACTCTTCTATGATTACCGGTATGGACCTGACCAAGCCCCAGCCTGGGCTAGGAGACCAGAAGGATCAAAAAAGGATGAAGCATCTGACTCTCACCGTCGAGCGCACAAAGTTGCTCGATAG
>m.95676
ATGGCTTGTCCTGATGGTGAGGCCGAGCACCAATGGATAGAGAATGTCAAGTCAGGAGGAGCAGTTCCTTGTCGAGCACCTGAAAACTGTCCTAATGGCTGGGCTACTCCTCCAGGTGACACATTTATGGTCAGAGGCCCAGAATATTTTACAACCAAGGTAAAAATACCAGGTGGGGAGTATCTTCTAAAGCCTCTTGGAGTTGATTGGATCAGAGGCCCAGCAAAAATCTGTGAGGTCCTAAAAAACAAGAATCATCGTGTGAGGAAAGCCATCGATGAGGAAGTTTCGCATGGTAATCAGCCTTTTGTCTGGGCTTTCAACTTGCAACTGCCCAGCAAGGAGAACTACAGTGCGATATTCTACTTTGTCTCACTGGAACCTGCACCCGAGGGCTCGCTGATGGATCAATTCTTGAAAGGGGATGATGCTTTCCGGAAGTCCAGGCTTAAACTGATAGCGAACATAGTTAAGGGGCCTTGGATTGTTCGAACAGCGGTGGGTGAACAAGCCATATGCATACTGGGCAGAGCGCTTTCATGTAAGTATGTTCAAGGATCAAACTTCATCGAAATTGATGTGGATATCGGATCTTCTATAGTTGCAAACGCAATTGTTCATCTGGCGTTTGGTTATGTGGCGACACTGACTGTAGATTTAGCATTCCTTATCGAGAGTCAAGCTGAATCAGAGCTCCCTGAGAGACTTCTTGGAGCTGTAAGGTTCTCTGAGCTAAGTCCGGGCTCAGCTGGTGTGTACGAAGTGCCATCTGAAGAGCAGCAAGAAAGTGCTCCCTTTCTGCCTGCAAGATTGTGGCGGAGTTTTTCTCAACTGTTACACAACCCAGACAACTCAAGGGATCCGTCCCCTAGAGCACAAAATACTAATGGGAATTTGCACAAAGAAGGCACTGATGAGAATACTAATTGA
>m.95682
GATGACAGCTCTAGAGCAGAGATTCCAAGCATCGGAAGGGTGATCAATAATTACTTCAGAGATGAAAGATTTCTGATGATTTTTCATTATGGAGGAGATGAAGATATTGATCTGGTACAGTGTGGCATTCCTGTTTTTGGTGAAGGTAAATTGTTATGCACAAATTATGGAAGATTTCAAGTCCAACCGAGAGAACATAAATTGATGTCCATTTCTTCAAATATTGATATTGACATGTATATCTTTCCCGACGAATACACGTATGTCGGTCAACAAGTGCATATTTTATTGCACAAAGAAGCTATTGAACTGATTGATTACACCGGCATGGATGAGGATGACATCAACCCAGCAACAGTTGTGGATTGCTTCTTGTACTCACTGTTCCTGACAGAACAAGTAAGTGGAAATTCTATCAGTGTTGACTATGGTTGGGTTACTCATGCCTGCAACTACTGGATATGTGATGGAATCTTTCAAGGGGACAGAGCTTGGGAGATTGGGAATGCATTGTATGGAGTGATACCACGGTTGGGCTATTCTTCAGATGAAACAAAATATTTGGCAAGATATTTGGATCGAGGAATAAGACCCTACCAAGGCTGGAATTCAATCACCTCAAACAAACTAGAAGCACAAAATATATCTAATGTTCCTGTAAATGCATCATCCTATTTCCTCACATTTGTGGGAGATGGTCAGCCAGATCTACAGAATGATTTGTTTCAACTAGCCAGCAACCTCCGTGTGCTAAAACTCTGCTGCTGCAGCTTTGATTTTACATCCCCTCCTTTCCAGTGCTGCCACAACCTAAGATTCCTTTGGCTTGACCATTGTACAAACACAGGGAAGGAGCAAGGTGGAGGGCCAATTTTTCCAAACCTGCTGGTGTTTGACTTACGATTCACAGATTATGTTTTGTTGCCACAGATGATTGAACTGATGACCAATCTCAGGGAGCTAAATACAAAGGGGGTCTCATGGGGGATCATGAGTCATGCATGGAAAAAGCTACAGAACCTTCAGAAGCTCCGAGTGACCGAATCTTCAGATGTGATCACAGTGGAAAATTGCTCTTCCATAGATATGATGAATCTAGAGCTCCTTGACTTGTCCGGCAACACTCACATGGAATCATTGCCGACACTGTCATCAGCAAGAAGCCTGAAGATGCTTGTTCTTGATGGTTGTTCCAGCTTGAAGAATGTTGCACTTGAAGGAGCTCTTCCACTGCTCGAGTGCTTTAGCTTCGATGGTTATGGCCCAGCAAAGAACTGGACGCATTCCATACAACTGCCAGAAAAGGAATTGCGTCCAAAGTCTCATGTAGCTCCAGCTAGAGCAATGGTCGGAAAGATCTCCCTAGAGGGCTGTGCTCGATTGCAAAGTATATTCTTGCGTGCATTGCCCAATCTTGAGGAGTTGGACCTCTCTGGTACAGCCATTAAAACACTTGACGTCCGTGCAATGGATGTCCCACACCTCAAGAAGCTATTCCTACTAGGTTGTGAGAAACTCTGTTGCCTACTCTGGGATGGATCTAACCCTAAATTGGAAGTGCTACATGTAGATACTCGGGGGAAGATGAGATCAGTGGTCTGCTGTGGAGAACATGGATCCTTTGGCTCTGAGGTATGTTTTGCTTTTACAGATGGAAGGTTCATTGGGTCTGTTATAAAGGGACTCTATGGGCAA
>m.95685
ATGAATGTGGCAATGGATCTTCTCAAATCACAACATGCTCAAGTGGCAAGGTGCCAGATGAAGGTAGTAGCCCTCAGGTGTCGTCAGAAGTTGCCTGCGATGAAAGCGCTATACTCAAGGTTATGGAATTCCTTGCTTTGCCAAGGGCAGACGCCATCCAGCTCCTCATGCAGTATAACGGAAATGCAGAGACAGTCATCCAGCAAATCTTTTCATAGTGCTTTATGTAAATACCACTCACATTTTATTTTGTTTAGAAAGCAACTATTTTTCACACTTTCCTTCTTTAGTTGTATTGGAACTAGGTTTCCCGTTTCAGTTTTCTGCGCTTCTCTTTTCATCCATGTAACACAGAAACATAGAAGAAAAATAACTCAGGCCACACTTCACTGTTTTCATTCAAGGCACCAAACAATAATGGAGCAGTAA
>m.95686
ATGCAACGAAAAATCGTAGCAATTAATGGCACTCTTATAACGATTGTTAGTTGCTCCGAGATGTCATTGACAATGACATCCATACTGCTCGATCGCGTGCAGCTTCCTGAATCGTGCTGCAGTGATCACCGACGGCGACGTGGACGACGCGGACTGCTCGGTTGTCCGCCCGTGGCGCATCTGCACGGTGCAGCAGTTGGAGGACTTCAAGACAGTGCTGCGCATCCTGCCGGTCTGGAGCGCCGCCATCGTCCTCAGCATCTCCATCGGCGTGCAGATCAACTTCACCGTCCTGCAGGCGCTCGTCATGGACCGTGCAGTCGGCCGCTTCACCGTGCCGGCGGGCTCCATGTTCGTCGGCAACCTCATTTCCGTCATCATATTCCTCGGCCTCCTAGACCGCATCCTCCTCCCGCTCTGGAGGCGGCTCACCGGCCACACACCGACGCCGCTGCAGTGCATCGGCGTGGGCCACGTGCTCACCGTGGTGAGCATGGCCACGTCTGCCGTCATCGAGCGCTGGCGCACCGCCACCGTGCGCGCGCACGGCGAGGAAGGCAACCTGATGTGGGTGTCGCCGCTGTCAGCGATGTGGCTGGTCCTGCCGTTCGCTCTGGCCGGGGCAGGGGAGGCGCTGCACTTCCCGGCGCAGGTGACGTTGTACTACATGGAGTTCCCGCCGTCCCTCAAGAACACCGCGACGGGCATGACGGCCATGATCGTCGCGCTCGGGTTCTATCTGAGCACCGCCCTAGTCAACATCGTCCGGGCTGCCACGACGTGGCTGCCGGACAACATGAACGCCTCCCGGCTGGAGAACCTCTACTGGCTGCTCACCGTGCTGGTGGCCGTGAACTTCGGGTACTACCTGCTATGCGCCAAACTGTACAGGTACCAGAACATCGGCAAGTAGCTCAAAGTGCAACACTCGTTGCTCCCTGTTTTTTGCATGTTGTGTACTGGAGTAAAGTGAACAAATGTTTCGTGTATGTTAACCTGTGA
>m.95691
ATGGAGGCAAACGGGTCGCAGGAGGCTAGGACGACTCACTCTCACCTCAGCATCGATCATGAGTTCCTGCAGGAGCCCAGAGATCCCAGGCGGAGGAAAGGAGGATGGATCACCTTCCCTTTCCTTGCAGTGGCGATGCTGGGGCTCGGGTTGGCGACGGCGGGCGCAACGAGCAACATGGTGGTCTACCTGATAAAGGAGTACAACGTGCCGAGCGTCGACGCGGCACAGATCTCCAACATCATCGCGGGCTCCCTCAGCGTTGCCCCGGTAGCTGGCGCCATCATCGCCGACGCCTTCTTCGGCTGCTACCCCATCGTCGCTGTCGCCATGGCCATGTCCATCCTGTCTTTGGTCATGTTCACGCTCACGTCGTGCCTTCGTGGCCTACGGCCGACGCCGTGCCAGTTCGGTGCCGGCCCGTGCGAGCAAGCCTCGACTGGGCAGATGGCGGCTCTGTACGCCGGCGTCGGCCTGCTGTGCCTGAGCGCGGCGGGGGCGCGGTTCAACCAGGCGACCATGGGGGCGAACCAGTTCGACGCCGCCGCCGACCGCGACGTCTTCTTCAACTGGTACTTCATCATCCTCTACGCGTCCTCCGTGCTCGGCGGGACGGTGATCGTCTACGTCCAGGACACGGTGTCGTGGGTTCTCGGCTTCGGCATCGCGTGCGCCGCCAGCGTGATCGGCCTTGCGGCGCTACTCCTCGGCGCGCGATACTACCGTCAGCCCGCCGCACAGGGCAGCCCCTTCACGGGGCTCGCCAGGGTGGCCGTAGCCGCTGCCAGGAAGAGGAAGATCACTGTTGTGGCATCAGAGGACTTGAGGTTTTACTACGGGCGACGTAACGGTGACGGTGACGGCAAGGCTAGCGACGGTAACAACCTTCCTCCCAGCGACAGCTTCAGCTTCCTGAATCGTGCTGCAGTGATCACCGACGGCGACGTGGACGACGCGGACTGCTCGGTTGTCCGCCCGTGGCGCATCTGCACGGTGCAGCAGTTGGAGGACTTCAAGACAGTGCTGCGCATCCTGCCGGTCTGGAGCGCCGCCATCGTCCTCAGCATCTCCATCGGCGTGCAGATCAACTTCACCGTCCTGCAGGCGCTCGTCATGGACCGTGCAGTCGGCCGCTTCACCGTGCCGGCGGGCTCCATGTTCGTCGGCAACCTCATTTCCGTCATCATATTCCTCGGCCTCCTAGACCGCATCCTCCTCCCGCTCTGGAGGCGGCTCACCGGCCACACACCGACGCCGCTGCAGTGCATCGGCGTGGGCCACGTGCTCACCGTGGTGAGCATGGCCACGTCTGCCGTCATCGAGCGCTGGCGCACCGCCACCGTGCGCGCGCACGGCGAGGAAGGCAACCTGATGTGGGTGTCGCCGCTGTCAGCGATGTGGCTGGTCCTGCCGTTCGCTCTGGCCGGGGCAGGGGAGGCGCTGCACTTCCCGGCGCAGGTGACGTTGTACTACATGGAGTTCCCGCCGTCCCTCAAGAACACCGCGACGGGCATGACGGCCATGATCGTCGCGCTCGGGTTCTATCTGAGCACCGCCCTAGTCAACATCGTCCGGGCTGCCACGACGTGGCTGCCGGACAACATGAACGCCTCCCGGCTGGAGAACCTCTACTGGCTGCTCACCGTGCTGGTGGCCGTGAACTTCGGGTACTACCTGCTATGCGCCAAACTGTACAGGTACCAGAACATCGGCAAGTAG
>m.95694
GCGGGAGGCGTTGGCGCGCACCCGCAGGGCGTGGAAGAAGCGGGACGGGTCGCGGAGGCGGGAGGCGTGGCCGCGGAGATGGACGCGCGTGCAGAACGGGCCACCGCTGCCGCTCCCGCTCCCGTCCCCAGCGACGGGTACTGCTGGGGGGAGGCGGAGGGAGGCCGGCGGGTGCGAAGTGACTGTGAGCTCGACGGGGGCGGAGATGGAGAGGGTGGTTGTGGTGCCGCTGAGGAAGACGGCGACAAGGAGGAGGAGGAGGAGACGGTGGGCAGGCTCTTTGCAGTGGTCATGACGATGCTGCTTGATGTCCAGGATGAACCGACATGGTATGCTGCAGTGACAGAGGAGGAGGATGCTGGGGAGACTGGAAGCTATGTTTTCGCTCAGGAGTGTCTTGACCGGCTTGCAATTGCTGTTGGTGGGAATACAATTTTGCCTGTTGCTGCTGAGTTGCTCCCATCGTTTTTCGCTGCTGAAGAGTGGAAGAGACGGCATGCAGCACTGGTGACAATAGCGCAGATTGCAGAGGGCTGTGCTAAGGTGATGATTAAGAATCTGGATCAGGTAGTTGGGATGGTGCTGAATTCCTTCCAGGATCCTCATCCTCGGGTGAGGTGGGCAGCAATCAATGCAGTAGGGCAGCTTTCGACGGACCTGGGGCCTGAGTTGCAGAACCAGTTGCACCATGTCGTACTGCCTGCATTGGCCTCAGCCATGGATGATTCCGAGAACCCACGCGTACAGGCACATGCAGCTTCTGCAATTCTAAACTTCAGCGAAAATTGCAGACCTGATATTTTGACACCATACTTGGACGTGATAGTTGGGAAACTTCTACTGTTGCTTCAGTCTGGAAGCCAAATGGTGCAAGAAGGTGCCTTAACTGCTTTAGCATCGGCTGCAGATTCTTCTCAGGAACACTTCCAAAAATATTATGATGGAGTCATGCCATACCTCAAGGCTATACTCATGAATGCAACTGATAAATCAAACAGAATGTTGCGTGCCAAATCCATGGAATGCATTAGTTTAGTTGGTATGGCTGTTGGGAAACAAAAATTTAAGGATGATGCTAAGCAGGTGATGGAAGTTTTAATGACACTGCAAGGATCTCAGATGGAGGCTGATGACCCTATAACAAGTTACATGCTGCAAGCATGGGCAAGACTGTGTAAATGCCTTGGTCAGGACTTCTTACCGTACATGAGTGTTGTTATGCCCCCTCTACTCCAGTCTGCTCAGCTTAAACCAGATGTGAGCATCACTTCTGCTGGGTCAGAAGACGAGAATGGTGAATCTGATGATGAGGGTGTTGAGACTATTACCCTGGGAGATAAGAGAATTGGCATCCGGACCAGTCTTCTGGAGGAGAAAGCAACAGCATGTAGTATGCTGTGTTGCTATGCTGATGAGCTCAAGGAAGGGTTTTTCCCATGGATTGATCAGGTTGCAACTACTCTGGTACCTCTCCTCAAATTCTATTTTCATGATGAAGTTAGGAAGGCAGCTGTTTCAGCGATGCCTGAGCTTCTACGTTCAGCTAAGTTAGCAGTAGAAAAGGGCCAAGCTCAAGGCCGGGATAATTCTTATCTTAAGCAACTATCTGATTACACAGTTCCAGCTCTTGTAGAGGCTATACATAAAGAACCCGAGACACAAATTTGCGCAAGCATGCTGGAGTCATTGAATGAGTCAATACAGATATCAGGAACACTTCTTGGTGAAGGCCAAGTTAGATATATAGTGGATGGAATCAAAGAAGTAATAACGGCAAGCACTAATAGGAGGAGAGAACGAACGGAGAGGGCAAAAGCTGAAGACTTCGATTCAGAAGAAGATGAGCTACTAAGGGAAGAAAATGAACAGGAGGATGAGATCTTTGATCAAATTGGTGATTGTTTGGGGACTCTGGTCAAAACCTTCAAGACTTATTTCCTTCCATTCTTTGATGAACTTTCTGTGTATTTGATACCTATGTTGGGCAAGGATAAGACATCAGAAGAAAGAAGGGTTGCCATCTGTATTTTTGATGATGTTGCGGAACACTGTCGAGAAGCAGCAGTCAGGTATTATGACACATATCTTCCTTCTCTGTTAGAAGCCTGCGCAAGTGAAAACCCAGATGTTAGACAGGCTGCAGTTTATGGTATTGGCATTTGTGCTGAGTTTGGTGGTTCTGCTTTTAGGCCTCACACCAGGGAGGCACTCTCCAGATTATACAATGTAATCAAACATCCTAATGCATTGGATTTGGATAATGCGATGGCACATGACAATTCTGTTTCCGCTCTTGGAAAAATATGTCAATTTCATCGTGATAGCATTGATGGATCTCAGGTCATTCCTGCTTGGTTAAGTTGTCTGCCAATAAAAAATGACTTAATTGAGGCCAAGATTGTCCATGAACAGATGTGTGCAATGCTAGAGAAGTCTGATAGGGAGCTTTTGGGTCATAACAATCAATATCTTCCAAAGATTGTCTCTATTTTCGCAGAGATATTATGTGCGGGCAGAGATTTGGCAACAGAACAGACTGCTAGCAAGATAGTTAATCTGCTAAGACAGCTTCAAACAACGTTACCTCCTTCAGTACTGGCCTCGGCATGGTCTTCTCTGCAGCCACAGGAGCAGCTTGCGCTACAATCTCTGTTGACATCATAG
>m.95701
CTGCAAGGATCTCAGATGGAGGCTGATGACCCTATAACAAGTTACATGCTGCAAGCATGGGCAAGACTGTGTAAATGCCTTGGTCAGGACTTCTTACCGTACATGAGTGTTGTTATGCCCCCTCTACTCCAGTCTGCTCAGCTTAAACCAGATGTGAGCATCACTTCTGCTGGGTCAGAAGACGAGAATGGTGAATCTGATGATGAGGGTGTTGAGACTATTACCCTGGGAGATAAGAGAATTGGCATCCGGACCAGTCTTCTGGAGGAGAAAGCAACAGCATGTAGTATGCTGTGTTGCTATGCTGATGAGCTCAAGGAAGGGTTTTTCCCATGGATTGATCAGGTTGCAACTACTCTGGTACCTCTCCTCAAATTCTATTTTCATGATGAAGTTAGGAAGGCAGCTGTTTCAGGTTCGTGA
>m.95703
ATGTTGCCGCGCTCGCACCCCCACCCCGCGCGGCGGCGCTCCGGCCTAGGCCCGCAGCTCTGCGCCGTCGTCGCGGCGCTCCTCCTGCTCCTCTCCCTCGCCGTCCTCCACTCTCGCCTCTCGTCCTCCTCGCCCTTCCCCCTCTCCTCCTCCTCCCGCTCCTCCACCTCCGCCTCTGCCGCCACCAACTCCACCGCTCTCCTCGCTGACGACAACGATGACGTCGTGGTCGCCGCGCTCGACCCCGACCTCACCCTCGCCACCACAACCACCGCTGCCGCCACCGAGGGCGGCGCTGTTTCGAACCCCGACGACGACCGCATCGACGAGCTCGACGTGCTCGACGAGGACGACTCCTCCGCTGCCGCCGAAGCGGCCGACGACGTCTCCGTCTCCGCGACTGCCGCGTCCCTTATCTGGGACCACGCCGCCGGCGTCGCTCGCCTGCCCTTCCGCCTTCCCGGCGCTGGCGACCCCCTGCCCGCGGCGTTACCCAACTTCGACTCCCCGCGTCGGATCGCCGCCGCCGCCTTCGGATCCGACGACGAGCCTGTGGATCTGGACCTGCGGGTGGAGATCTCGTCCATCAGCGGGGTTGAGGACGCGCTGCTCCTCAAGCCCGCCTCCAGCCGCGGCGAGACGCGGCTCCGCTCGGGTTGGGCGCGGTGGCTGGAGGGGAAAGCAGACTACCTCCGGCGCGATCGGATGCTACGCTCCAACTTGGAATTCCTCAATCCTCGCAACCACCCTCTGCTCCAGGACCCGGACATTCCCGGCCCCACTTCACTCACCCGCGGCGACCGCATGGTGCAGCGGATGCTCCTCGCGGATCTTGAGAAAGCCTCGTCCAAGAATTTCGGGCGGCGGATACTCCAATCATCCGACAATGAGCATGGAATGGGAGCTACTGTGAAGGAGGAGCCCGGGGAGGGTAGGAGGTGGGGATACTTCCCAGGGATTGATCCACATTTGGGGTTCTCGAAGTTCATGGAGAGGTTCTTTGAGTATGGGAAGTGCTCCATGAGGGTGTTCATGGTGTGGAACAGCCCTCTGTGGGCATATGGTGTTCGGCACCAGCGTGGGCTGGAGAGCCTTCTCCTGCAGCACCCTGATGCCTGCGTGGTCATGCTATCAGAGACACTGGAGCTGGAGTCCTTCCAGGAGTTTGTGAATGAAGGATATAAAGTTGCAGTTGCAGTGCCAAATCTTGATGAACTTTTGGAGGGCACTCCAACCCACATTTTTGCATCTGTGTGGTATGAATGGCGGAAAACAATACACTACCCCTTGCATTACAGTGAGCTAGTACGCCTTGCTGCTCTTTACAGATATGGGGGAATATACCTTGACTCTGATGTTATTGTACTCAGACCTTTGAAACCGCTCCAGAATTCTATTGGTACTGTAAAACAAGTTTCTAGAGATTCCAGTTTTAGTGGTGCTGTATTAGCATTTGAAAAACAGAGCCCATTCTTGGTGGAATGCCTGAAGGAATTTTATTCAACATATGATGATACTCTCGTACAGTGGAATGGCGCTGAACTTATGACAAGAGTAATAAGAAATCAGTCTGAAAGTGATCAAAATAGGGGGCATCTTGAGATAAACTTGGAACCCTCAGTTACATTTTACCCTATAAGTCCTACCGATATTACGAGGTACTTCTCAGAACCAGACAACAAGGTTGAAAGAGCACACCACGATGCTCTGTTTTCCAGGATTGTAAATGACTCTACCACTTTCCACCTCTGGAACAGCATTACATCTTCGCTGGTTCCTGAATCCAACAGTCTTGTCGAGAGAATCCTTAACCATTACTGTCTCCATTGCCTTGATGTTTTATAG
>m.95708
ATGGGTGCGGGGAGCAAAGGCGGTGGTGGTGATGGGGACAACGGCGAGTCGGCCGGAGGCTGGCGGGCGGAGGAGGCTGTCGCCGGAAACCGCATGGCCCTCGACGCTCTCCGGGAGCTCGTGACGTATCCTTTCCTCTACGCCCGCCAGTCCCGCCTGCTCGGGCTCAAGTGGCCAAGAGGATTGCTGCTCTACGGCCCCCCTGGCACCGGGAAGACAAGCCTGGTCCAAGCCGTCGTCCGAGAATGCAATGCCCACCTGACAATGATCAACCCGTATTCTGTACATAAAGCTCATGCTGGAGAGGGTGAAAAGTTCCTGCGTGAAGCTTTCTCTGAAGCATATTCTCAGGCATCACAGGGTAGACCAGCCATTATTTTCATCGATGAACTGGATGCCATATGTCCACGCCGTGACAGTAGGAGAGAGCAGGAGTCCCGCATTGTTGGTCAGCTGCTCACTCTGATGGATGGAAACAAGAAATCGTTGAAGAAGCTTCCTCACGTAGTTGTTGTTGCATCAACTAACAGGGTGGATGCCATTGATCCAGCATTGAGAAGGCCAGGACGTTTTGACTCAGAGATAGAGGTCACTGTTCCTACAGTAGAGGAAAGGTTGCAGATTCTTAAGCTGTATGCCAAGAATCTACATCTTGATGAAAGTGTCGATCTTCAAATTATCGCTGCATCCTGCAATGGTTATGTTGGAGCTGATTTAGAAGCTCTATGTCGAGAAGCTGCCAGACTTGCTTACCGTAGATTATCAAACTCATCAGAAGATGAGAAGGTGCTCACACTAATCATGGAAGATTGGGAGTCTGCTAGATCTCAGGTCAGAGCAAGCATGACAAGAGGGGTAACCAAAGAAGTTTCAACTGTTTCATGGGATGATATAGGAGGTTTGAAAGATCTAAAGAAAAAGCTTCAGCAAGCTGTTGAGTGGCCCATCAAGCATGCTGCTGCATTTGCTAGACTAGGGATATCACCAGTTCGTGGTGTGCTTTTGCATGGTCCTCCAGGGTGCTCAAAGACCACCCTTGCCAAGGCTGCAGCACATGCTGCCCAAGCTTCCTTCTTTTCTTTGAGTGGTGCAGAACTGTACTCAAAGTACGTTGGAGAAGGTGAAGCTTTGTTACGAAGAACATTCCAGAAGGCACGCCTTGCTGCTCCAAGCATTATATTTTTTGATGAGGCTGATGCAATTGCCCCTAAAAGAACTGGTCCTGATGGGAACTCTAGTGGCAATGTCACAGTTGGAGAAAGACTATTATCAACTTTGTTGACTGAAATGGATGGTTTAGAGCTGGCTACGGGGATTATTGTATTGGCTGCTAGTAATCGTCCCAATGCAATTGATGCAGCTCTTCTCCGTCCAGGGCGTTTTGATATGGTATTGTATGTTCCCCCGCCAGATGCGCAAGGTCGGCTTGAGATACTACGTATCCATACACGGAAGATGAAGTTGGGGGAGGATGTGGACCTTGGGAAGATAGCGTTGGGCACTGAGCTGTTCACTGGTGCTGATCTCGAAGGCCTGTGCAGGGAAGCAGGAATGGCGGCGCTGAGGGAAGATCTGTCAGCAAGTTTCATACATGACACTCATTTCCAGTCCGCACGAAGGTCACTGAGGCCATCACTGACAAAAGCAGAAGTTGACGAGTACGCAGCTGCTGCCATCCATGGTCCATCAACGAGGAAACACTAA
>m.95715
GGTAAGTTTGTTGAGATCCAATTTGATCAGCAAGGGAGAATATCAGGAGCTGCCGTGAGAACTTATCTTCTCGAGAGATCTCGTGTCTGTCAACTATCTGATTCAGAGAGAAATTACCATTGTTTCTACATGATTTGTGCTGCCCCACCTGAGGAACTTGAGAGATACAAACTAGGAGAGCCCAGAACATTTCACTATCTTAATCAGTCCAACTGCTATAAGATTGAAGGCTTAGATGAATCAAAGGAGTATCTTGAAACTAGAAAGGCTATGGATATTATCGGAATCAGTTCTGAAGAGCAGGAAGCAATTTTCCGGGCTGTTGCTGCCATTCTCCACTTGGGAAATGTTGAGTTTGCAGAAGGGGATGATGAGGATTCGTCGAAACCTAAGGATGAAAAATCAATGTTTCATTTAAGGTGCGATGAGAAAGCATTGGAAGATTCATTTGTGTAA
>m.95718
ATGCTGAAGATTCAGCGTGACTGGGTTTCCAGTAAAATCTTAGATATTGCCTGTAGTGCGCGGCAGGAATGTACTGCTTGGTACGAAAGATTTGGTTATTGCTTTTGCATGTTTGGTGTGAAGTTACTGCTTTTTTGTTCCAGAGATCATGATCACACCAACAATGGAGTGAGGTTAGTTGAGCAGTCCATGTCTACAGGTCTAGTTGTATATGTATATCTATTACTAATAGGAGTGTCTTCATGGTATGTTAGGTTTCTTCCCCTAAGTTCCTTTCTGACCACCCAATTGACTAGGATTAATATATTTTATCTTTGTGCATACAGTGTCTTGTCATTTGTTATTCTTTCATGA
>m.95729
ATGAGAAGCGGAGGCGACGGGGATAAGGTCCCGGGTCTGCAGCTGGAGACGCTGCTGGCGCTCAGCCTCGACCAGCGCACGGCGGAGAACGCGCTCGTCAACAACAAGGTCACCGCCAACCTAGCCGCCGTCATAGCGGAGGCTGGTATAAGTGGATGTGACAAGTCAGTTGGGAATCTTCTGTATGCAGTTGCCACAAAATACCCAACCAATGCACTTGTCCATCGCCCTGCCCTCATTAACTATATTGTGTCAATGAAGATAAAGAACCCTGCACAACTAGATGCTGCTCTGTCATTTCTTACTAATATTGGCCCTGATTCTTTGGATATTGGGAAGTTTGAAGAAGCCTGTGGTGTAGGTGTGGTTGTTTCTATTGAAGAGATTCAATCTACTGTTACCGAGGTTCTAAAGGAAAATATGGAAGCTATATTGGAGCAGCGATATCACATTAATGTTGGTAACCTATGCGGACAGGTTAGGAAGAGGCACCCCTGGGGTGATGCTAAGGCGACGAAGGAGGAGATTGACAAGAGGCTTGCAGAAATACTAGGTCCAAAGACGGAAGCTGACAATGTAAAACCAGTGAAAAAGAAGAAGGAAAAACCAGCAAAAGGAGAGGAGAAAAAAGTTGCAGTAGCCACTGCTGCCCCACCATCTGAGGAGGAACTGAATCCATACTCTATATTTCCTCAGCCAGAGGAAAACTTTAAGGTACATACAGAAATATTCTTCAGTGATGGGAACATATGGAGGGCGCATAACACAAAGGAGATTTTAGAGAAACATCTTAAGGCAACTGGTGGAAAAGTGATGACCCGTTTCCCGCCAGAACCTAATGGATATCTTCATATCGGTCATGCCAAGGCTATGTTTATTGATTTTGGACTGGCTAAAGAGCGAAATGGTCATTGTTATCTTAGGTTTGATGACACAAATCCAGAAGCTGAAAAGAAAGAATATATAGACCACATTCAGGAAATCGTCCACTGGATGGGATGGGAGCCCTACAAAGTTACATATACAAGTGATTATTTCCAAGCTTTATATGAGCATGCAGTTGAGTTAATACGGAAAGGGCTAGCTTATGTGGATCACCAGACCGCAGAACAAATCAAGGAATACAGGGAAAAGAAGATGAATAGTCCATGGAGGGATAGGCCCATTGAAGAGTCTTTGCAATTATTTGAAGACATGCGACGTGGGTTGATTGCTGAGGGCGCGGCAACTCTCCGAATGAAGCAGGACATGCAGAATGACAACAAAAACATGTCCGACTTAATAGCATATAGAATAAAATTCACTCCTCATCCACACGCTGGTGACAAGTGGTGTATCTATCCAAGCTATGACTATGCTCATTGCATGGTTGATTCTCTTGAAAACATTACACATTCATTGTGCACACTTGAGTTTGACATACGTCGCCCTTCATACTACTGGCTACTTGTTGCCTTGGGCCTGTACCAGCCATATGTTTGGGAGTATTCGAGGCTAAACATATCAAATACTGTGATGTCTAAAAGAAAGTTGAATCGACTTGTGACAGAGAAGTGGGTAGATGGGTGGGACGATCCTCGTTTGTTGACACTGGCAGGACTGCGACGACGGGGAGTGTCAGCAACAGCAATTAATTCGTTTATCCGTGGAATTGGGATAACAAGAAGTGACAATAGCTTAATTCGTGTCGACCGTCTTGAATATCATATCAGAGAAGAACTTAATAAAACAGCTTCTCGAACCATGGTTGTTTTGCATCCACTAAAGGTTGTAATAACTAACTTGGAAGATGGAAAAGTCATAGACCTTGATGGAAAAAAGTGGCCTGATGCTCCTGCTGATGAAGCTTCGTCCTACTACAAGGTTCCTTTCTCAAACATTGTCTACATTGAAAGAACTGACTTTCGCCTGAAGGACTCAAAAGATTACTATGGGCTAGCTCCTGGTAAATCTGCCCTGCTAAGGTATGCATTCCCAATAAAATGCACAGAGGTTATTTACGGTGATAATCAAGATGATATAGTTGAAATTCGAGCTGAGTATGACCCCTCAAAGACTTCTAAACCTAAGGGTGTTCTGCACTGGGTTGCTCAGCCAGCACCTGGAGTTGAGCCGTTAAAGGTCGAAGTAAGATTGTTCGAAAAATTATTCCTATCGGAGAATCCTGCCGAATTGGAGGATTGGCTGGGTGATCTTAACCCGCACTCGAAAGAGGTGATAAAGGACGCCTATGCCGTGCCGTCACTCGCCACCACAGTTCTGGGCGACAAGTTCCAATTCGAGCGGCTTGGCTACTTTGCTGTGGACACGGACTCGACGCCTGAGAAGCTCGTGTTCAACAGGACTGTTACCCTGCGCGATTCTTATGGGAAAGCTGGACCCAAGTGA
>m.95731
ATGGGGCAGGAGGCGGATGCGGATGAGCTGCTGCGGCGGCGGCTCCAGCGCGTGTTCGCCGCCGAGGAGCGGTCGTTCCGCATGGATCGGCGCTCGCCGGCCGGCGCCGCCCTCCGCTCCGCCGTCGCCGACGTGCTCCCCCGCTTCCTCGGCAGCTACTCCGACGACACCCTCGCGGAGTACATTGTAATTTTAGTTTGTAATGGGAAACATCAATATCAAGCACGCGATGATTTGGAGGCCTTTCTTGGTGATGATAGTGCAAAATTTGTTGCATGGCTCTGGGGTTACCTCAGCAAAAAGGCTGTAGCACCAACTGACAATTCTAGTGTGCAACACGGGTTGGCGAATGAGAGTCAGAACTTGAATGACAAGAAAAATCTTCTGGTTACAAAAACCCACCCTGGAGATGTTCGTATTGTAAACTCAAAGATCTTAGCACCACAAGAGCATCATGGTCTTCAGAGGCTTGATTCAATTAAAGGACAAAATGTGGCCCAGCGACGCATTAGTTCAACCGTTATCGTTTCTCCTGAAAGGTTGGTTGGTGACCAATGTTATTGGGAGGGCCAGCATCAGAAGAAAGATTGGAGTGCAACAGGTGGCAGAAGTTTCTCCATGCGAAAGTCTGGTGTAGCTGCAAGGACTGCACATGCGTTGAAGCAAGAGGAACTACATCATGATGAACACCTTGGAAGAAATGCTCCCACCAGACGTTTGCCTGTGGCCATGGGAACTGATGATGGTGAAGTGCCAGAATCTACGAAAAGGCGTCGCAATGTTTGGGACAGGCTAGGAAAGCCTGAAGAAGAGGATCAAGGTTTAGCTAGAGAAACTGACAACATGCGTGTTGAAAATAGAGTACATAAGAAGGCCAAGTTAATGGTGTCTGAGCATGAACAAAGATGCTATGTGAACTCAAGTATAGAAGGGGGTTTATTTGATAAAGCAAATTCCAGAAAATTTTCCAGTAGCTACACAGATGTCAACACAGTGCAAGCACATGAGCACACGGAGAAGTCCAATAGAAGCAGGCTGATTGGTCGGATAAATTTTGGTGATGTGGAGCATAATCATCATCAAGTTAGAGATGTTATTAGCCAGAAGTCCAGTTCAACATTGCCAGTAAAAAGTGTTCAGTCACAAAGTTTGAATGAGTTCACATCTGAGGTGAAGAGCTCACCTGCAGTAGTTTCTGAGCCAGGATGGCACGCGAGTAATAAATCATCAAAAGATGGACATGTATCAGCATCTAACAAACTGTCTCAGTTAACTATGCGGATAAATTCAGGAACTGATGTTTTGCAAAGTCAGCAAATTAGCAGCCCTGCGCAGTCCAAGAGTGGATCTTCTGTACGTGAAGATGGTGGCAATTACAGTAACAAACCAGTAAAAGATGAGATGTTGGATGTGAAACTAAAGCTAAAGCAAATGGAACTGGACATGCTCAAGCTTCGCTCCAAGCAGGCGCAGATTAACAATGGGAAGCAGGGAGCCTTACCATCAGGCCTCCATTCGAATTTAGAGGATGATGCTGACTCCAGAACTGTTCTCGTGACAAATGTACATTTTGCGGCAACGAAGGAAGCATTGTCAACGCATTTTATGAAGTGTGGGACAGTGCTTAAGATCAATGTGTTGACAGATGCAATTACTGGCCACCCAAAAGGGGCTGCATATGTTACTTTTGCTGACAAGGAATCTATTGGGAGGGCTATATCTTTGAGTGGGACATCGTTTTTCTCTAGAGTTCTCACAGTAATACGGAAAGCAGAAGCACCTCCAGGATTTCTGGCGTCTGTTCAACAGACGGGGAGGCCTCTGCAGCCATGGAACTCGCCACCATTCCAGAAAGGGGTGAGTCCAAAGCAGTCCTCCAGTTATCATCTCCAGTGGAAACGTGAGCAGTCTGCGCTGGAGAATTCCCCTGCCAATTGCCCTACGAACTGA
>m.95736
GCCTACAAATTGACAGACCTGTTCGAACAGCAAGCTTCTGAGATTTCGACATTTGGGCTGAAGGTTGCACACTTGAACCAGCAAATCTTCACCTGCCAAATCTATACGGACAAAAAAGGCCTCAGGCAGCAACAAATGATGGGAAGTGAACCACCACAAGCACTATACCCTACCATGTACTATATCCTACCATCTTCTGGTTATACAAGAACCCAGGCTGTTGCACACCTGGGAACACACACTAATCAGGAATCAAAGCCTAGACCTTACCCCTCAGCAAAGACACTTTCCTGGCATCTGGCATCAGACAATAGCGCTTCAGAAAATGGAGCACATAAATCTACATTTGCCCTAGGTGACACAATATCGTCTAAACTTGCATCAGATGGCTTGTACCTTCTTGGTAATTCACCATACTGCTATTTGAGTTCTTAG
>m.95744
ATGAGGGGCTCCGAGATGCGGAGGCGGGCGCCGGAGTTCCGGCGCCAGTCGCGGCGGCGGCTGCCGGGATGGATCTGGTGGCTCGTCGGGATCTTCCTTGTCGTCGGGCTCATGCTCTTTATCCTGCACCACAACCAGAAGGAGCAGTTCCGGCCCCCCGTCACAAATAAAGGGTCAGAAACGGAGGAAGTCTCTCATGAGAAAGTGAATTTCACGGAAGAGCTTTTAAGCAGTACATCTTTTGCACGGCAATTAGCGGACCAAATGACTCTAGCGAAGGCCTATGTCATCCTTGCGAAGGAGCATGGTAACCTTCAGCTTGCATGGGAGCTTAGTTCCCAAATAAGGAATTGTCAAAGATTGCTGTCTGAAGGGGCTGTTAGTGGGAGAGCCGTCACTCAGGAAGAAGCCCATCCTATAATAACTCGGCTAGCACGGTTAATATACAAAGCGCAGGACTCTCATTATGATATCAGCACAACAATAGTGACACTGAAAAGCCATGCCCTTGCACTAGAGGAGCGTGCAAAGGCAGCAGTTGTTCAGACTGCTGAGTTTGGTCAGTTAGCTGCAGAATCCCTCCCCAAGAATCTGCACTGTTTAACGGTGAAGCTGACAGAAGAGTGGCTTCAGAACCCAAAACTTAGGAGTCGTTCAGAAGAGCACAGAAACTCCACACGATTGGTAGACAATAATCTGTATCACTTCTGTATATTCTCGGATAATGTGCTGGCCACCTCAGTTGTTGTCAATTCTACAGTTTCGAATGCAAACCACCCTCAGCAGCTTGTGTTTCATGTGGTCACAGACAGGACCCATTTTGGTGCTATGTCAACTTGGTTCCTGATAAATGACTTCAAAGGGTGCACTGTTGAAGTCCGCTGCATAGATGAGTTCTCGTGGTTGAATGCCACTTCTTCTCCTCTGGTCAGGCGACTATCGGAGATGGAAACTAAGGGTTACTACTACTCTGGTGGCTTGAAAAATCCAGAACGAGAAATAAAGTTTCATAATCCGAAGTTTGTTTCTCTGCTGAACCATTTGCGGTTCTACATTCCTCAAATACTCCCCAACTTGGAGAAGGTGGTCTTTCTTGATGATGATGTTGTGGTGCAGAAGGACTTGACACAGCTTTTCTCCATAGAATTGCATGGTAATGTTATTGGAGCAGTGGAGACTTGTTTAGAGTCATTTCATCGGTACCACAAATATCTTAATTTCTCGCAACCAATTATCAGCTCAAAAATTGATCCACATACTTGTGGATGGGCTTTTGGAATGAACATATTTGACCTAATAGCTTGGAGGAAGGCAAATGCGACAGCGCTTTATCATTATTGGCAGGAGCAAAATGCTGATCAATTGCTCTGGAGAACAGGGACACTTCCTGCAGGCCTTTTGACATTTTATGGACTGATGGAGCCCCTAGACCGCAGATGGCACGTATTGGGGCTAGGGTATGATGTAGACATAGATGATCGGTTGATTGAGAGTGCTGCTGTCGTGCATTACAATGGGAACATGAAACCATGGCTGAAGTTAGCCATTCGCCGGTACAAGTATATATGGGAGCGGTATGTCAATTTCTTGCACCCATATGTTAGAGAGTGTATGTTTCATTAG
>m.95746
ATGTACAGCAACTTCAAGGAGCAGGCGATCGAGTACGTGAAGCAGGCGGTCCAGGAGGACAATGCCGGCAACTACGTCAAGGCCTTCCCGCTCTACATGAACGCGCTCGAGTACTTCAAGACCCACCTCAAGTACGAGAAGAACCCCAAGATCAAGGAGGCCATCACCGCCAAGTTCACCGAGTACCTCCGCCGCGCCGAGGAGATCCGCGTCGTCCTCGACGAGGGAGGGGGCGGCGGGCCAGGGGCGCCCAACGGCGGCGACGCGGCCGTCGCCACGCGGCCCAAGACCAAGGGGAAGGACGGCGGGGACGGCGGCGCCGGTGGGGATGACTCCGAGCAGTCCAAGCTGAGATCCGGGCTCAACTCGGCCATCATCACCGAGAAGCCCAACATCAAGTGGAACGACGTCGCCGGCCTCGAGAGCGCCAAGCAGGCGCTGCAGGAGGCCGTCATATTGCCCGTCAAGTTCCCGCAGTTCTTCACAGGTAAGCGGAGGCCGTGGAGGGCTTTTCTTTTGTACGGTCCACCAGGAACAGGAAAATCTTATTTAGCTAAAGCTGTTGCAACTGAGGCTGATTCGACGTTCTTCAGCATATCGTCCTCGGACCTAGTTTCAAAATGGATGGGAGAAAGCGAGAAACTAGTTGCTAATCTTTTCGAAATGTCTCGTGAAAATGCTCCTTCAATTATCTTCATTGATGAAATTGATTCTTTATGCGGTCAACGTGGAGAAGGCAATGAAAGTGAAGCTTCTAGGAGAATCAAGACTGAACTTCTTGTGCAAATGCAGGGTGTTGGCCACAATGATGATAAAGTTCTTGTTCTTGCTGCTACGAATACACCATATGCTCTGGACCAGGCTGTCCGGCGGCGATTTGACAAACGTATTTACATTCCTCTACCCGACGTGAAGGCAAGGCAGCATATGTTTAAGGTCCATCTTGGGGACACACCGCACAGCTTAACTGAAAGTGATTTTGAGGCCTTGGCTCGTAGGACAGATGGGTTTTCTGGTTCGGATATTGCTGTTTGCGTGAAGGATGTGTTATTTGAACCTGTGCGCAAAACACAGGATGCCATGTTCTTCTTTAAGACGGATGGTGACATGTGGATGCCTTGTGGACCAAAGCAACCAGGCGCCGTACAGACCACCATGCAGGACCTTGCATCCAAAGGCCTTGCTGCGCAGATCCTTCCACCGCCAATCTCGAAGACTGATTTCGAGAAAGTCCTCGTGAGGCAGAGACCGACAGTGAGCAAGAAGGATCTGGAGGTGCATGAGAGGTTCACAAAAGAGTTTGGCGAGGAGGGTTGA
>m.95748
CGATATACTTGGAGAATTGAGAACTTTTCGAAGGAAAAGAAGAGAGAAATGAAAAGTGAACCATTTGAAGCAGGTGGTTTTAAGTGGTATATTCTAGTTTACCCTCAAGGATGTGATGTATCCAATCACTTGTCATTGTTTCTATGTGTTGCTAATCATGACAAACTCCTCCCAGGATGGAGCCAGTTTGCACAGTTCACCATAGCTGTGGGCAATCTTGATCCTAAGAAAGTTAAATATTCAGACACTTTGCACAAATTTTGGAAGAAGGAGCATGACTGGGGATGGAAGAAGTTCATGGAGCTGTCAAAGATCCAAGATGGTTTTCTTGTTGATGATGTTCTAGAAATCATAGCTCAAGTTCAAGTTATTAGGGAGAAAGTTGGTCGCCCATTTTGTTGCCTCGATCGCCCTTATCGGCGAGAATTACTCCGCGTCTATATGACAAATATAGAGCAAATTTACCGACGCTTTGTTGAAGAACGGAGAAGTAAACTTAGCAAGCTCATTGAGGACAAAATGAGATGGTCCAGTTTTCGTGCTTTCTGGCTTGCAATTGACCCAAGCACAAGGCGTCGCATGTCCAGAGAGAAGAGCGACGCCATATTGAAAATAATTGTGAAGCATTTCTTTGTAGAGAAAGAAGTCACTTCAACATTAGTTATGGATTCTCTGCATACGGGGCTGAAGGCACTTGAGCACCAGAGCAAGGGACAGAAAGGGATAGTAAAATTGATGGACTTGGAGGAGATATCAGCTCCTATGGTCCATGTAGATATGGACATGTTTGTTTTAGCTGGCGATGTCCTTGCTCTGCTTGAGAGGGCAGCTTTAGAACCCTTGCCTTGTCAACCTCTGTCTCCAAAGGATGACAAATGTTCTCAGAGCCGCACTAAGGATGGTAGTTCTGGAGAAGTTAAAGTTTCAATTGAGCGTGAAGAAAAGCGCCTAACTCAGTTTGGTCAGAAGATACTTGAAACATTTGTTCTATCTCATATATTTAGTGGGATCGAGGTTGCCTATCAAGAAGCTGTTGCTTTGAAGAGGCAAGAGGAGCTTATTCGTGAAGAGGAAGAAGCTGGGCTCCTTGAAAATGAGATGAAGGGGAAGCGTAGCAGTACCAGTGAAAAGGAGAAGCGTGCAAAGAAAAAACAGGCCAAACAAAAGAAGAATAATCGTAAGGTTAAAGACAAGGAAAGAGATGAGAAGTCTGAAGCGAAAATTCTAGAAAGACTTAATGATGAAATCGCAATTGATGATAGTGATGGCTTACCATCTAAGCAGGCAGGCGAAGTGACAACAAATGTCGTTGATACCTTAGAAGAAGGTGCTTCAGATGGGCCATATAATTTGGATAGTTCAGTAATGATGCGTCAACCAGACTCTGGTGATAGGAATTCTAGACCTATCAATGGAAAGAGAGTCTCCGCTATGGAGGCTAACCCATCAGCATTTTCGGCTGATTCTACTGCTATGAACGGTATTCACAGCAAAGTAAACAATTTGCCAGACAGCAAAAAGCACATGTCACCAAATCGAGGGAAAAATCAGCGTAACAAGGGCATAAGCATTATCAGCTTTGCCGAAGAAGATGATTGCCTTCCCTCCTCCAGTGTTACTGGTGGTTCAGATCGCAATAGTTCTGGCTGTGGCACTGCTCCAAAATTGGACCGGGATACTGTTCTACTCACCTTGAAAGATAGACTTCGTGAGCTGGGGCAGCGTCTGCATGAGAAGAACATTGAGGGGAGAAAACTTTTCAAAGCTCATTTTGAAGCTATGGAGTCTCAAACAAAGACAAGTGGGTCATCCTCCTCATCCAGTTCTTTGGAGAAGCCACCTGATGTTCTGAAGAGCCCAGAGCATTCCTCAGAAGTTACAACCGACGTAAAAGCTGATGGAACAGCCAAT
>m.95750
ATGAGATGGTCTAGTTTTCGTTCTTTCTGGTCAGCAATTGACCCAAGAACCAGGCATCGCATGTCCAGAGAGCAGACTGATACCATACTTAAAGTATTGGTGAAGCATTTCTTTGTAGAGAAAGAGGTTACTTCAACATTAGTGATGGACTCTTTGTATACGGGCCTCAAGGCACTCGAATACCAGAGCAACGGCAAGAAAGAGAGAACAAAATTAGCAGAATTGGATGAACTACCTGCACCCATGGTCCATGTTGATATGGGCAGATTTGTTTTGGCTGGTGATGTTATAACTTTACTTGAGAGAGCAGCCTTAGAACCCTTGCCTTGTCAACCAGTATCTCCAAAGGATGACAAATGTTCCCAGAGCCGCATGAAGGATGGTAGTTCTGGCGAGGTTAACAAAATTTCTATGGAGCGTGAGGAAAGACGCCTAACTGAGCTTGGGCGGAAGATACTTGAAACATTTGTGCTATCTCATATATTTAGTGGAATTGAAGTTGCATACCAAGAAGCTGTTGCTTTGAAGAGGCAAGAAGAGCTAATTCGTGAGGAGGAGGCAGCGGGGCTTCTTGAAAATGAGACAAAGGGGAAGCGTAGCGGTGGTGTGAATGAAAAGGACAAGCGTGCAAAGAAAAAGCAGGCCAAACAAAAGAAGAATAATCGTAAGGTTAAAGACAAGGAAAGAGATGAGAAGTCTGAAGCGAAAATTCTAGAAAGACTTAATGATGAAATCGCAATTGATGATAGTGATGGCTTACCATCTAAGCAGGCAGGCGAAGTGACAACAAATGTCGTTGATACCTTAGAAGAAGGTGCTTCAGATGGGCCATATAATTTGGATAGTTCAGTAATGATGCGTCAACCAGACTCTGGTGATAGGAATTCTAGACCTATCAATGGAAAGAGAGTCTCCGCTATGGAGGCTAACCCATCAGCATTTTCGGCTGATTCTACTGCTATGAACGGTATTCACAGCAAAGTAAACAATTTGCCAGACAGCAAAAAGCACATGTCACCAAATCGAGGGAAAAATCAGCGTAACAAGGGCATAAGCATTATCAGCTTTGCCGAAGAAGATGATTGCCTTCCCTCCTCCAGTGTTACTGGTGGTTCAGATCGCAATAGTTCTGGCTGTGGCACTGCTCCAAAATTGGACCGGGATACTGTTCTACTCACCTTGAAAGATAGACTTCGTGAGCTGGGGCAGCGTCTGCATGAGAAGAACATTGAGGGGAGAAAACTTTTCAAAGCTCATTTTGAAGCTATGGAGTCTCAAACAAAGACAAGTGGGTCATCCTCCTCATCCAGTTCTTTGGAGAAGCCACCTGATGTTCTGAAGAGCCCAGAGCATTCCTCAGAAGTTACAACCGACGTAAAAGCTGATGGAACAGCCAAT
>m.95754
ATGATCGTGTCGGCGCTCGCGACGGCGGTGGGCGTGAACCTGGGCCTGACCGTGCTGCTCGCCTCCACCTACACGCTCCTCCGCCGCCGCGCGCCGTACGTCTCCGTCTACTCCCCGCGCCGCCCCTACGCGCCGGTCGAGCCCTGGCTCGCCGCCGCGTGGCGCCGCTCCGAGGACGACATCCACGCCGCCGCGGGGCTCGACGGCGTCGTCTTCGTCCGCATCTTCGTCTTCAGCATTAGGGTTTTCGCGGCGGCCGCGGTGGTGGGGGTCGGGGTGCTCATGCCGGTGAACTTCATGGGGGACCAGCTGCGGTTGATCGACTTCGCCGACCTGCCCAACAAGTCCGTCGATCTCTTCAGCGTCTCCAACGTCCAGGACGGGTCTAACAAATTGTGGCTTCACTTTTCTGCTGTGTATATCATAACTGGAGTTGCATGCTACCTACTGTATTATGAATACAAGTATATTGCTGGCAAGAGGCTTGAGTATTTTATGACGTCAAAGCCACTACCTCAGCATTTCACAGTTCTTGTTCGAGCTATCCCTATAACCGATGGTGGTTCTGTGGGTGATGCTGTTGATAAGTTCTTCAAAGAGTATCATTCATCCACCTACTTGTCACACACTGTTGTTCATCAAACTGGCAAACTTCGCCGCCTTCTTAATGACACCGAGAATATATGGAGAAAGCTCACGAGCCTAAAATATGTACGACATCAACACCCTACTGTAGACCCTCCAAGAAAGTTTCTTGGATTGTTTGGGAGAAATGATCTTCTTGGGAAATATCAGAAAAAGCTGGAAGACCTAGAAGAAAATGTTAGAATGGAACAATCAGATGCTACTAGGAGACAGGAAATTCCCGCCGCTTTTGTTTCATTCAAATCTCGATATGCTGCAGCAAATGCAATTTACATTAGGCAGTCAGACAATCCAACTGAGTGGCAAACTGAGCATGCCCCTGATCCTCATGATGTGTATTGGCCTTTCTTTTCTACATCATTCATGGAAAGATGGATATCCAAGTTTGTAGTATTTGTAGCTTCAGTTCTCCTGATAATCGTGTTTCTCCTAGTTGTGGCATTTGTTCAAGGACTCACCTATATGGAACAACTGGAGACATGGTTGCCTTTCCTGAGGAACATACTGGAAATAGCTATTGTCAGTCAATTGGTTACAGGGTATCTTCCCAGCGTTATTCTTCACTTCCTTTCTTCTTATGTGCCCTCAATAATGAAGCTATTTTCGACCATGCAAGGATTCGTTTCTGTAAGTGGGATCGAGAGAAGTGCTTGCAACAAAATGCTTCGGTTTACAATATGGACTGTGTTCTTTGCAAATGTTCTTACTGGCTCAGCCTTAGGTCAACTCGAGATATTCCTTGATCCAAAGGAAATACCTGCAAGGCTTGCGGTTGTTGTACCTGCACAGGCCTCTTTCTTTATTGCATATGTGGTGACTTCATGGACAAGTATAACATCAGAACTCACTCAAACTGCTGCTCTTTTGTATCATTTGTGGGGGAGCTGCGCAAAGTGTTGCAAGAGGGATGACTCAGAGGCTCCATCGATGCATTACCATAGTGAAATTCCTCGGATTCTCTTGTTTGGACTTCTTGGGCTCACATACTCCATTGTTGCTCCACTTATCCTCCCATTTATATTGGTTTACTTCTGCCTTGGCTACTTCGTATTTCGTAATCAGCTTTTTAATGTATATTCACCCAAGTACGATACTGGTGGAAGATTTTGGCCCATTGTGCACAATGCAACAATATTTTCTCTTGTGCTAATGCATATGATTTCAATTGGAGTATTTGGGTTAAAGAAACTTCCACTCGCGTCAAGTCTGCTGGTGCCTCTTCCGGTGTTGACGCTTTTGTTCAATGCATACTGTGGGAACCGATTTTTTCCAATCTTCCAAGCATACTCTACTGAGTCTTTGATAAAGAAAGATAGACAAGAACAAAGCAAGCCTGAGATGGCAGAATTCTTCAGCAATCTTGAAACAGCCTACTGTGATCCGGCACTGAAGCCTATGCAGCGGTCTTCAAACTCTGACGAACGTACTGAGCCACTCTTGTCCTCCGGCTAG
>m.95756
ATGATCGTGTCGGCGCTCGCGACGGCGGTGGGCGTGAACCTGGGCCTGACCGTGCTGCTCGCCTCCACCTACACGCTCCTCCGCCGCCGCGCGCCGTACGTCTCCGTCTACTCCCCGCGCCGCCCCTACGCGCCGGTCGAGCCCTGGCTCGCCGCCGCGTGGCGCCGCTCCGAGGACGACATCCACGCCGCCGCGGGGCTCGACGGCGTCGTCTTCGTCCGCATCTTCGTCTTCAGCATTAGGGTTTTCGCGGCGGCCGCGGTGGTGGGGGTCGGGGTGCTCATGCCGGTGAACTTCATGGGGGACCAGCTGCGGTTGATCGACTTCGCCGACCTGCCCAACAAGTCCGTCGATCTCTTCAGCGTCTCCAACGTCCAGGACGGGTCTAACAAATTGTGGCTTCACTTTTCTGCTGTGTATATCATAACTGGAGTTGCATGCTACCTACTGTATTATGAATACAAGTATATTGCTGGCAAGAGGCTTGAGTATTTTATGACGTCAAAGCCACTACCTCAGCATTTCACAGTTCTTGTTCGAGCTATCCCTATAACCGATGGTGGTTCTGTGGGTGATGCTGTTGATAAGTTCTTCAAAGAGTATCATTCATCCACCTACTTGTCACACACTGTTGTTCATCAAACTGGCAAACTTCGCCGCCTTCTTAATGACCTAGAAGAAAATGTTAGAAGGGAACAATCAGATGCTACTAGGAAACAGGAAATTCCCGCCGCTTTTGTTTCATTCAAATCTCGATATGCTGCAGCAAATGCAATTTACATTAGGCAGTCAGACAATCCAACAGAGTGGCAAACTGAGCATGCTCCTGATCCTCATGATGTTTATTGGCCTTTCTTTTCTACATCATTCATGGAAAGATGGATATCCAAGTTTGTAGTATTTGTAGCTTCAGTTCTCCTGATAATCGTGTTTCTCCTAGTTGTGGCATTTGTTCAAGGACTCACCTATATGGAACAACTGGAGACATGGTTGCCTTTCCTGAGGAACATACTGGAAATAGCTATTGTCAGTCAATTGGTTACAGGGTATCTTCCCAGCGTTATTCTTCACTTCCTTTCTTCTTATGTGCCCTCAATAATGAAGCTATTTTCGACCATGCAAGGATTCGTTTCTGTAAGTGGGATCGAGAGAAGTGCTTGCAACAAAATGCTTCGGTTTACAATATGGACTGTGTTCTTTGCAAATGTTCTTACTGGCTCAGCCTTAGGTCAACTCGAGATATTCCTTGATCCAAAGGAAATACCTGCAAGGCTTGCGGTTGTTGTACCTGCACAGGCCTCTTTCTTTATTGCATATGTGGTGACTTCATGGACAAGTATAACATCAGAACTCACTCAAACTGCTGCTCTTTTGTATCATTTGTGGGGGAGCTGCGCAAAGTGTTGCAAGAGGGATGACTCAGAGGCTCCATCGATGCATTACCATAGTGAAATTCCTCGGATTCTCTTGTTTGGACTTCTTGGGCTCACATACTCCATTGTTGCTCCACTTATCCTCCCATTTATATTGGTTTACTTCTGCCTTGGCTACTTCGTATTTCGTAATCAGCTTTTTAATGTATATTCACCCAAGTACGATACTGGTGGAAGATTTTGGCCCATTGTGCACAATGCAACAATATTTTCTCTTGTGCTAATGCATATGATTTCAATTGGAGTATTTGGGTTAAAGAAACTTCCACTCGCGTCAAGTCTGCTGGTGCCTCTTCCGGTGTTGACGCTTTTGTTCAATGCATACTGTGGGAACCGATTTTTTCCAATCTTCCAAGCATACTCTACTGAGTCTTTGATAAAGAAAGATAGACAAGAACAAAGCAAGCCTGAGATGGCAGAATTCTTCAGCAATCTTGAAACAGCCTACTGTGACCCGGCACTGAAGCCGATCCAGCGCTCTTCAAGCTCTGATGAACGTACTGTGCCACTCTTGTCCTCTGTCTAA
>m.95768
ATGTTGAGGGCAAAGCAACTCGGCACACTAAGCCAGTGTGCACGGTCCTTCTATCTGAGTGGGTCAAGGTGTGGTAGCACTGATGGAGCTTCATGCACATGCCCTGAAGATGAAACTTGTGTTTCAAAAAGGCAGACTGCGAGTGGTATCGAGCAGAAGTTTCAGTCAACCCGCAAATCATCTGTGAAGGCTCAGCCTCCTTCTGCACCACATGTTGTTGGATCTACTGGTCGTGCTACTGGATACCCACCTCAAGCAGTTCATGTCATTCCTTCCACCTTGTCTCCAGACAAGGAGCCAGCATCTAGCAACAGAAGTAACCATCCTAGTAATCATCAGATTCTAGGAAATGATTATGTACAGCCATCTAAGCAGACTGCCAGAAGCATTTCTCAGTCTGGAATTGCAGGAGCTGGTGTGTATTCTGAGTTGGTAAATTTGAGGTCCTCCTCGAATAATGGAAGCATTGAGCAAGTTCCACGGGCTGGTGCTAACTATTCGAGCAAGCCCTTATCCAAATGCCAGTCTTCTAATAACAAGGCACACAATCAGCGTAGCTTTCCTGAGTCAAAGATGCCTTATACCCCTTCCATGCAAAATGATTTTGGGAAGGGGGTCTCAAGATCTGGCTATGCAAAGCCGAAGCAGAATTTCTCAGGGCCATCTGCTGTAGTTTCTAGCTCACCATCACAAGTAAAGAATCAGAGACATCCTGGTCAGCGCCACGCAAATTATCATTCTAATAATCTCAATTCAGATGGCAGGTGGGCTGAAGTTCAAACTCGAAACTTCTCAACTCCAACTGTTTATAGTGGTCCCAGTGACAAATCTCAGGGTCCTATAGGAACAATAAAAGCTCATGGTGGAGGACCGCAGTCTAACTTAAGATCATTGAAGTCATTGCAGGCAGTTGAACAGTACTACCACACACTGCAGCAAATGAAATGGGGTCCCATGATGGAACATGTTCTGGATAGTCTCCATTGCAAGATAGATGCATTCCAGGCTAATCAAGTACTCAAGCTGCTTCATGACCACACTATCGCGCTTGGTTTCTTCCATTGGTTAAAGCGGCAACCAGGGTTCAAGCATGATGGTCATACCTACACAACCATGATAGGCATCCTTGGACAAGCCAGGCAATTTGGTACAATGCGAAAACTTCTTGATGAGATGGACAGAGCTCACTGCAAGCCAACTGTGGTAACATACAACAGAATAATACATGCATATGGTCGTGCAAATTATCTAAGGGAGGCTGTTAAAGTATTTGAGGAAATGGAGGAAGCTGGTTATGAGCCTGATCGGGTTACATATTGTACATTGATTGATATCCATGCTAAAGCAGGATATCTGGAAGTAGCAATGGATTTATATGGCAGGATGCAAGAAGTCGGCCTGTCACCAGATACTTTCACCTACAGCGCCATGGTTAATTGCCTTGGAAAAGGTGGTCAATTGGCAGCAGCTTATAAGCTTTTCTGTGAGATGATTGAAAATGGCTGTACACCTAACCTCGTTACTTACAACATAATAATTGCGCTGCAGGCCAAAGCAAGAAATTACGACAATGTTGTGAAGCTGTACAGAGACATGCAAGTTGCTGGATTTCGTCCTGACAAGATAACATACAGCATTGTCATGGAAGTTCTTGGTCATTGTGGTCATCTGGATGAGGCTGAGGCTGTTTTCATTGAGATGAGGCGCGACTGGGCTCCTGATGAGCCTGTATATGGTCTTTTGGTGGACCTATGGGGCAAAGCTGGCAATGTTGACAAGGCGTTAGGGTGGTACCATGCAATGCTTCAGGATGGTTTGCAGCCTAATGTGCCTACCTGCAATGCCCTCTTGAGTGCTTTCCTTAAGATAAACAGGTTTCAAGATGCCTACAGCGTGCTTCAGAACATGCTTGCTCAGGGACTTGTTCCATCTCTGCAGACTTACACCTTGCTGCTCAGCTGCTGTACCGATGCTCGTGCACCGATGGGGTTATGCTGCCAGCTCATGGCGATCACTGGACATCCGGCCCACATGTTCTTGCTGTATTTGCCTGATGCAGAACCTGGTGGCCAGAATGTGAGGGATCACACCAGGTATTTCTTGGACATGATGCATAGTGAGGACAGAGAGAGTAAAAGGGGTTTAATGGATGCTGTGATAGACTTCCTACACAAGTCTGGCCTCAAGGAGGAAGCTGGCTTTATATGGGAGGTTGCTGCCCAGAAGAACGTGTACCCAGATTCTGTGAGGGAGAAGAGCTCGTCATATTGGCTTATCAACCTTCATCTGATGTCCGAGGGCACTGCAGTAACTGCTCTGTCCAGGACACTTGCTTGGTTCCACAGGCAGATTCTGGTAATGGGGTCCAGCCCTGAAAGAATCGACATTGTCACTGGCTGGGGCCGGAGGAGCAGGGTTACCGGATCGTCCTTGGTTAGACAGTCAGTTGAGAAGCTTCTGCATCTCTTCCGATTCCCGCTCTTCACCGCTCGCGGCAATACTGGCTGCTTCGTTGGATGCGGGGAGCCACTTAATCAATGGCTGCATAATCCTTATGTTGAGCGCATGCATCTGTTGTAG
>m.95776
AGCAATACTAGTCGAAGCGGAAGCCACCACCCCAACCTCTCTCGGCTACCCCAAATCCCCCTCTCTGCACATCGCCACCACTGGCCCGCGACCCCCGCCGCCGTGCTACGCCGTGGCCGAAGCCTGAGCCCTAGCACAGCCGCCATGGACGAGGAGGCGAAGCCCAATCCTAGCGAGGACGTCAGCACCAAGGCCGCTGCCGACGCCGCCGCCACTGCAGCCGAGGTAGCCTATTCGCCGATGCCCTCGGGTTCGCAGTCGACGGAAGGGGAGAAAGGGGAGGAGGAGGTGGGGGATTTGGTGGAGAAGCTGGCGGAACTGGTGGACGAGATCGTGGCGATCTCGGACTTCAGGAACGCGTACCGGAGGCAGTTCTGCAACCTGTCGCGGCGGATCCGGCTGCTCGCGCCCATGCTGGAGGAGGCCAAGGAGGCGCCGCGCCCCCTGCCTGAGGCGTCGGTGTCCGCTCTACGGAAGCTCAGGGAGGCGCTCGCCGGCGCCAGGGAGCTGCTCCGCCTCGGCAGCAACGGCAGCAAGATTTTCCTGGTTCTTGAGAGAGAGAAAATAATGCAGACTTTCCAGGATATTACCGCAAGGCTTGAACAAGCCTTAGCTGGCATATCGTTTGATGAGCTTGACATATCGGATGAAGTAAGGGAACAGGTTGAACTGGTGCATTCTCAGTTCAAAAGAGCAAAAGAACGGTTAGATACATCTGATGACGATATCTTTAATGATCTGATGTCTGTCTATAATTCAAGCACCAGTGATAATGTTGAGCCAGATATTCTTCAAAAGTTATCTCAGAAGTTGCAGCTTGTAACCATATCGGACCTCAATCAAGAATCATTGACCCTGCATGAGATGGCTAGCGGGGGGGATCCTGGTGCGGTTGTTGAGAAGATGTCAATGCTGCTGAAAAAGGTCAAGGATTTTATGCAGACTCAAGACCCTGTAATAGGCATCCCAGCAAGTTCAACGAGCCTTTCCCCAAATGACAACTCGACATCTCCTGTTGTTCCCGATGATTTCCGTTGCCCAATATCACTGGATTTAATGAAAGACCCAGTTATTGTCTCCACTGGGCAGACTTATGAGCGAGGTTGCATAGAGAGATGGTTGGATGCTGGGCATGACACCTGTCCTAAGACGCAGCAGAAGCTTCCCAATAAATCTCTAACTCCAAATTATGTGCTTCGCAGCCTCATAGCTCAATGGTGTGAAGCAAATGGTATAGAGCCGCCAAAGCGCCCTGCTCAACTTAGTAATGCACCAGCATCATGTACCGCTTCTGAGCATAGTAAAGTTATTGAGCTTCTTCAGAAACTATCATCCCAGAATCTTGTAGATCAACATGGAGCTGCAGGTATGCTTCGTCAGCTTGCCAAGCGAAGTGCTGAAAATCGTGCTTGTATAGGAGATGCTGGTGCTATTCCTATCCTTGTGAGCCTGCTACCGACAACTGATGTCAGCACCCAGGAACATGTGGTTACTGCTCTCCTGAACCTTTCTATTTATGAAGAGAACAAGGCAAGAATAATTACCTCCGGAGCTGTTCCTGGAATTGTTCATGTGCTAAAGAGGGGAAGCATGGAGGCTCGGGAGAATTCAGCTGCCACACTGTTTAGCTTATCACTTGTGGATGAGAACAAGGTGACAATTGGGGCTTCTGGGGCAATTCCAGCTCTGGTACTGCTATTGGGTAATGGAAGTCAACGGGGTAAAAAGGATGCGGCAACAGCACTATTTAACCTGTGTATCTATCAGGGCAACAAGGGTAAAGCTGTTAGAGCTGGATTGGTCCCTATACTACTAGAACTTCTAACGGAGACTGAAAGTGGAATGGTGGATGAGGCCCTTGCTATATTGGCAATTCTCTCGAGCCACCCCGAGGGCAAGGCAGCTATTAGTGCTGCCGCTGCCATACCAACTCTGGTTGGAGTTATCAGAAATGGATCCTCAAGGAACAAGGAAAATGCAGCTGCTGTTCTGGTGCATCTCTGTAATGGTGAACAGCAACAACAGCATCTTGCTGAAGCACAGGAGCAGGGCATCGTGACCTTGCTGGAGGAGCTAGCAGAAAGCGGCACAGACAGAGGAAAAAGGAAAGCGATCCAGCTGCTCGAACGAATGAATAGGTTCTTAAAGCAGCAGAGTCAAGCCCAAGGAGACGCGATGGCCCAGGCTCATACTCAGGCACAAACCCCGGCCCAGGCTGTGGTTCAAGCTCAAGCAGATACACAATTAGAGGAATCACTGCTTCCTACTCCCTCACATCTTCCTGAAAGATGA
>m.95780
ATGGGGAAGAGCAGCAAGAAGAAGAACAAGGTCATCCTCGCGCCGCCGCTGCCGCCGGATGTCTCCGACGACGATGTCCTGGTCTCCGACGAGGACGTCGAGTTCGTCAGGGGAAACAGGGAGCACGTCCACCTTATCGCAGGTCTCGACAGGAAGTCCCTCGACAAAGTCGTCACCAGGGTCGCCGACCACGACGAGGACGAGGTCGAGCGCCTCTACGAGGATCGGCAGGAGCGCGAGCGCAAGAGGAAGGCAGCCGACGCCCTCAAGCCCAGGAAGGAGGATGATCTCGAGGTGGACCGCGTCGACGCGCTCCCTGTCAAGACGTTGCAGGGGGAGCTCGTCTACAAAACTGCCAAGAGAGCAAGGTCTGGAGACAAAGCTAATGGTGTTGAATCTAAATCTGAAGACAAAGGTGCTGATGCCAAGCAAAATTTTCAAAAAGAATGGAAGGAAAAATCCAAAAACAAAAAGGAAGATAATAAACTGCAGAATGTGCAACCTCAAATTAAAGTTCCGAAGGGAAAACCACACTCAGAAGTGCTGGTACTACTTCTGTGCTTCTTCTTGCATCAGTCATAA
>m.95784
TGTATATGTATGAAACTTTTTCGTGATGCTGAAAACTCTGAGGTGCATCAACCAACAGGGTGTGGACGCAACCACTTGCGGCTTAGAATTATTGCATATGTTCGCTGTTACTCTCTTGTGAAAATGCAGATGCAATTTCAGATCATTTCATATATTTTACCTCTGCCTTTTCCAAATAAGCATCGATCATTAGATTATAAGCGGACAGAACAACGAATATACCGGAATCTAGTTGGCTCCTTTGTCCTGTGCGAGCAGACTTCATTTTGCGATTACCGATTTGTAGATGGAACGGCATTGTCCACTTCCAACTGA
>m.95785
TGCATGTGTAGTTTATTAGATGCTGCTCCACACTTTAACTTCCGTGAAAGCTTACTGGCTAGTGTGGTAAAAAATTTAAGCTCCTCGGATGATGTAGCAAGGAAACTGTGTTGTGAAACGGTGATATCTCTATTTATAAATGAAGGAAAACATCGTGGTGAGGCAACTATTGAAGCAGTACGATTGATTGCAACTCATGTCAAGCTCAATGATTGCCAGCTCCATCCTGATAGCATTGAGGTCTTCCTGTCTTTGAGGTTTGATGAAGATCTTGGAAAAGATGAGAGCAAGGAAGAAAAGGTAAAACCAAAGAAGAACAAAAGGTATCAAAATCGGGATGTCATAAAACCGAGTGATAAGAAGAAAATCAGAAAGGAATTGCTCTCTAAGGCTAGAGAAGAGGTTCATGCAGATCTTAGAGCTGTTTCTTTTACTCTTGATCCAAAGGAGAGAAAAATGATACAAAGGGAAACACTGTCGGCTCTTTTTGAGACTTACTTTCGAATTTTAAAGCATAGCATGAGCACTACAAATTCAAGGTACAAGGCCACTGGTGTCTCCCCTGGTGGCTCACATCCTTTACTTGCTCCATGCTTGGAGGGCTTAGGAAAATTCTCACATTTAATTGATTTGGATTTCATGAGTGAACTTATTGCTTGCCTTAAGAAGCTTTCTGGGTATACGGACCATCAAGATGAAATTCCCCATGATAATGCACTCTCTGTGTCAGAACGTCTGCAATGCTGCATAGTTGCTTTTAAAGTCTGGAGGAGCAATCTTGAGGCTTTGAATGTTGACCTGCAGGACTTCTTTGTGCAGCTTTATAACCTTATACTGGAGTATCGACCTGACAGGTTTGGACTATTCATTTTTTTGATGGTTGTAAGGAAGAAATATCTTCTCTTGTTCTTTGTTTTCTACCTTGCCCCTGAACGATTCCAGATAGTCACTGCATTATTCCTCTCAAACACAGATTGTCTGGGGTAG
>m.95786
GAAATTAATTTCTTAATCCATCTCTTCTTCTCCCGCAGCGCATCGAGCTATATAAAGGTAGGCGTGGGGGAAGCACGGAGGGTTTTGGAATTTGGCTGCCGTTGCGTGGGAGAGAGAGGGAGCAAGCGGAAGCAGAGCACGAGACCGAGCCGAAGCGGAGGAGCTGCTGCTGCTGCTGCCACGAGCCCAGCCCACAGCCACGCGCGCGCGCCGCGCCGCGCCTCGTGGGAGGAGCTATTTTGGCGGCGGTTCCCGGCGGGCGAAGGGGTTCCGGCGGCGAAGATGAGCGGCGGCGGAGGGGGAGGGAGGGGGCCGGCCGCGGCGGCGGCGGGGCCCGTGCCGGCGTCCGCGAGGAAGCTGGTGCAGGGGCTGAAGGAGATCGTGAGCCGCCCCGACGCGGAGATCTACACGGCGCTGCGCGACTGCGGCATGGACCCCGACGAGGCGGTCAGCCGCCTCCTCTCCCAAGATACCTTTCAAGAGGTAAAGAGCAAGCGTGATAAGAAAAGAGAGGTTAAAGAGACTCCTGAGCCAAGGTCTCGAGTGGCAAATAATTCTACCAGTCGAGGTGTTAGGGGTGGTCCAGATCGAGGTGGACGAAACAGTTCTGTTCACACTAACTCCATTGATAATGCGACTTCAAGGTCATCAGTCTCAGGACCTGGTATGTCATCGACCAATTCCACTCAGAAGCAAACGGTTCCAAGTTCCACTGTAAACAAAAATATGGTTGCTGATGGACCATCAGTACCATCGCAACCATCATCTGGGTTTCAGCACGGTTGGTCTGGGACGCCAGGTCAGTTGTCAATGGCTGATATCGTGAAAATGGGCAGGCCTCAGGCTCAGGGTAAGCCTTCTATGAAGACTGTGGTTACAGCAGACAAAGGATATGCTGGACAATACCCATCTTTGCCCAGCACCGTAAACCAGAATTTAAAACAATCTCCGAGCACAGTTCCGCCAATCGAGCTTGACCAGGGGTTACCTTCTGCGCATGATTCTGTTCTGCATAAGGACCACAGTCACCCAGCTGCTGACAACAAGCAGACATATGATAAGGATTGGTCCCCACAGGATGAGCCACTATCAGGGAATCAATCATCCCTCCCAGAGACATCTGGTGACCCGTCATTATATGAGGCACCATTACATCCATCTACGCTGGTTGCTGATATGGTTTACTCACATGAAAAATCTTATTTAGATGAAAACAGCTCAGCTGCAATTAGATCAGTAAATGCTTCTGATAGACACTTGGACCACTATGGAGGCAATTCTGAATATAATGATGGATTATTGCAGAACTCAAGTACCTATCATTCTCACATAGAGGACGAAGGCATTTCCTTGGCAGTCCAGGAGTCCAATGTTGATGTATCATCATCAGCAGCAAATTTGCACGGTCTGAGCCTACATGACGAAGAGTTAGCTGCAACAAAGTTTGCCGAAGATAACCCAGCAGTTATAATTCCTGATCATCTGCAAGTTGCCAACACAGGTTGTGCCGGATTGAGCTTTGGCAGTTTTGAATCCGGTGCATTTTCTGGGCTCCTCCCACCAAAGAGCACTGACAACAATGTGGAGTTACCTGTTGTAGAGGAATCTGAACCTGTAGATCAAATAGATACAAGGGATCAAGATTACTATGACAGTTCTGCAGTGAATTCGTCAGCAAATGAGAACCTTGAGAACATTATGGGAGCTAACACGGAGAATCTTGATGTACCTTCTGTTCCACAGCCTGATGTCCTGAGACAGGAAATACTTGATGATCCTTCGGGTGTTCAATATAATCTGCCATCAGTCTCAAGTCATGCATATTCGAACCCAACACAGCCAAATGCAATGGAGGCCATGCAAGGAAATAGCCAAGCACACACTCTTTCCCATCTGTCAAGCTTGCTGCAAGCAAATACATTACACAACAACCTATTGGGGTCAAATATGGCACCACTTCGGGACTTGGATTTCAGTTTATCACCTTTGCTGGCAGCACAATCAATGGGTACAAGATATAACTCAGATGCACCAACTACTACTGGACAAGCCATCTCCATGCAGGAGCCTCTGAAACCAGGAGTTTTTTCGAACACTCAATCTACACAAAATCTTCCAAGTACCAATATTCAGACGGGCCCCCTTCTCCCTCAGCAATTAACTGTCCACCCTTACTCTCAGCCAAGTTTACCTATCGCACCTTTTGCAAATATGATTGGCTATCCATATTTG
>m.95788
GAAATTAATTTCTTAATCCATCTCTTCTTCTCCCGCAGCGCATCGAGCTATATAAAGGTAGGCGTGGGGGAAGCACGGAGGGTTTTGGAATTTGGCTGCCGTTGCGTGGGAGAGAGAGGGAGCAAGCGGAAGCAGAGCACGAGACCGAGCCGAAGCGGAGGAGCTGCTGCTGCTGCTGCCACGAGCCCAGCCCACAGCCACGCGCGCGCGCCGCGCCGCGCCTCGTGGGAGGAGCTATTTTGGCGGCGGTTCCCGGCGGCGAGGATGAGCGGCGGCGGAAGGGGAGGGGGAGGGAGGGGGCCGGCCGCGGCGGCGGCGGGGCCCGTGCCGGCGTCCGCGAGGAAGCTGGTGCAGGGGCTGAAGGAGATCGTGAGCCGCCCCGACGCGGAGATCTACACGGCGCTGCGCGACTGCGGCATGGACCCCGACGAGGCGGTCAGCCGCCTCCTCTCCCAAGATACCTTTCAAGAGGTAAAGAGCAAGCGTGATAAGAAAAGAGAGGTTAAAGAGACTCCTGAGCCAAGGTCTCGAGTGGCAAATAATTCTACCAGTCGAGGTGTTAGGGGTGGTCCAGATCGAGGTGGACGAAACAGTTCTGTTCACACTAACTCCATTGATAATGCGACTTCAAGGTCATCAGTCTCAGGACCTGGTATGTCATCGACCAATTCCACTCAGAAGCAAACGGTTCCAAGTTCCACTGTAAACAAAAATATGGTTGCTGATGGACCATCAGTACCATCGCAACCATCATCTGGGTTTCAGCACGGTTGGTCTGGGACGCCAGGTCAGTTGTCAATGGCTGATATCGTGAAAATGGGCAGGCCTCAGGCTCAGGGTAAGCCTTCTATGAAGACTGTGGTTACAGCAGACAAAGGATATGCTGGACAATACCCATCTTTGCCCAGCACCGTAAACCAGAATTTAAAACAATCTCCGAGCACAGTTCCGCCAATCGAGCTTGACCAGGGGTTACCTTCTGCGCATGATTCTGTTCTGCATAAGGACCACAGTCACCCAGCTGCTGACAACAAGCAGACATATGATAAGGATTGGTCCCCACAGGATGAGCCACTATCAGGGAATCAATCATCCCTCCCAGAGACATCTGGTGACCCGTCATTATATGAGGCACCATTACATCCATCTACGCTGGTTGCTGATATGGTTTACTCACATGAAAAATCTTATTTAGATGAAAACAGCTCAGCTGCAATTAGATCAGTAAATGCTTCTGATAGACACTTGGACCACTATGGAGGCAATTCTGAATATAATGATGGATTATTGCAGAACTCAAGTACCTATCATTCTCACATAGAGGACGAAGTCGAGGAGTCCGATGTTGATGTATCATCATCAGCAGCAAATTTGCACGGTCTGAGCCTACATGACGAAGAGTTAGCTGCAACAAAGTTTGCCGAAGATAACCCAGCAGTTATAATTCCTGATCATCTGCAAGTTGCCAACACAGGTTGTGCCGGATTGAGCTTTGGCAGTTTTGAATCCGGTGCATTTTCTGGGCTCCTCCCACCAAAGAGCACTGACAACAATGTGGAGTTACCTGTTGTAGAGGAATCTGAACCTGTAGATCAAATAGATACAAGGGATCAAGATTACTATGATAGTGCTCCAGTGAATCCGTCAGCAAATGAGAACCTTGAGAACATTATGGGAGCTAACACGGAGAATCTTGATGTACCTTCTGTTCCACAGCCTGATGTCCTGAGACAGGAAATACTTGATGATCCTTCGGGTGTTCAATATAATCTGCCATCAGTCTCAAGTCATGCATATTCGAACCCAACACAGCCAAATGCAATGGAGGCCATGCAAGGAAATAACCAAGCGCACACACTTTCCCATCTGTCAACCTTGCTGCAAGCAAATACATTACACAACAACCACCTGTTGGGGTCAAGTTTGGCACCACTTCGGGACTTGGACTTCAGTTTATCACCTTTGCTGGCAGCACAATCAATGGGTACAAGATATAACTCAGATGCACCAACTACTACTGGACAAGCCATCTCCATGCAGGAGCCTCTGAAGCCAGGAGTTTTCTCGAACACTCAATCTACACAAAATCTTCCAAGTACCAGTATTCAGACAGGGCCCCCTCTCCCTCAGCAATTAGCTGTCCACCCCTACTCTCAGCCAAGCTTACCTATCGCACCTTTTGCTAATATGATTGGCTATCCATATTTG
>m.95791
GAAGTCGCAGCTACAGGGACTTCTGCGTCGTCATTTTCTATTGGGCAAGAAGTGTATGGTGCATTGCATCCAACAGCTATGAGAGGGACATATGCTGATTATGCAATTCTTTCGCAGGATGAGCTTACTCGCAAACCGTCTACGCTCACTCATGTGGAGGCTAGTGCAATTCCGTTTGCTGCATTGACTGCGTGGCGTGCTTTACATGGTACTGCCCGAATTTCTGAAGGACAAAGAGTACTTGTGATTGGTGGAGGAGGAGCGGTTGGGCTATCTGCTGTTCAACTTGCGGTAGCTGCAGGGTGTAATGTTTCTGCTACTTGTGGAGCCCAAAGTATTGAGCAAGTTTTGGCAGGTGGTGCTGAAAAAGCTATTGATCACACTAATGAGAGAATTGGCATCAATCTTCTGAGGAGAGGTGGACATTATATGACCCTTCAGGGAGAAGCAGCTGCACTAGCAGATAGATATGGATTATATGTGGGACTTCCTGCTGCTACTGCTGCTTTACTAAAGAAACAGATGGAGGATCGTTGTTCTCATGGAATAGGCAAAGAGCTTCATTGCCATGCATATTTTGATCCATTAAGTAGCTGCGAGAGAGAGAGGTGTTGA
>m.95792
AGCCGCAGCGCCCACCCCTCACTTCCCCCATCTCTCTCTCCCGGCGGCGGCGGCTGTTGGCGACAGGATGGCGGCTTCGACGGCGATGACGGTGAAGGACGTGAACCCCCACGACTTCGTCAAGGCCTACTCCGCCCACCTCAAGCGCGATCTGAAGGCAGGGGAGGTGCTCGTGAGCGCGCACACGTCTCCATCAACCCCCTGGATTTGCGAATGCAATCTGGTTATGGCCGTTGCATATTTGAGCCACTCCTACCTCTGATCCTTGGCCGGGACATCAGTGGTAAAGTCACAGATACAGGGACTTTGGTGTCATCATTTTCTATTGGGCAAGAAGTGTATGGTGCATTGCATCCAACAGCTATGAGAGGGACATATGCTGATTATGCAATTCTTTCGCAGGATGAGCTTACCCCCAAACCATCTACACACATGTGGAGGCTAGTGCAATTCCGTTTGCTGCGATGA
>m.95803
ATGCCACCATGGTGGGGAAAGTCTTCATCCAAAGAAGTAAAGAAGACTGCCAAAGAAAACCTATTTGACACATTTCAAAGGTTCATAAGTCCAAATGAGCAAAAAGGGAGAACAAAATCACGAGGGAGTCACAAACGTGGTAAAGATTCAACTGCTGAGAAAGGTTGCTGGTCTACTGCCCAATCACGCTCCACATCCCCTTCAAAAGAGGTCTCTCGCTGTCAAAGCTTTGCAGCAGATAGACCACATGCACAGCCACTTCCTCTTCCTAGATCACGCGCTGGAGTGACACATACTGTTTCTGATGTTACTGACTCAAAGCCTATTTTGGAAAAGCGTGGCAAAGGACAACAACTACCACTGCCTACCCTGAATCGGCTTCAGAAAAGACCTGAAACTTCTGAATCTGTTGCAGAATTAGCAACTGCTTCAGTCTCCAGCAACTGTTCTATTGACAGTGATGATCATGGAGAGTCTCAGCTTCAGAACCCTGTGGGAAATGATGCTGAAAATGTGACTAAGGTTACAACAACGAGTAGTTCAAGCATTGTGCATAAAGAGTGTTCAAGTGCTACCACCAGAAAGGCCACCAAGGAAGTGACTAAGCCGAGCAATGCTTTTCTCAATAACCAAATTCTGTCCACATCTCCAAGAGGTACTATTGCTGACAGTTACCAATCCAATTTACAAAACTCACGACAGGTTGCTCTGGAGAGTGCTCCAAATAGTTTGATGTCAAGCCCTTCTCAAAGCCCAAGAACAATATTTCCTGATCAGATTCAGATTCCAACTTCAGCATTTTGGGCAGTGAAGCCTCATGCAGATATAACTTTCCTTGGGTCTGGTCAGTGCTCCAGTCCAGGCTCAGGGCAAACATCTGGGCATAATTCAGTGGGAGGTGATATGCTAGCTCAGCTCCTTTGGCAACCTAGCCGAGGTAGTCCAGAGTGTTCACCAATTCCCAGCCCAAGAATGATGAGTCCTGGTCCAAGTTCGAGGGTGCATAGTGGAAGTGTCTCTCCATTACATCCAAGGGCTGGTGGAATGGCACCTGAATCTCCAACAAATCGACGTGACGAGGTGAAGAAGAAGCAAACCCACAGATTGCCCCTTCCACCGTTAAGCATCTCTAACAGTTCTGCTTTTATGCCAAACAACTCCGCCCCAACAAGTCCTATATCTCGTAGTCCTGGTAGAGCAGAGAATCCACCCAGTCCTGGATCACGATGGAAGAAGGGCAAGCTAATTGGCCGTGGGACATTTGGCCATGTATATGTTGGCTTTAACAGTGATAGCGGTGAAATGTGTGCTATGAAAGAGGTTACCCTATTCTCGGATGATCCTAAATCAAAGGAAAGTGCAAAGCAGTTGGGGCAGGAAATATCACTCTTGAGCCGCTTACAACATCCAAATATCGTACAATACTATGGATCAGAAACGGTTGATGACAAACTATATATATACTTGGAGTATGTGTCTGGTGGGTCTATCCATAAACTTCTACAAGAGTATGGACAGCTTGGTGAACCAGCAATACGCAGCTACACTCAACAAATACTTTCAGGCTTAGCTTATTTGCATGCGAAGAATACAGTCCATAGGGACATCAAAGGTGCAAACATACTAGTAGATCCTAGTGGTCGTGTTGTTAAGCTTGCAGATTTTGGAATGGCTAAACATATCAATGGGCAGCAATGTCCTTTCTCATTTAAGGGTAGTCCATATTGGATGGCTCCAGAGGTTATAAAAAGTTCAAATGGTGGATGCAACCTCGCGGTTGACATATGGAGTTTAGGATGCACAGTTCTAGAGATGGCTACGTCAAAACCTCCGTGGAGCCAATATGAAGGGATTGCTGCAATGTTTAAGATAGGAAACAGTAAGGAGCTTCCGCCAATACCAGATCACCTCTCTGAAGAGGGCAAAGATTTTATACGACAGTGTCTGCAACGTGATCCATCTAGCCGTCCAACAGCAGTGGATCTTTTGCAACATTCATTTATACGAAGTGCATCACCACTTGAAAAATCAGTTGCCTCTGCTCCGTTGGAACAGTTGGCTGCTATATCTTGCAAACCAAGTTCTAAGGTGGTTGGGCATGCCAGAAATATGTCTTCTTTGGGTTTGGAAGGGCAATCCATTTACCAGAGAAGAGCTGCAAAATTTTCTTCAACACACAGTGATATTCATATACGGAGCAACATATCTTGCCCAGTTTCTCCATGTGGAAGCCCTCTTCTGAGGTCGAGATCCCCACAACATCAAAATGGTAGAATGTCACCATCTCCGATTTCTAGCCCCAGAACCACTTCGGGTGCTTCCACTCCTCTGACAGGTGGCAATGGAGCTGTTCCTTTTAACCATACAAGACAATCAGCTTACAGCAATGAGGGCTTCACAATTACATTGGGAGGCCTTGATGAACACTTGCCTAGCCGACCTCCAGATCCAGTCCTTGGTCGTTTTGTTAGAGCGCAGCAGCTCTCGCCGGGTATTCAGGAGAGGGTAGTCTCTGAAGCTGACATTCTGAGACCTCAGTTTGGAAGGATGAGACAGCGGAATATGCAGGATTTGCATGATAGGTCATTGCCTTCTGAGCATGCCTCTCAGCATGGCTCTGGGGATCATGTGAAGCTAAAACCTTCATTGGACTTGACATCTGGTAATCTGCACCTCATACGCGACCATGGTCATTGA
>m.95806
ATGCCACCATGGTGGGGAAAGTCTTCATCCAAAGAAGTAAAGAAGACTGCCAAAGAAAACCTATTTGACACATTTCAAAGGTTCATAAGTCCAAATGAGCAAAAAGGGAGAACAAAATCACGAGGGAGTCACAAACGTGGTAAAGATTCAACTGCTGAGAAAGGTTGCTGGTCTACTGCCCAATCACGCTCCACATCCCCTTCAAAAGAGGTCTCTCGCTGTCAAAGCTTTGCAGCAGATAGACCACATGCACAGCCACTTCCTCTTCCTAGATCACGCGCTGGAGTGACACATACTGTTTCTGATGTTACTGACTCAAAGCCTATTTTGGAAAAGCGTGGCAAAGGACAACAACTACCACTGCCTACCCTGAATCGGCTTCAGAAAAGACCTGAAACTTCTGAATCTGTTGCAGAATTAGCAACTGCTTCAGTCTCCAGCAACTGTTCTATTGACAGTGATGATCATGGAGAGTCTCAGCTTCAGAACCCTGTGGGAAATGATGCTGAAAATGTGACTAAGGTTACAACAACGAGTAGTTCAAGCATTGTGCATAAAGAGTGTTCAAGTGCTACCACCAGAAAGGCCACCAAGGAAGTGACTAAGCCGAGCAATGCTTTTCTCAATAACCAAATTCTGTCCACATCTCCAAGAGGTACTATTGCTGACAGTTACCAATCCAATTTACAAAACTCACGACAGGTTGCTCTGGAGAGTGCTCCAAATAGTTTGATGTCAAGCCCTTCTCAAAGCCCAAGAACAATATTTCCTGATCAGATTCAGATTCCAACTTCAGCATTTTGGGCAGTGAAGCCTCATGCAGATATAACTTTCCTTGGGTCTGGTCAGTGCTCCAGTCCAGGCTCAGGGCAAACATCTGGGCATAATTCAGTGGGAGGTGATATGCTAGCTCAGCTCCTTTGGCAACCTAGCCGAGGTAGTCCAGAGTGTTCACCAATTCCCAGCCCAAGAATGATGAGTCCTGGTCCAAGTTCGAGGGTGCATAGTGGAAGTGTCTCTCCATTACATCCAAGGGCTGGTGGAATGGCACCTGAATCTCCAACAAATCGACGTGACGAGGTGAAGAAGAAGCAAACCCACAGATTGCCCCTTCCACCGTTAAGCATCTCTAACAGTTCTGCTTTTATGCCAAACAACTCCGCCCCAACAAGTCCTATATCTCGTAGTCCTGGTAGAGCAGAGAATCCACCCAGTCCTGGATCACGATGGAAGAAGGGCAAGCTAATTGGCCGTGGGACATTTGGCCATGTATATGTTGGCTTTAACAGTGATAGCGGTGAAATGTGTGCTATGAAAGAGGTTACCCTATTCTCGGATGATCCTAAATCAAAGGAAAGTGCAAAGCAGTTGGGGCAGGAAATATCACTCTTGAGCCGCTTACAACATCCAAATATCGTACAATACTATGGATCAGAAACGGTTGATGACAAACTATATATATACTTGGAGTATGTGTCTGGTGGGTCTATCCATAAACTTCTACAAGAGTATGGACAGCTTGGTGAACCAGCAATACGCAGCTACACTCAACAAATACTTTCAGGCTTAGCTTATTTGCATGCGAAGAATACAGTCCATAGGGACATCAAAGGTGCAAACATACTAGTAGATCCTAGTGGTCGTGTTGTTAAGCTTGCAGATTTTGGAATGGCTAAACATATCAATGGGCAGCAATGTCCTTTCTCATTTAAGGGTAGTCCATATTGGATGGCTCCAGAGGTTATAAAAAGTTCAAATGGTGGATGCAACCTCGCGGTTGACATATGGAGTTTAGGATGCACAGTTCTAGAGATGGCTACGTCAAAACCTCCGTGGAGCCAATATGAAGGGATTGCTGCAATGTTTAAGATAGGAAACAGTAAGGAGCTTCCGCCAATACCAGATCACCTCTCTGAAGAGGGCAAAGATTTTATACGACAGTGTCTGCAACGTGATCCATCTAGCCGTCCAACAGCAGTGGATCTTTTGCAACATTCATTTATACGAAGTGCATCACCACTTGAAAAATCAGTTGCCTCTGCTCCGTTGGAACAGTTGGCTGCTATATCTTGCAAACCAAGTTCTAAGGTGGTTGGGCATGCCAGAAATATGTCTTCTTTGGGTTTGGAAGGGCAATCCATTTACCAGAGAAGAGCTGCAAAATTTTCTTCAACACACAGTGATATTCATATACGGAGCAACATATCTTGCCCAGTTTCTCCATGTGGAAGCCCTCTTCTGAGGTCGAGATCCCCACAACATCAAAATGGTAGAATGTCACCATCTCCGATTTCTAGCCCCAGAACCACTTCGGGTGCTTCCACTCCTCTGACAGGTGGCAATGGAGCTGTTCCTTTTAACCATACAAGACAATCAGCTTACAGCAATGAGGGCTTCACAATTACATTGGGAGGCCTTGATGAACACTTGCCTAGCCGACCTCCAGATCCAGTCCTTGGTCGTTTTGTTAGAGCGCAGCAGCTCTCGCCGGGTATTCAGGAGAGGGTAGTCTCTGAAGCTGACATTCTGAGACCTCAGTTTGGAAGGATGAGACAGCGGAATATGCAGGATTTGCATGATAGGTCATTGCCTTCTGAGCATGCCTCTCAGCATGGCTCTGGGGATCATGTGAAGCTAAAACCTTCATTGGACTTGAAATCGGGTAATCCGCACCTCGTACGCAACCATGGCCATTGA
>m.95809
ATGCCACCATGGTGGGGAAAGTCTTCATCCAAAGAAGTAAAGAAGACTGCCAAAGAAAACCTATTTGACACATTTCAAAGGTTCATAAGTCCAAATGAGCAAAAAGGGAGAACAAAATCACGAGGGAGTCACAAACGTGGTAAAGATTCAACTGCTGAGAAAGGTTGCTGGTCTACTGCCCAATCACGCTCCACATCCCCTTCAAAAGAGGTCTCTCGCTGTCAAAGCTTTGCAGCAGATAGACCACATGCACAGCCACTTCCTCTTCCTAGATCACGCGCTGGAGTGACACATACTGTTTCTGATGTTACTGACTCAAAGCCTATTTTGGAAAAGCGTGGCAAAGGACAACAACTACCACTGCCTACCCTGAATCGGCTTCAGAAAAGACCTGAAACTTCTGAATCTGTTGCAGAATTAGCAACTGCTTCAGTCTCCAGCAACTGTTCTATTGACAGTGATGATCATGGAGAGTCTCAGCTTCAGAACCCTGTGGGAAATGATGCTGAAAATGTGACTAAGGTTACAACAACGAGTAGTTCAAGCATTGTGCATAAAGAGTGTTCAAGTGCTACCACCAGAAAGGCCACCAAGGAAGTGACTAAGCCGAGCAATGCTTTTCTCAATAACCAAATTCTGTCCACATCTCCAAGAGGTACTATTGCTGACAGTTACCAATCCAATTTACAAAACTCACGACAGGTTGCTCTGGAGAGTGCTCCAAATAGTTTGATGTCAAGCCCTTCTCAAAGCCCAAGAACAATATTTCCTGATCAGATTCAGATTCCAACTTCAGCATTTTGGGCAGTGAAGCCTCATGCAGATATAACTTTCCTTGGGTCTGGTCAGTGCTCCAGTCCAGGCTCAGGGCAAACATCTGGGCATAATTCAGTGGGAGGTGATATGCTAGCTCAGCTCCTTTGGCAACCTAGCCGAGGTAGTCCAGAGTGTTCACCAATTCCCAGCCCAAGAATGATGAGTCCTGGTCCAAGTTCGAGGGTGCATAGTGGAAGTGTCTCTCCATTACATCCAAGGGCTGGTGGAATGGCACCTGAATCTCCAACAAATCGACGTGACGAGGTGAAGAAGAAGCAAACCCACAGATTGCCCCTTCCACCGTTAAGTATCTCTAACAGTTCCGCTTTTTTGCCAAACAACTCTGCCCCAACAAGTCCTATATCTCGTAGTCCTGGTAGAGCAGAGAATCCACCCAGTCCTGGATCACGATGGAAGAAGGGCAAGCTAATTGGCCGTGGGACATTTGGCCATGTATATGTTGGCTTTAACAGTGATAGCGGTGAAATGTGTGCTATGAAAGAGGTTACCCTATTCTCGGATGATCCTAAATCAAAGGAAAGTGCAAAGCAGTTGGGGCAGGAAATATCACTCTTGAGCCGCTTACAACATCCAAATATCGTACAATACTATGGATCAGAAACGGTTGATGACAAACTATATATATACTTGGAGTATGTGTCTGGTGGGTCTATCCATAAACTTCTACAAGAGTATGGACAGCTTGGTGAACCAGCAATACGCAGCTACACTCAACAAATACTTTCAGGCTTAGCTTATTTGCATGCGAAGAATACAGTCCATAGGGACATCAAAGGTGCAAACATACTAGTAGATCCTAGTGGTCGTGTTGTTAAGCTTGCAGATTTTGGAATGGCTAAACATATCAATGGGCAGCAATGTCCTTTCTCATTTAAGGGTAGTCCATATTGGATGGCTCCAGAGGTTATAAAAAGTTCAAATGGTGGATGCAACCTTGCGGTTGACATATGGAGTTTAGGATGCACCGTCCTGGAGATGGCTACCTCAAAACCACCATGGAGCCAGTACGAAGGGATTGCTGCAATGTTCAAGATCGGAAATAGCAAGGAACTTCCACCAATACCAGATCACCTCTCAGAGCAGGGCAAGGATTTCATTCGAAATTGTCTGCAACGTGATCCTTCTCAACGTCCCACAGCAATGGAGCTTTTGCAACACCCATTCATACAAAATAGAGTCCCACTTGAGAAATCTGTTATTTCTGAACATTTGGCTGTTATATCTTGTAGACCGAATTCCAAGGCGGCTGGGCATACAAGAAATATCTCCTCATTGGGATTGGAGGGTCAGACAATTTACCAGAGAAGGGGCGCAAAGTTTTCTTCAAAACACAGCGATATCCATATACGGAGCAATATATCCTGTCCAGTTTCTCCATGTGGAAGTCCCCTGCTAAGGTCAAGGTCTCCCCAACATACAAATGGCAGAATGTCACCCTCTCCAATCTCGAGCCCCAGAACTACTTCAGGCGCTTCCACTCCCCTGTCTGGTGGTAACGATGCTATTCCTTTTAACAATTTAAAGCAACCAACCTACAGCAATGAAGGATTTGCAATCACATCAAGAGGCCCGGATGATCACTTCCCCAGCAGGCCAACAGATCCTATCCTTGGGCAATTTGTTCGAGTGCATCAAGTCTCACAAGGTCTTCAGGAGAGGGTAGTATCTGAAGCTGACATTCTGAGCCCTCAATTTGAAAAGAGACTTGGAAATGTTTTTGATTTGCGTGATAGGCTGTCGCCTTCTGAACATTTCACTCGTCATGCCTTTGTGGATCATGTGAAGTTAAATCCTTCACTAAACTTCACATCTGGTTCTCCACATCTGGGACTCAAGCATGATAACTAA
>m.95812
CCAGGGAAAGAGCAAGTTGAGTGCCAAGCTCCAAAACCAATATTGCTAGACACTGGTGAAATGAAGGAACCATATGATTGGGCGCCTGCTATACTTCCCATTCAGATCATAAGAATTGGCCAGCTGGTTATCTTGTGTGTTCCTGGAGGTATTTTCCAAATTTTCAATCCTAGGATGTCTGTCAACTTAGAAATGAATGCGGTTCCTTCATCTATCGAGATGTGTTACGACATGCCATGCTCATGTGATGCAATGTTTGAGTTACCGTTCTTTCTCAACAACAGCAGAAACATGAATGTCTGGATCCTTTTCCCACCTGACTTTGGTGGGCAAAGAAAAACTAGCTCACATGAGCAATATCTCAAGGAAGCAACGCTAGCAAATCTAGGTGTTTGGTTCTCTTGCCTTGAAAGCGTAAAATGA
>m.95813
ATGGAGGCACAATCTTGCTTGCGTTGCCAAGTCTGTGGTTTTGGTTCGTCCAGGATATGGCTATGTCTTCTTGTAGTTCTTCTTCTTCAGAATTGCAGCCTTGTGCTCTCAGATTCTCCTTATTTGGTCGGCATGGGGAGCTATGACATAACGGGGCCTGCAGCAGATGTTAACATGATGGGATATGCAAATACTGAACAGATTGCATCAGGGATTCACTTCAGGCTAAAGTCACGCGCGTTTATTGTGGCTGAGCCTAATGGAAAGCGTGTTGTGTTTGTGAATCTTGATGCTTGCATGGCATCACAGCTTGTGAATATAAAGGTGTTCGAAAGGCTAAAAGCAAGGTATGGTGACCTTTATAATGAGAATAACGTGGCTATCAGTGGCATCCATACCCATGCCGGGCCTGGAGGTTATCTGCAGTATGTAGTCTATATCGTCACATCTCTTGGGTTTGTTCGCCAGTCATTTGATGTAATTGTCGATGGCATTGAGCAAAGCATTGTTGAAGCTCATAACAACCTCCGCCCTGGGAAAATCTATGTGAATAAAGGTGACCTTCTTAATGCTGGTGTGAATCGCAGCCCGAGCGCATACCTGAATAACCCTGCTGGCGAGAGAAGCAAATATCAGTATAATGTTGATAAAGAAATGACCCTCGTTAAGTTTGTAGATGATGAATTGGGTCCAGTTGGAAGTTTTAATTGGTTTGCAACTCACGGAACATCAATGAGTCGTACAAATTCTTTGATAAGTGGTGATAACAAAGGAGCAGCTGCACGTTTCATGGAAGACTGGGCTGAACAAAATGGCCTTCCAAAGCAGACGGGTCATGCAAATTCTGATGATTTTGGATCTTTGCACTTGACATCTGTACTTCCCAGAAGAGTCTCTACAATAATTCCTGAACCAAATGAGATAACTGATGACTTAATGCAATTGGCATCATCCTATGAGGCCTCAGGTGGCAGGCGATTGGCAGGTTCAAATATCACTAGGCGCATTAGAAGTACTCAAGAAAACAAAGCCAAATTTGTTTCTGCATTTTGCCAGTCGAATTGTGGAGATGTTAGTCCAAATGTCCTGGGAACATTTTGCATAGACACCAATCTTCCTTGTGATTTCAATCACAGCACATGTAATGGGAAGAACGAACTTTGCTATGGACGAGGCCCAGGATATCCTAATGAGTTCGAAAGTACCCGCATAATTGGGAATAGGCAATTTCTCAAGGCTGTAGATCTCTTTAATTCAGCTTCTGAAGAAATACAAGGAAAAATTGACTACAGGCACACTTATTTAGATTTGTCACAACTCGAAGTTAGTGTTTCTACAAGTACGGGTGGTCAGCAGGTGGTGAAAACATGCCCAGCAGCCATGGGGTATGCATTTGCTGCTGGAACCACAGATGGCCCTGGAGCTTTTGATTTCAAACAAGGAGATGTCAAGGGAAACCCCTTCTGGAGATTGGTGAGGAACTTACTAAAGCCACCAGGGAAAGAGCAAGTTGAGTGCCAAGCTCCAAAACCAATATTGCTAGACACTGGTGAAATGAAGGAACCATATGATTGGGCGGTATGA
>m.95819
ACATATACCATCACTGGTATTATAGAGGCTGTTGACAACACTACACTAAGAATTACTGAGCTGCCAGTGCGCCGCTGGGGTGATGATTACAAACAATTTCTTTATTCTATGCTTCCAAAGGATAAGCTAAAGGAAAAGGAAAAGGAGAAGTCCAAGGACAAAGACAAGTACAAGGACAAGTCCAAGGACAAGTACAAGGACAAGGACATGGACAAGCAAGCATTTCTTGAGGATGTCAAGGTGCAAAGTGATGATGTGAATATTGAATTTGAGGTCATCTTGAGTGAGGAAAACATGAATATAGCTAAGAAAGAAGGCCTTGAGAAGACATTCAAGCTGACAACAACAATTGGAACAACGAACATGCACTTATTTGACTCGGATGGCAAAATTCGGAAGTATGACAGCCCGGAGGAAATACTTGAAGAGTTCTTTAAATTGAGGCTTGAATTCTATAATAAAAGAAAGGAAGCAATGTTGGAAAATATTGAGAATGAGTTGAAGAAGCTTAATAACAAAGTTCGGTTTATTCTTTGTGTTATTGATGGCGATATCAAAGTTAATAACAGGAAGAGGGCAGAGTTGTTCCTGGAGCTTAAGCAGAAGAAATTTGATCCTTTCCCAAAGAAAAAAAAGAGGGACGAGCCAGTTGCTGTAGGTGCTACAGAAGAGGATGAAGAAAATGAGGAGAGTCCTGCTGAAGCTGCTGCAGCAGCTAATGCGAGTGATTATGAGTATCTCCTCTCAATGGCAATTGGTACCTTGACACTGGAGAAGGTACAGGAGCTCATTGCGCAAAAGAACAATTTAGAGAATGAAGTTGAACAGCTGAGGATAACAACTCCAAAATCACTTTGGATGAGAGACCTTGACGCTCTTGAGAAGGAACTGGATGTGCTTGATGTAAATGACGAAATGGCTCAGGCGGAGAGAAAAGCTACGAAGGAAAAGGTTGCCAGAGACGCTAAGGTATCTAAAGCAGCACCGAAGAGACATCCTAAAAAGACTGCAGCCAAGTCCCAGAAGGCAAATTTGGCTGGGACTGATGATGAAGATTATGCAGCAGTAATTCCGAAACCAGCCGCACAAAAGAAGAAACCAGCTACGAAGCCAAGTGCACCAGTGAGAGATGATGATGAGGATGAAGTGCTCGAACTAAAAGACCGTCTGGCTGCTTATACTCTTGACTCCTCTCCAGAACATACTGCCATGGAAACTGAGACTACAGATGGACAGCAGAGAGGAAAGAAAGGAAGGAAGGAACCAAGCAAAAGAGATGCAGCAAAGAAGGCCATGTCATCCTTAACCGAGTTATCTGATGAAGAAGACAGAACATTACCCATCCATGAGAGCGAGGACGAAGAATTTGCCATGGAAGAAGAGCAAGTCCAGAAGAAAACTAGAGGAAGAAAGCCTGCTGCCGAGAAGCCGAAGACTACCATCAGGAAGAGGGCGCCAGCACAGAGCAAGGGCATGAGACAGAAAGTGATGGAAGAAATATTCAAACCTACAGACGACAGCAACTCTAGTGCTCCTTCTCCTGATAAAAAGATGCGCAAGATGAGGGCCTCTCCCTTCAACAAGAAGAGCGGCTCGGTTTTACAGAGAGGGGCGAGCGCTTCGACGGGCACTGAAGAGGCTGAGGTTTCCCCCTCCGGCAGCTCTGCTGAGCCAGTTGCGCCGAGAAGGACAGCTAGGGAGAGGAAGGCGAAAACAATCTACATTGATTCTGGGAGCGACGACGATGACTCTGAGGATGAAGATGTGCAGGACTTGAGCGATGAATCTGAGTACTCCGAGGAGGAAGACTAA
>m.95821
GCATACCACCATGGTGAGCAGAGTTTAGCAGGCACGATTGTTGGAATGGCTCAAGATTTTGTTGGTAGCAATAACATAAATCTTTTGCAGCCCAATGGCCAATTCGGCACCAGATATGCGGGTGGCAAAGATTCTGCTAGTGCTAGGTACATCTACACCAGGTTGTCACCTATCACCCGTATAATTTTCCAAAAGGATGACGATGTTCTTCTTAACTATTTGAATGAAGATGGACAGTCAATTGAACCCAACTGGTATGTGCCAATCCTTCCCATGGTTTTGGTCAACGGAAGTGAAGGCATTGGCACTGGATGGAGCACCTACATCCCAAACTATAATCCAAGAGACATTGTCGCTAATCTGAAACGGTTGCTTAATAATCAGCCTGTTGAACCAATGGACCCTTGGTACAGGGGTTTCAAGGGCTCTATTATCAAGACAAGTACAAAGGCAGCTGGTGCCACATATACCATCACTGGTATTATAGAGGCTGTTGACAACACTACACTAAGAATTACTGAGCTGCCAGTGCGCCGCTGGGGTGATGATTACAAACAATTTCTTTATTCTATGCTTCCAAAGGATAAGCTAAAGGAAAAGGAAAAGGAGAAGTCCAAGGACAAAGACAAGTACAAGGACAAGTCCAAGGACAAGTACAAGGACAAGGACATGGACAAGCAAGCATTTCTTGAGGATGTCAAGGTGCAAAGTGATGATGTGAATATTGAATTTGAGGTCATCTTGAGTGAGGAAAACATGAATATAGCTAAGAAAGAAGGCCTTGAGAAGACATTCAAGCTGACAACAACAATTGGAACAACGAACATGCACTTATTTGACTCGGATGGCAAAATTCGGAAGTATGACAGCCCGGAGGAAATACTTGAAGAGTTCTTTAAATTGAGGCTTGAATTCTATGATAGAAGAAAGAAAACAATGCTGACAAATATTATGGAGGACTTATCGAAGGTTGATAACAAAGTCAGGTTTATTCTAGCTGTTATCGACGGTGATATCAAAGTCAATAACAGGAAGAGGGCAGATCTATTCCTGGAGCTTAAGCAGAAGGAATTTAAGGCCTTCCCAAAGAAAAAAAAGAGGGCTGAGCCAGTTGCTGTAGGAGCTACAGAAGAGGAGGAAGAAAATGAAGAGAATTCTGCTGAAGATGCAAACGAAGTTATTGGAAGTGGTTATGAGTATCTCCTCTCAATGTCAATTGGTACATTGACTCGGGAGAAAGTACAGGAGCTCATTGCGGAGAAGAACAATTTAGTGAATGAAGTTGAGGAACTGAGGAAAGCAAAACCAACATCACTTTGGATGAGAGACCTTGACGCTCTTGAGAAGGAACTGGATGTGCTTGATGCAAATTTTGTAGCTGCTCAGGAGGAGAGAAGAGTGACGAGGGAAAAGTCCAAAGACGGTAAGGTATCTAAAGCAGCACCCAAGAGACAGCCTAAAAAGACTGCAGCCAAGTCTCAGAAGGCAAATTTGGCTGGGAGCGATGATGATGATTATGGAGCACCAATTGCGAAACCCGCAGCACAAAAGAAGAAACCAGCTAAGAAGGCAAGTGCACCGGTGAGAGATGATAATGAAGACGAAGTGCTTGAACTAAAAGACCGTCTGGCTGCTTATACTCTTGACTCCTCTCCAGAACATACTGCCATGGAAACTGAGACTACAGAAGGACAGCAGAAAGGAAAGAAAGGGAGGAAGGAACCAGGCAAAAGAGGCGCAGCAAAGAAGGCCATGTCATCCTTAACCGAGTTATCTGATGAAGAAGACAGAACATTACCCATCCATGAGAGCGAGGACGAAGAATTTGCCATGGAAGAAGAGCAAGTCCAGAAGAAAACTAGAGGAAGAAAGCCTGCTGCCGAGAAGCCGAAGACTACCATCAGGAAGAGGGCGCCAGTTCAGAGCAAGGGCATGAGGCAGAAAGTGATGGAAGAAATATTCAAACCTACAGACGGCAGCAACTCCAGTGCTCCTTCGCCTGAGAAGAAGGTGCGCAAGATGAGGGCCTCTCCCTTCAACAAGAAGAGCGGCTCGGTTTTGCAGAGAGGCGCAAGCGCTTCGATGGGCACCGAAGAGGCTGAGGCTTCCCCCTCCGGTAGCTCTGCTGAGCCAGTTGCGCCGAGAAGGACAGCTAGGGAGAGGAAGGCGAAAACAATCTACATTGATTCTGGGAGCGACGACGATGACTCTGAGGATGAAGATGTGCAGGACTTGAGCGATGAATCTGAGTACTCCGAGGAGGAAGACTAA
>m.95823
ATGCGCGCCGGAGAGGAAGGGGTCGTCGGAGGCGCGCGCGAGGCGGACGGCGGCGGCGGCGAGGACGCGTTTCTTGGAGGTAATTTGACGGGGAACCAGGGAGTGCATGGTTCAGTTGTGGGTACCAGCACTCTTGGAGCGGCGGATCGCAGCTTCTTCGGTGGAGCCGGTAGCAATGCCAATTCACAGTTGGATTGGGGTGCTAGCGCCGGTGACTTCTTCGCGAACGGTGGCAATGACGCTTTCTTTGGAGCTAGTGTGACAGGGAATCAGGTCTTGCAGGGTTCGATTGTAGCTACCAGCAGTGTTAGAGCCGTGGATCACAGCTTCTCCAATGGAGTGGATAGCAATGCCAATTCACATTTGGATATGGGTGCTAGCACCGTGGAGTCTGTGGATCAGAACAACAATACGCAGTCGGAGTGGACCGGTGGAGCCGTGGACTCCTCGGATCCCAAGTATCTGGAGAGTCTCTACCCCGGCTGGAAGTATGACGAGGCGATGGGGAACTGGTATCAGGTGGTGGATACTATCGGTGCGCAACGTGTTTCTGATAATGGCGGTGCTGTACCGATCGTTGGGAACGATAATGTTCAGCAGCAGCAGTTTAGTGTTCCGTACCTGCAGAACTCTTTGCAGGAAGGGCTAGAGACCATTGCGGAGGAGGGCAGCACCACTGCCACGATCTGGGGCCAGGATCAGAGCAGTGCAACGGCCGCAGAGTACCCACCAAACATGCTGTTCTACGCAGAGTACCCGGGATGGTACTTTGATAGCAAGGCTCAGTATTGGTACACGCTCGAGTCATATCAGCAAGGTTTTGCACAGACTGCAACTACCGCAGCAGCTTCAGATGGATTTGCAGCTCATGCCGGGAATTCTCATGCAGATAACTACAATCAGCAGAGCCAATGGCAACATGGTTCATCGGTTAACATCATGCAGCCTGGGAGTTTGGGAGATAATAGCTTGTCAGGTAGTATGCTTGGTTCCCATCAGCACACAGAGAATCAGATTGGTCCCCGGGCCAACAATGAGCCATTGGAACCCTCTACACATTATCGGGCTGATATCAACACATTCGTGCCTTCGATGGAATCCACTACAAATTATCGGACTAATATCAACACATTTGTGCCTTCTACAAATCAATACAGTAGTAGTGAGGGCTACCAGGCTATTAAGAAGGGTTTCGAACCTACTAGTTATCAGAGTGCTCACAAGGGTTTTGAACCGTATAAAAGCAATCAAAGTACTTCTACTAGCCATCAGAGTGAGTACAAGAGATCTGAACCTTCAGCAGGTCATCAGGGATTCCAACCTTTTACAAACAACCAAAGTAGCACAGGATTTGTACCTTCTACAGGTTACCAGATTGGCCACAAGGAAGTTGAACCTTCTAAAGATAATCAAGCTAGCCATGTTGCACACGAACCTTCAGCAAGCCATGGTTATGGCACTTCAAATGGCTTTGCGGAGCCACAAAAATTTGTTCCTACAGCAACCATGTACCAGATGCAAACACACAATGATCCTGCCGCACACATGCAGTTACCAAACAGCTATTTGAGCAGTGAGAACTCTATGAACTTTGCTCAGCAGCAAGCTTCATCTCAACAATTCGGTTACTCCCTGCATGAGCAGAGGTCATCAGCTGGACGCCCACCACATACTCTGGCTGCATTTGGATTTGGGGGGAAGCTTTTAGTTATGAAAGAGACCAGCTCAATGACTACTAACTTTGGCAGCGGAAATCAGGGCAATTCTCATGGCACGGTGTCAATTCTTAATATATCAGAGGTTGTTGCTGATAAAATTGGTCAACCAAGCATCACTAATGGCACTGCACTTAGCTACTTCCATGCTTTGTGTCGTCAACCTATTCCTGGCCCCCTTGTTGGTGGAAGTGCTTCAGCAAAGGATGTGAATAAATGGCTTGATGAGATTATCGGAGGCTATGAGTCTTCTGTCAGGGAATTCCAAGGAGGGGATGTTCAGAAGTTGCTTATTTCATTGCTGAAAATATTATATCAACACTATGGAAAACTTCGTTCACCCTTTGGGCTCGATCCATCGCAGGAGGGTATGGATGGCCCAGAGATGGCAGTAACAACACTTTTTTCATCTTGTAATAGTAGTAGTGTTCATATGAGAGAACATGGAGCCATTGCTCATTGCATGAAAAATATTCCCTCAGAAAACCAGATTCAGGCTACTGCTCAAGAGGTTCAAAATCTTCTAGTTTCTGGTAGAAGGAAAGAGGCGCTTCAGTATGCGCAGGAAGGTCAGCTTTGGGGACCTGCACTAATCCTTGCTTTACAACTTGGTGATAAGTTTTATGCGGATACTGTGAAGAAAATGGCTTACTGCCATTTCGTATCAGGATCACCTTTGAGGACACTGTGCCTTCTTATTGCTGGACAACCTGCAGATGTTTTTAATGCTGAGAACCCCGCCGATGCCAATTATGGTACTCTACATAGATCTCAACAGCCTGCAGAGGGTACTCCTAAGGGCATGCTGGATGAGTGGCAACAGAATTTGGCAATTATAACTGCAAACAGGACGAAA
>m.95832
ATGGCCACGCGCAACCAGAACGTCGCTGCCGCTCCGCAGCTGCAGAACAGAGGTGTTGTTGTCCCCGCTCTGGGCAAGCAGAAGGCCGTCATGGCCGGCAGGCCTGACGCCAAGAACCGGCGCGCCCTGGGCGATATCGGCAATGTCGTGAACGTCCGCGTGGCCGAAGGGAAGCCGCAGCTGCAGGAGCAGGTGAACCGCCCCGTCACAAGAAACTTCGGTGCTCAACTGCTAAAGAATGCCCAGGCGAATGCCAAGCAGAATGCTGCGAGACCTGCGGTGAGGCTGGCCAGGAAGGCCCCTGCCAAGCCTGCCCCTCCTCCCCCTGAGCATGTCGTCGAGATCAGCTCCGATTCCGACGTGAGCACGAGGCAGCAGTCGGAGGGCAGCGCCAGCTCCGTCCGCAAGTGCTCGAGGAAGAAGGTGATCAACACCCTCACTTCTGTGCTCACAGCTCGCTCCAAGTTCGCAGCTGGAATCACCGATAAACCGCGAGAAGTTATTGGAGACATTGATAAGCTTGACGGCGACAATGAGCTAGCTGTCGTGGACTATATTGAAGACATCTACAAGTTCTACAAAGTTGCTGAGAATGATTGCCGCCCCTGTGACTACATCGACTCCCAGGTGGAGATCAACTCCAAGATGAGGGCCATCCTTGCTGACTGGATTATCGAAGTGCATCAAAAGTTTGATCTCATGCCGGAGACCCTCTACCTCACTGTGTACATCATTGACCGGTACCTCTCGATGCAGCCCGTGCTTCGACGGGAGCTGCAGCTTGTAGGTGTCTCAGCCCTGCTGATCGCCTGCAAGTATGAGGAGATCTGGGCCCCGGAGGTGAACGATTTCATCTTGATATCAGACAGTGCATACAGCAGGGAGCGGATTCTAGCAATGGAGAAGGACATCCTGAATAGGCTGGGGTGGAATCTCACTGTTCCTACACCGTACGTCTTCCTTGTGCGCTTTGTGAAGGCGGCGTCCTCCGATCTGAAGAATGACAAGGAGATGGAGCATATGGCCTTCTTCTTCGCTGAATTGGCACTGATGCAATACGGGCTGGTACTGTCCAAGCCTTCCATGGCTGCTGCTTCTGCTGTCTATGCAGCCAGGCTCACCCTCAAGAGGACTCCCCTATGGACTGACACTCTCAAGCACCACACTGGCTTTACTGAATCAGAGCTAATGGAGTGCACAAAGATTCTTGTAACCTCACACTCGACTGCCCCTGAGAGTAAGCTGAGGGTGGTGTACAAGAAGTATTCCAGTGAGAAGTTGGGAGGAGTCGCGCTGCGCCCACCAGCAATGGAGTTTTGCAAATAA
>m.95841
GCGTGTGCTTTACTTTGCGTTTACTACCACTCAAGTCACTTGGCTAGTAAGTTGCTTCAATCTGTCTTCTGCTTCACTCCCGACCGATTGACGATCAACCGAGCTGACAACTCCCCCTCCCCTGCCGCCACCACCTTCCATTTTCACCTCCAAATTCTCCAAATCCCCTTCCTTCCTTCCTTCCTCCATCTTCCTCATTCCCCATTGCAATTGCTCGTCCCCTTCCTCTGCTGCTGCGCTGGATCCCAGGTACTTGATGATCGCAAGATGTCATCAAACTCCACGCTAACAGAATCCCTTCATGAGAAAACAGTTGTCTTTGGCCTTAAACTTTGGGTTGTCATTGGGATAGCTGTTGGAGCATCTCTCCTGGGTATTCTTCTCATCCTTTTCATATGCCTTACCATCCAAAGTTGGATCAAACGATCACGTAGGGCATTCAAGGAGCTTCCTATGACCCAGATACCTTCTGCGTGCAAAGATATCACGGAAGTGAGGGTGGCCAACCAATTTTCACCCAATAATTTTGTTGTACATGATGGGCTTTTACTCGCCATTGAGAATGGGCCACTCGGCATTGAGAATGGGCCTGTTGAATCAGTGGATAAAGATGCAGTTCAGTTGGCTCAGGAGGACAAGTCGAGACAAAGAGAAGAGAACAATCTTTCTGGTTCTTTTTGTCATGCTGATGACTGTGACAGAATTCAATCTGTTTCTGTCTGTGAACAGTCTTCAGCACATGCTACTGCCGACTCCGCGCCACTGGCGGGCTTACCTGAATTTTCTTACCTTGGCTGGGGCCATTGGTTCACTCTCAGAGATCTAGACGTCGCAACCAACCATTTTTCGAAGGATAATGTAATTGGTGAGGGCGGATATGGTATTGTGTATCGTGGCACATTGTCAAATGGCACCCCAGTCGCTGTCAAGAAAATCCTTAACAATCTAGGGCAGGCCGAGAGGGAATTCAGAGTGGAAGTTGAGGCAATCGGTAATGTACGCCATAAGAATTTGGTTCGCCTTTTGGGGTATTGTGTTGAGGGTACTCAGAGGATGCTTGTGTACGAGTTTGTTAACAACGGTAATCTTGAAAGTTGGCTCCATGGAGAATTGTCCCAGTACAGCTCTCTCACTTGGTTAGCTCGCATGAAAATTCTTGTGGGGACTGCAAAGGCCCTTGCTTACTTACATGAGGCACTTGAACCAAAGGTTGTGCATCGTGACATCAAGGCCAGTAATATCTTGATTGACGATGAGTTTAATGCCAAAATATCTGACTTTGGTTTGGCCAAGATGCTTGGTGCTGGTAAAAGTCATATTGCTACTCGAGTTATGGGTACCTTCGGCTACGTCGCGCCCGAGTATGCTAACAGTGGACTTTTGAATGAAAAGAGTGATGTCTACAGCTTTGGGGTTCTTTTACTGGAAGTTATTACAGGTAGAGATCCAGTTGACTATGATCGCCCCCCAAGTGAGGTAAACCTAGTCGATTGGCTTAAAGTGATGGTTGCCAACAGACGGTCTGAAGAAGTGGTTGATCCACACCTGGAGAGAAGACCGTCGACAAAGGAGCTCAAACGTGCCCTTTTGACAGCTCTGCGGTGTATCGATCTGAATGCTGAGAAGAGACCAAGGATGGATCAGGTGGTCCGGATGTTGGATTCTAGCGAAATCATACCTCAAGAGGAACGGAGACAGCGACAAAACCAGACGTCTGACAATTCAGAAACTGCGCCATTGAGGGGCAAGAACAGCAGCGACAAGAGTGACGCTCCTGAGCATGAGGCGAAGCCTCCTCGGTCAAAGAGTCGAGCATTCTTGGCCAAGTGA
>m.95842
ATGGCGACGCACGAGAGGAAGACGGTCGATCTGGAGGAAGGGTGGGCGTTCATGCAGAAGGGCATCACCAAGCTCAAGAACATCCTCGAGGGCAAGCCCGAGCCCCAGTTCAGCTCCGAGGACTACATGATGCTCTACACGACGATATACAACATGTGCACGCAGAAGCCCCCGCACGATTACTCGCAGCAGCTCTACGATAAGTACCGCGAGTCCTTCGAGGAGTACATCTCCTCCATGGTCTTACCTTCATTAAGAGAGAAGCATGATGAGTTTATGTTGAGGGAGCTAGTAAAGAGGTGGTCAAACCACAAAGTGATGGTTCGTTGGCTGTCACGTTTCTTCCATTACCTCGATAGATACTTCATTTCACGGAGATCACTTCCAGCATTGAGAGAAGTTGGCCTTAGTTGCTTTCGAGATTTGGTATATCAAGAAATAAAAGGGAAAGTAAAAAGTGCAGTGATTTCCTTGATAGACCAAGAACGCGAGGGTGAACAAATTGACAGGGCTCTATTGAAGAACGTCTTGGATATATTTGTTGAAATAGGCTTAGGCAGTATGGAATGTTATGAGAATGATTTTGAAGATTTCTTGCTGAAGGATACTGCAGATTACTACTCTATCAAGGCCCAAACCTGGATTGTGGAAGACTCTTGTCCTGATTATATGTTAAAGGCTGAGGAATGCTTGAAGAGGGAGAAGGAACGAGTTGCTCACTATTTGCATTCTAGTAGTGAACAGAAGTTATTGGAGAAAGTGCAACATGAATTGTTAACTCAGTATGCAAGCCAACTTCTGGAGAAGGAGCATTCTGGATGCCACGCATTACTTCGTGATGACAAGGTTGAGGATCTCTCAAGGATGTACAGGCTCTTTTCCAGAATAACTCGTGGCCTCGAACCTGTTTCTCTAATATTTAAGCAGCATGTTACTAATGAGGGGACAGCATTGGTGAAACAAGCAGAAGATGCTGCTAGTAATAAGAAGCCAGAGAAGAAGGACATTGTTGGTTTGCAGGAACAGGTTTTTGTCCGGAAAATCATTGAGCTGCATGACAAGTATGTAGCATATGTCACCGAGTGTTTCCAGGGACATACTCTCTTCCATAAGGCGCTTAAAGAGGCTTTTGAAGTGTTCTGCAACAAAGGTGTTTCTGGTAGTTCAAGTGCTGAATTGCTTGCCACCTTCTGTGATAATATTTTAAAGAAAGGAGGCAGTGAAAAACTCAGTGATGAAGCTATTGAAGACACCCTGGAGAAGGTAGTGAGATTACTCGCCTACATCAGTGATAAGGATCTCTTTGCTGAGTTTTATAGGAAGAAGCTGGCAAGGAGATTGCTTTTTGACAAGAGTGCTAATGATGAGCATGAAAGAAGCATTCTCACCAAGCTAAAACAACAATGTGGCGGCCAATTTACTTCAAAAATGGAGGGCATGGTTACCGATCTTACTGTTGCAAGAGATCATCAAACTAAGTTTGAAGAGTTCATAAGCACACACCCTGAATTGAATCCTGGGATAGACTTGGCAGTCACTGTCCTGACCACAGGATTCTGGCCTACTTATAAATCTTTCGATATAAACCTTCCTGCTGAGATGGTGAAATGTGTCGAGGTTTTCAAAGAATTTTATCAAACAAGAACTAAGCATAGAAAACTTACATGGATATATTCCTTGGGAATCTGTCATATCACTGCAAAGTTTGAGGCCAAGACTATCGAGCTCATTGTTACAACTTATCAGGCTGCATTGTTACTACTGTTCAATGGAGCTGATAGACTTAGTTATCCCGAGATTGTAACACAACTGAACCTGTCAGATGATGATGTAGTGCGGTTGCTCCATTCTCTCTCTTGTGCGAAATACAAGATTCTTAACAAAGAACCAAGTAACAGATCTATTTCTCCCAATGATATATTTGAATTCAATTCAAAATTTACTGACAAGATGAGAAGAATTAAGGTACCTCTACCTCCAGTTGATGAGAAAAAGAAGGTAGTTGAAGATGTTGACAAGGATCGAAGATACGCAATTGATGCATCCATTGTGCGTATTATGAAGAGCCGCAAAGTCTTGGGTCATCAGACACTAGTAATGGAATGTGTGGAGCAGCTTGGTCGCATGTTCAAGCCTGACTTCAAGGCAATAAAAAAGCGGATTGAGGATCTTATCACAAGGGATTACTTGGAGAGGGATAAAGAAAACCCAAATATGTATAGATACTTGGCTTGA
>m.95855
ATGGAGGACCGCGCCGGCGGCGGCGGGCGGCGGGTGGGGGAGTACGTGCTGGTGCGGCCGATCGGATCGGGGGCCTACTCGCAGGTGTGGCTGGGGAAGCACCTCGCGCGGGGCACGGAGGTGGCCGTGAAGGAGATCGCCATGGAGCGGCTCAGCAGCAAGCTCCGGGACAGCCTCCTCTCCGAGGTCGACATCCTCCGCCGCATCCGCCACCCCAACATCATCGCGCTCCACGACTCCATTAGGGATAGTGGGAGGATATATCTCATATTGGAGTATTGTCGAGGTGGTGACTTATATTCGTACCTTCAACGGCATAAAAGGGTTCCTGAAACAGTTGCTAAGCATTTCATCCGGCAGCTAGCATATGGTCTGCAGATGCTTCGTGACAATAACGTGGTTCATCGAGATCTAAAACCACAGAACATTCTTCTTGTTGCGAATAATGAAAATTCCATCTTGAAGATTGCTGACTTTGGATTCGCAAAGTTCCTGCAACCTTCATGTCTAGCCGAAACACTTTGTGGTTCACCACTTTACATGGCTCCAGAAGTCATGCAAGCTCAGAAGTATGACGCAAAGGCAGATCTGTGGAGTGTTGGTATCATTCTATATCAACTTGTTACTGGATATCCGCCTTTTAATGGGGATAGTCAGATCCAGTTGCTGAAAAACATACTAAAGTCACGTCAATTACAATTCCCATCTGACTGTGAGTTGAGCCATGACTGCATGGACTTGTGCAAAAAGTTACTGCGAATCAGTTCAGTGGAACGCCTTACAGTTGAAGAGTTTGTAAACCACCCATTTCTTTTTGAACAAGCTCCAGAGAGAACCTCGGGCCGGACACCATCGGACATAAGAGATGGCTTTCCATTCATTAATAGCAGTCCAACGAGGCTTTCGAGCCAAAGTTCTCAGGAAGATTGTATGCCTTTCCCTTTAGATATCGAGTCAACTGGACACGATGAGATCCCTGTTCCTGAGAGTAAGAGCCCAATAAAATCTTATGGGTTTGCCGTGAGTAAAAAGGTGGATAAAACTTCAGGTCAGAGTCCATCGAAACATGCAGGTCTGTTCTCCAGATATATTATGGGTAATAATCATGCACCTAGTAGTCAACGTCCGGACCATCCTGGTAAAAGGACCAAGGAAAGCAAGATTGGTCAAGGACACGACCCTAAAGTTGGTTATTCAGAAGATTCCCCTATCATTGATTCATTAGAGTTTGTAGATCAGGAATATGTCTTTGTGTCTGGACCGCACCCTCTGGGATCCTCTTCTTCAACAAGTGCCTCTCTACAGCGCAACTTGCCATCAAAATATGATAATTCGTCTGTTTCACCACCAAACTTAACTGCTCTGAGTGCACCGATGCCAATAAATGGCGTGGCAATAAACAGACAACAGTCTACTGGAACTGGTAGCTTGGACAGTCATTGTTCTCCAGTATCTGGAACTTCACAGGGATCTGCGTACCTGAGCGATGGTATGGATCAACCACCATCTGATTATCTGACCAGGATTAGATTATTGGGGCAATATGCATCTACCGTAGCAGAGTTGGTCAAAGAAGAGATTAAAGGTGGCAGGCACTTAGAGGCATTCTCGATCCAGCTAATCGTTCTTGCAACCTGGAAGCAAGCAATTCACATATGCAATTCCTATGCGGCTGCAGCTACAAGAGAGAGTCCTTCCCATGATATCACTATGAAGGGGCTTGATGCTGATGCTCCCCATTTGCTTGCAAACTCTGAACTGGCTGATGATGAATGCATGCAGATAGAGAGAGAGTTTCTCATTGAAGTTGAACATGCTGAAGAACTTGCCAGCACTGTAGGACAGATACCTGATGCTACAGCGATGCCTGATGCGGTTGAAATAATATTTCAATCTGCACTACAGTTAGGAAGGCACGGTGGTGTTGCTGAGATGATGGGGAAGGTGGCAACTGCCATGTCGCGATATAGAAATGCAGTATGCATGTTGCGTTTTCTCCTGATTGAGGCACCGTCACTCGCCCTCAACCCCCCTTTGTCCCTAACAAGATCTGACCGACACCGACTGCGCTCATACATTGAAGCCCTCAACACTAGGTTCGGCCAGTTGCAATGCCAGAAGCACTGA
>m.95860
ATGGAGGACCGCGCCGGCGGCGGCGGGCGGCGGGTGGGGGAGTACGTGCTGGTGCGGCCGATCGGATCGGGGGCCTACTCGCAGGTGTGGCTGGGGAAGCACCTCGCGCGGGGCACGGAGGTGGCCGTGAAGGAGATCGCCATGGAGCGGCTCAGCAGCAAGCTCCGGGACAGCCTCCTCTCCGAGGTCGACATCCTCCGCCGCATCCGCCACCCCAACATCATCGCGCTCCACGACTCCATTAGGGATAGTGGGAGGATATATCTCATATTGGAGTATTGTCGAGGTGGTGACTTATATTCGTACCTTCAACGGCATAAAAGGGTTCCTGAAACAGTTGCTAAGAATTTCATCCGTCAGCTAGCATATGGACTGCAGATGCTTCGTGATAATAACGTGGTTCATCGAGATCTAAAACCACAGAACATTCTACTTGTTGCAAATAATGAAAATTCCATCTTGAAGATTGCTGACTTTGGATTCGCAAAGTTCCTGCAACCTTCATGTCTAGCCGAAACACTTTGTGGTTCACCACTTTACATGGCTCCAGAAGTCATGCAAGCTCAGAAGTATGACGCAAAGGCAGATCTGTGGAGTGTTGGTATCATTCTATATCAACTTGTTACTGGATATCCGCCTTTTAATGGGGATAGTCAGATCCAGTTGCTGAAAAACATACTAAAGTCACGTCAATTACAATTCCCATCTGACTGTGAGTTGAGCCATGACTGCATGGACTTGTGCAAAAAGTTACTGCGAATCAGTTCAGTGGAACGCCTTACAGTTGAAGAGTTTGTAAACCACCCATTTCTTTTTGAACAAGCTCCAGAGAGAACCTCGGGCCGGACACCATCGGACATAAGAGATGGCTTTCCATTCATTAATAGCAGTCCAACGAGGCTTTCGAGCCAAAGTTCTCAGGAAGATTGTATGCCTTTCCCTTTAGATATCGAGTCAACTGGACACGATGAGATCCCTGTTCCTGAGAGTAAGAGCCCAATAAAATCTTATGGGTTTGCCGTGAGTAAAAAGGTGGATAAAACTTCAGGTCAGAGTCCATCGAAACATGCAGGTCTGTTCTCCAGATATATTATGGGTAATAATCATGCACCTAGTAGTCAACGTCCGGACCATCCTGGTAAAAGGACCAAGGAAAGCAAGATTGGTCAAGGACACGACCCTAAAGTTGGTTATTCAGAAGATCAGGAATATGTCTTTGTGTCTGGACCGCACCCTCTGGGATCCTCTTCTTCAACAAGTGCCTCTCTACAGCGCAACTTGCCATCAAAATATGATAATTCGTCTGTTTCACCACCAAACTTAACTGCTCTGAGTGCACCGATGCCAATAAATGGCGTGGCAATAAACAGACAACAGTCTACTGGAACTGGTAGCTTGGACAGTCATTGTTCTCCAGTATCTGGAACTTCACAGGGATCTGCGTACCTGAGCGATGGTATGGATCAACCACCATCTGATTATCTGACCAGGATTAGATTATTGGGGCAATATGCATCTACCGTAGCAGAGTTGGTCAAAGAAGAGATTAAAGGTGGCAGGCACTTAGAGGCATTCTCGATCCAGCTAATCGTTCTTGCAACCTGGAAGCAAGCAATTCACATATGCAATTCCTATGCGGCTGCAGCTACAAGAGAGAGTCCTTCCCATGATATCACTATGAAGGGGCTTGATGCTGATGCTCCCCATTTGCTTGCAAACTCTGAACTGGCTGATGATGAATGCATGCAGATAGAGAGAGAGTTTCTCATTGAAGTTGAACATGCTGAAGAACTTGCCAGCACTGTAGGACAGATACCTGATGCTACAGCGATGCCTGATGCGGTTGAAATAATATTTCAATCTGCACTACAGTTAGGAAGGCACGGTGGTGTTGCTGAGATGATGGGGAAGGTGGCAACTGCCATGTCGCGATATAGAAATGCAGTATGCATGTTGCGTTTTCTCCTGATTGAGGCACCGTCACTCGCCCTCAACCCCCCTTTGTCCCTAACAAGATCTGACCGACACCGACTGCGCTCATACATTGAAGCCCTCAACACTAGGTTCGGCCAGTTGCAATGCCAGAGGGACTGA
>m.95862
ATGCATCAGGACAGTTTCAGATCAGTAGTTTGCAGATCCCTTTCAAAGAGTCTTCCCTCCAGGAGCAAAGATGGTAGCTATCCTGAAAGAGCTCAGTGTGCTGTCCCTTGTGTTGTCACACTGCAACCTAACCTTTGCCGAGGCTGCCAAAGCCGGGATTGGAGCCAACAAAGTGACTGGGAGGAGAGGTCCATGTTATCGAACAGAGATTACCTGATGGCGTCCTCACTCTCCAAGCATTTTTCTGAGGACCTCCTAAGAGGCGCCATGGATCTCCAGGAGTCCCTCGTGATGCTTGAGGAGTTCCGAACCGTCTCACGGAGCATGAGGCAATCGAACAAGAAGAGAAGGCCAGAGACTGGTGAGAAATCACCAGACATAACCGAAACCTGTGAAGCCCTCTTCGAAGCATCAAATGCCAAGAAGGTAGTCCCTGGAAGTATCAGCAACAGATTTGATGGGAAACTAAGGAATTCTACTGATGAGCTGAAGAGAGTGATCAAGGATAGCCTGTACAAGAAGAACCTCTTGTCAGTGTCCAATGATGAGCAAGCCTCCTTGAGTCAGTCATCATGGTACACACCAAACAGTTCTGCTGTATCCAAGTCTACTAAGCAGAAGAAGGTGGTGCCAAGATCATTATCTTGTGACAAGTCCAAATCCCCAAGCTTGGTAGCGAAGCTCATGGGCCTTGATGGATTTCCTGCACACAATGCAGTTACTGTCAAGAAGGATGAGACAATGAAGACAGTAAATTCACCAAGGGCACGGTTCGATATCGAGATGCCTAAGTCAAAAATTCCAGCACCACAAATATCTGGAGAGGACTGTCGGATTGATATTGAGATGCCTATGCTAGAAAAGCTACCACGACAGTTATTAGGAAAGGACTCCAATCGTAAGGGGAAGGCAGGGCAGGAGATCATAGAGACAATGCAATTGAAAAGGCTCTTGAAGACCATGAAGACTGATGAGTACAAGGTCCAGCAGCAAAGCGATCGGATGAATTTTCCTTATTCACAAAAAGACATCCTTCCTTCGCATGATACCTCAGTGGTTAATGAGCTTGGCTCAATGAAATCAATTCAGAGAGAGAAAGGAATTGAACAAGCTCGAACCAAAGCCCCTGAAGACGTCAAGGTTGTACCTCATATAATTCGAAAGCAGCGGATAAAAGAGATCACTGAGATCAGCAGGAGAAGCAGCGACAAACAAAAATCTCATTTAATTGATAGGAAGGGAGAAGGGAGGAAGGATATGAAGGCTAAAAGAGCATCAGCTTCTCGCACTAATGCTAAACTAGTGAAAAAGCCTGATAAGAAATTGATTGCATCAAGTAGCAGTCCTTCAACGTGCCGTACAATGATGCCGATCTTACGGAGAACACCTAGCAATTCCAGAGAGAAGACAGTGTCAAGTAGAAATGTGAAGAACTCCACTATGGATGACATTGCGGCATATGAGGTGCACAAAGAGTTCATCCAAATTGATGGTCCATCCACAGAACATAGTGCGACACCTAGTGATGAAAGCTGCCAAAGCGCTGATTGGGACACAGAACTTTCCATTGACGATTTTGGCGGATCCAACGAAGCTTCCCTAACTACCTGCAACCCTGTTGAAAGAATCAATTCAACTGATGAAGATGCTTTTCACCCACCAACAGACGGAACACCACCAAAGGAAGCTGAAATAAAAGACGAGATGAGTTTGCTTCTCCTAAGCGATCAATTATTCCTTACCCGAGCAGCACAACTCGTAGGCATTGGCGCATACGCTCATCTGATCGAGCAATATAAAGGTATTCCCAAGGCTCAGATGAAAAACCGAGATCTCTATGTGGACACAGCAGCAGAGCAACTGGAACGAAAACATCGTCAGCAAAATAGTACTATGTGTTACACCAGATTCAGGGGCCAGAAATGCAGAGCAACAGCATACTTCTCCCTGGAAGCATTGCTGGGTGATATCAGCAATGGGACTCGAACGCTGAAGAGCTACAGTGACAACAGCAACGACGATGGTACTAAAGATAGCCTGTACATGAAGCTGGAGAGGGATCTCGGATGCACCGACGTGTCGATTAACAGTGCTTGGGACATGGGTTGGCAGGACTGGATTTGCATGGAAGAAACAGAATGCTGCGTGAGAGATGTCGGGGAGAGCGTTCTATCCTTGCTCATTGAGGAAGCTGCTTTGGACATGTTGGTAAACTGA
>m.95867
ATGGGGACCGGGAACGGATCATCAGATGTGAACCAGCAGACGATGCATAAGGAGATACGAGATGAGACCACACCACTTCTTCTGGTCAAGGTGGAGGAGGAGGGGTTTCATGAGCTCAATGGAGCTTCATTCTCCGGGGCGGTTTTCAATCTCTCGACCACCATCGTTGGGGCTGGAATTATGGCCTTGCCAGCAAGTATCAAGATGCTGGGTCTCGTCCCTGGGATTCTGATGATCATCATCGTGGCATTGCTCACAGAGGCATCCATTGACATGCTTGTCAGGTGCAGCCACCAGGGAAAGATTACATCATATGGGTGGCTGATGGGCGAGGCGTATGGGCAGTGGGGGAGGATTGCGCTGCAGGCCTCTGTGGTGATAAACAACATCGGTGTGATGATTGTTTACATGATTATCATTGGTGATGTATTATCCGGAACATCGTCAGCCGGTATTCATCATCGTGGCATATTGGAGGGCTGGTTTGGAGCTCATTTGTGGAATTCTCGTGCTGTTGTTCTTCAAGCTACAACTCTTTTTGTGTTTGCTCCATTGGTGAGCTTTAAGCGTTTGGATTCATTGAGATACACATCTGCCCTATCAGTTGCTCTCGCTGTGGTTTTTGTTGTCATTACTGCTGGGATTGCCATAATCAAACTCATCAATGGAACTGTAGCGATGCCCAAACTTTTTCCAGAATTAGATGGTCTTAGTTCTACCTGGAAGCTTTTTACGGCTGTCCCTGTTCTTGTCACTGCCTACATCTGCCACTATAATGTTCACAGCATTGACAATGAGCTTGATGATAAAACACAAACTAAACCGATCGTGCGAACATCACTGGCCCTCTGCTCAAGTGTTTACATTGCCACAAGTTTCTTTGCATATCTTCTCTTTGGAGAGGGTACACTAGATGATGTGCTCGCCAACTTTGATTCAAATCTTGGCATTCCGTTCAGCTCTGTCTTTAATGATGTAGTCAGAGTGAGCTATGCTGCGCATGTCATGCTTGTCTTTCCCATCGTCTTCTTTGCCCTTAGGCTCAACTTGGACGGACTGCTCTTTCCCACATCGAGGCACATTTCTCGTGACAATAAGAGATTTGCCATCATCACTATCTCTCTCCTCACGGTTATTTATACCGCTGCCATCTTCATACCAAGCATTTGGGACGCATTCCAGTTTACTGGTGCCACAGCTGCCGTCTTGATTGGTTTCATCTTTCCTGCCATGATCATACTGAGGGATTCTTACGGAATCGCAACCAAGCGCGACAAGGTTTTAGCTGTAACCATGATTGTGCTTGCTGTGTTCTCGAATTCTGTGGCCCTATACAGCGATGCACTGAACATCTTCTACAGGAAGGTGGAGGCCTAG
>m.95872
ATGGGTATTGGGGATGGGTCACTGAGTGAGAACCAGTATGCAGCACACAAGGAAATCCGAGATGAGACCACGCCACTTCTCCCGATCAAGGCAGAAGAGGAGGATGGGATTCATGAGTTCGATGGAGCTTCTTTCTCTGGTGCAGTGTTCAATCTGTCGACAACCATTGTAGGGGCTGGAATTATGGCTCTGCCGGCGAGTATCAAGATGCTAGGCATTATCCCCGGTATTTTGATGATCATCCTTGTGGCATTGCTCACTGAGGCATCCATTGACATGCTGGTCAGGTGCAGCCACCAGGGCAAGATTACATCCTATGGGTGGCTAATGGGTGACAGCTTTGGTCAGTGGGGGAGGATTGCGCTGCAAGCATCTGTGGTGATAAACAACATCGGCGTGATGATTGTATACATGATTATCATTGGTATGCCTGTGAACATGACCCTTTTTGTTATGCCTACTTATGATATAGAGTTATATTGTTGA
>m.95875
ATGCTTGTCTTCCCTATAGTATTCTTTGCCCTTAGGCTCAACTTGGATGGACTGCTATTCCCCACCTCAAGGCACATTTCTCATGATAACCGAAGGTTCACCATTATCACAATCGCGCTCCTTGCTGTGATTTATCTTGCTGCCAACTTCATACCAAGCATCTGGGACGCCTTCCAATTCACTGGTGCCACAGCCGCTGTCCTGATTGGTTTCATCTTTCCTGCCATGATCATACTGAGGGATTCTTACGGAATCGCAACCAAGCGCGACAAGGTTTTAGCTGTAACCATGATTGTGCTTGCTGTGTTCTCGAATTCTGTGGCCCTATACAGCGATGCACTGAACATCTTCTACAGGAAGGTGGAGGCCTAG
>m.95879
CTATCAGTTGCTCTTGCTGTGGTTTTTGTTGTCATCACTGCTGGAATTGCTATTGTCAGACTCATAGAGGGAACTGCCGAGATTCCCAAACTCTTTCCTGAGATAGATGATATCAACTCCATCTGGGAACTCTTTACAGCTGTGCCGGTTCTTGTCACTGCCTACATTTGCCACTACAATGTTCACAGCATCGATAACGAGCTGGTAGATAGAAGTCAAACTAAGCCAATTGTGCAAACTTCACTGGCTCTCTGTTCAAGTGTTTACATTGTGACAAGCTTCTTTGCATATCTCCTCTTCGGCGAGGGCACCCTGTCCGATGTGCTCGCCAATTTCGACTCCAACCTTCATATTCCATTCAGCTCTGTCTTCAATGATATAGTGAGAGTGAGCTATGCAGTCCATGTCATGCTTGTCTTCCCTATAGTATTCTTTGCCCTTAGGCTCAACTTGGATGGACTGCTCTTTCCCACGTCGAGGCACATTTCTCATGACAATAAGAGATTTGCTATCATCACAATCTCACTCCTCGCGGTTATTTATACTGCCGCCATTTTCATACCAAGCATTTGGGACGCATTCCAGTTTACTGGTGCCACAGCTGCCGTCTTGATTGGTTTCATCTTTCCTGCCATGATCATACTGAGGGATTCTTATGGAATCGCCACCAAGCGTGACAAGGTTTTAGCTGTAACAATGATTGTGCTTGCTGTGTTCTCCAATTCTGTGGCCCTATACAGCGACGCGCTGAACATCTTCTACAGGAAGGTGGAGGCCTAG
>m.95883
[truncated: 39,561,220 more chars]
