# Supplementary material for: De Novo Transcriptome Sequencing of Desert Herbaceous Achnatherum splendens (Achnatherum) Seedlings and Identification of Salt Tolerance Genes
Source: Genes (Basel). 2016 Mar 23;7(4):12. doi: 10.3390/genes7040012 (PMC4846842; doi:10.3390/genes7040012)
Supplement: Supplementary file 1 [file genes-07-00012-s001.zip › genes-07-00012-supplementary/Table S3.xlsx]

## Sheet: Sheet3
Table S3:Defferent expressed genes
Genes	control	6h	24H	fdr	Ath	Description
m.100145	20.82	50.68	37.45	1.58866e-05	AT3G22400.1	PLAT/LH2 domain-containing lipoxygenase family protein
m.10023	3.62	5.73	2.36	2.09846e-05	AT4G31750.1	HOPW1-1-interacting 2
m.10077	1.9	3.69	5.3	5.21454e-06	AT4G16260.1	Glycosyl hydrolase superfamily protein
m.10086	4.46	12.66	24.52	1.82334e-37	AT4G16260.1	Glycosyl hydrolase superfamily protein
m.101063	1.46	0.65	0.68	0.000471921	AT1G19485.2	Transducin/WD40 repeat-like superfamily protein
m.101271	5.26	2.5	2.94	5.60204e-05	AT1G67000.1	Protein kinase superfamily protein
m.101304	1.07	2.21	0.08	7.81451e-05	AT1G66920.2	Protein kinase superfamily protein
m.10148	0.51	3.72	4	6.49948e-12	AT3G56970.1	basic helix-loop-helix (bHLH) DNA-binding superfamily protein
m.101970	1.83	0.01	0.01	6.05036e-15	none	none
m.101974	12.3	0.01	0.04	8.20373e-50	AT1G41880.1	Ribosomal protein L35Ae family protein
m.101979	9.34	0.01	0.01	5.54336e-39	AT3G28900.1	Ribosomal protein L34e superfamily protein
m.101982	1.69	0.01	0.01	0.000351643	none	none
m.101983	12.45	0.05	0.05	1.06286e-34	AT5G28060.1	Ribosomal protein S24e family protein
m.101984	9.05	0.01	0.01	4.80033e-50	AT3G47370.1	Ribosomal protein S10p/S20e family protein
m.101987	7.85	0.03	0.01	1.57797e-49	AT1G74050.1	Ribosomal protein L6 family protein
m.101995	3.43	0.01	0.02	5.16869e-48	AT5G54870.1	unknown protein
m.101997	5.68	0.01	0.01	1.19797e-21	AT5G50260.1	Cysteine proteinases superfamily protein
m.102002	11.39	0.01	0.04	6.11221e-39	AT4G27090.1	Ribosomal protein L14
m.102003	4.77	0.01	0.01	1.74083e-21	AT1G70600.1	Ribosomal protein L18e/L15 superfamily protein
m.102019	3.72	0.01	0.01	5.53569e-22	none	none
m.102021	6.75	0.01	0.01	2.04784e-15	none	none
m.102025	1.94	0.01	0.02	1.08937e-18	AT1G69100.1	Eukaryotic aspartyl protease family protein
m.102026	6.42	0.01	0.01	1.27608e-29	AT3G04400.1	Ribosomal protein L14p/L23e family protein
m.102027	6.89	0.01	0.01	2.47335e-31	none	none
m.102030	4.15	0.01	0.01	4.68585e-43	none	none
m.102032	2.77	0.01	0.01	7.96269e-32	none	none
m.102033	2.55	0.01	0.01	5.32136e-33	AT1G21750.1	PDI-like 1-1
m.102036	7.7	0.01	0.01	2.98176e-33	AT3G05560.1	Ribosomal L22e protein family
m.102040	5.83	0.05	0.01	8.07622e-19	none	none
m.102043	4.87	0.01	0.01	3.45332e-15	AT3G07110.1	Ribosomal protein L13 family protein
m.102044	3.63	0.01	0.02	6.28329e-29	none	none
m.102045	1.97	0.01	0.01	1.51224e-19	none	none
m.102058	1.7	0.01	0.04	2.67915e-13	none	none
m.102064	5.51	0.01	0.08	1.39015e-11	AT5G61170.1	Ribosomal protein S19e family protein
m.102065	4.34	0.01	0.01	4.0545e-34	AT2G44120.1	Ribosomal protein L30/L7 family protein
m.102067	7.19	0.01	0.01	7.26273e-18	none	none
m.102068	5.63	0.01	0.01	3.12375e-22	AT4G25740.1	RNA binding Plectin/S10 domain-containing protein
m.102069	5.31	0.01	0.01	1.39084e-27	AT1G17880.1	basic transcription factor 3
m.102073	4.49	0.01	0.01	4.60994e-11	none	none
m.102074	3.2	0.01	0.01	2.44842e-20	AT5G42020.1	Heat shock protein 70 (Hsp 70) family protein
m.102080	5.93	0.01	0.04	9.31749e-26	AT2G19730.2	Ribosomal L28e protein family
m.102085	4.39	0.01	0.09	1.17781e-09	AT5G39740.1	ribosomal protein L5 B
m.102091	2.97	0.01	0.01	8.9101e-22	none	none
m.102103	3.07	0.01	0.01	8.20277e-30	none	none
m.102105	2.05	0.01	0.01	1.99957e-19	none	none
m.102107	5.14	0.01	0.01	1.23233e-17	AT4G34670.1	Ribosomal protein S3Ae
m.102115	2.47	0.01	0.01	3.96984e-10	none	none
m.102122	2.33	0.01	0.01	3.27653e-16	none	none
m.102124	5.06	0.01	0.01	5.93737e-17	none	none
m.102130	2	0.01	0.01	3.54745e-15	AT4G34555.1	Ribosomal protein S25 family protein
m.102133	3.08	0.01	0.01	1.66294e-11	none	none
m.102135	2.21	0.01	0.01	2.8802e-11	none	none
m.102138	2.32	0.01	0.12	3.06207e-05	AT3G54540.1	general control non-repressible 4
m.102145	2.85	0.01	0.01	2.13284e-11	none	none
m.102149	6.68	0.01	0.01	3.54103e-16	AT3G43810.1	calmodulin 7
m.102151	1.32	0.01	0.01	4.80548e-08	AT3G55280.3	ribosomal protein L23AB
m.102161	4.16	0.01	0.01	3.85703e-14	none	none
m.102176	2.94	0.25	0.01	2.32599e-07	AT3G50160.1	Plant protein of unknown function (DUF247)
m.102179	1.42	0.01	0.01	4.36693e-07	none	none
m.102182	2.06	0.01	0.01	4.85668e-13	AT3G18130.1	receptor for activated C kinase 1C
m.102190	4.98	0.01	0.01	1.2068e-10	AT3G27000.1	actin related protein 2
m.102191	1.57	0.01	0.01	5.1686e-16	AT3G17820.1	glutamine synthetase 1.3
m.102193	1.49	0.01	0.01	4.05683e-10	none	none
m.102200	3.21	0.01	0.01	6.5679e-12	AT1G07230.1	non-specific phospholipase C1
m.102203	1.2	0.01	0.01	4.79629e-11	AT5G52640.1	heat shock protein 90.1
m.102216	4.41	0.01	0.01	3.32826e-12	AT1G20220.1	Alba DNA/RNA-binding protein
m.102222	1.55	0.01	0.01	2.28386e-09	none	none
m.102228	1.83	0.01	0.01	6.26503e-13	AT2G28190.1	copper/zinc superoxide dismutase 2
m.102239	3.9	0.01	0.01	3.53706e-06	none	none
m.102243	3.15	0.01	0.07	3.77155e-12	AT5G23860.2	tubulin beta 8
m.102247	2.56	0.01	0.01	1.8369e-12	none	none
m.102249	2.77	0.01	0.01	3.25632e-07	none	none
m.102250	2.2	0.01	0.01	1.20462e-13	none	none
m.102255	1.67	0.01	0.01	6.36119e-10	none	none
m.102256	2.06	0.01	0.01	3.87594e-08	none	none
m.102257	2.35	0.01	0.01	1.15216e-11	none	none
m.102259	1.64	0.01	0.01	2.13725e-07	AT1G29110.1	Cysteine proteinases superfamily protein
m.102263	3.4	0.01	0.01	3.36212e-06	AT3G28730.1	high mobility group
m.102268	1.52	0.01	0.01	1.50416e-24	none	none
m.102278	2.77	0.01	0.01	1.82462e-13	AT4G34210.1	SKP1-like 11
m.102286	4.69	0.01	0.01	1.78705e-14	none	none
m.102289	1.44	0.01	0.01	8.93442e-07	none	none
m.102291	1.64	0.01	0.01	2.82405e-28	AT5G16050.1	general regulatory factor 5
m.102292	2.2	0.02	0.01	3.12253e-19	AT2G29550.1	tubulin beta-7 chain
m.102295	2.23	0.01	0.01	3.58851e-10	AT5G52640.1	heat shock protein 90.1
m.102297	1.88	0.01	0.01	2.46311e-09	AT1G09640.1	Translation elongation factor EF1B, gamma chain
m.102298	2.01	0.01	0.01	2.64771e-10	none	none
m.102301	2.93	0.01	0.01	2.9497e-12	none	none
m.102302	1.79	0.01	0.01	2.01796e-21	AT4G39090.1	Papain family cysteine protease
m.102304	2.53	0.01	0.01	3.73159e-23	none	none
m.102306	1.92	0.01	0.09	5.40162e-05	none	none
m.102308	1.14	0.01	0.01	5.00593e-08	none	none
m.102309	2.91	0.01	0.01	1.71024e-05	AT4G01370.1	MAP kinase 4
m.102310	1.98	0.01	0.01	6.25359e-11	none	none
m.102315	1.92	0.01	0.01	2.31583e-07	none	none
m.102319	1.01	0.01	0.01	0.000902487	none	none
m.102320	2.22	0.01	0.01	2.70941e-10	AT1G09690.1	Translation protein SH3-like family protein
m.102322	2.12	0.01	0.01	2.01647e-06	none	none
m.102324	2.21	0.01	0.01	5.02585e-13	AT2G31610.1	Ribosomal protein S3 family protein
m.102326	1.58	0.01	0.01	4.07872e-12	AT2G44690.1	Arabidopsis RAC-like 9
m.102333	2.44	0.01	0.01	9.0674e-07	none	none
m.102334	2.04	0.01	0.01	3.22163e-11	none	none
m.102339	2.34	0.01	0.01	7.48009e-13	AT5G54500.1	flavodoxin-like quinone reductase 1
m.102340	1.39	0.01	0.01	5.76304e-10	AT5G57655.2	xylose isomerase family protein
m.102341	2.04	0.01	0.01	1.69728e-10	none	none
m.102354	2.12	0.01	0.01	9.36512e-10	AT5G61780.1	TUDOR-SN protein 2
m.102360	3.38	0.01	0.01	4.73078e-13	AT4G17530.1	RAB GTPase homolog 1C
m.102363	2.67	0.01	0.01	2.08827e-06	none	none
m.102364	1.22	0.01	0.01	1.09971e-12	AT5G61780.1	TUDOR-SN protein 2
m.102368	1.54	0.01	0.04	7.10337e-07	AT1G56070.1	Ribosomal protein S5/Elongation factor G/III/V family protein
m.102369	4.79	0.01	0.01	1.79852e-06	none	none
m.102370	2.4	0.01	0.01	3.24111e-06	AT5G08300.1	Succinyl-CoA ligase, alpha subunit
m.102373	1.95	0.01	0.01	6.01917e-10	none	none
m.102374	2.28	0.01	0.01	2.34208e-10	AT4G01610.2	Cysteine proteinases superfamily protein
m.102376	2.29	0.01	0.01	3.82521e-12	AT4G34490.1	cyclase associated protein 1
m.102377	2.06	0.01	0.01	1.83257e-09	none	none
m.102381	1.79	0.04	0.01	7.474e-11	AT2G37190.1	Ribosomal protein L11 family protein
m.102387	1.92	0.01	0.01	0.000134137	none	none
m.102388	3.26	0.01	0.01	1.22158e-14	AT2G32060.2	Ribosomal protein L7Ae/L30e/S12e/Gadd45 family protein
m.102389	1.83	0.01	0.01	8.4591e-06	AT3G51190.1	Ribosomal protein L2 family
m.102391	3.5	0.01	0.01	1.18424e-08	none	none
m.102395	2.54	0.01	0.01	0.000245795	none	none
m.102396	1.96	0.01	0.01	6.87542e-06	AT1G16780.1	Inorganic H pyrophosphatase family protein
m.102398	2.62	0.01	0.01	1.36799e-13	AT4G34470.1	SKP1-like 12
m.102399	3.47	0.01	0.01	1.04084e-05	AT1G60430.2	actin-related protein C3
m.102400	1.47	0.01	0.01	1.56753e-07	AT4G34110.1	poly(A) binding protein 2
m.102401	1.81	0.01	0.01	2.28173e-05	none	none
m.102404	1.15	0.01	0.01	8.48754e-09	none	none
m.102405	2.24	0.01	0.01	0.000571421	AT3G62870.1	Ribosomal protein L7Ae/L30e/S12e/Gadd45 family protein
m.102409	3.49	0.01	0.01	0.000769109	none	none
m.102411	1.68	0.01	0.01	3.28179e-08	none	none
m.102418	1.7	0.01	0.01	7.91732e-15	none	none
m.102424	3.42	0.01	0.26	5.60848e-06	none	none
m.102436	2.96	0.01	0.01	8.47461e-09	none	none
m.102440	1.13	0.01	0.01	1.11189e-08	AT3G55770.1	GATA type zinc finger transcription factor family protein
m.102441	1.49	0.01	0.01	4.919e-11	AT2G32730.1	26S proteasome regulatory complex, non-ATPase subcomplex, Rpn2/Psmd1 subunit
m.102442	2.8	0.01	0.01	4.48637e-09	AT2G01250.2	Ribosomal protein L30/L7 family protein
m.102443	2.46	0.01	0.01	2.19046e-05	none	none
m.102444	2.16	0.01	0.01	3.88555e-07	AT5G02500.2	heat shock cognate protein 70-1
m.102445	1.52	0.01	0.01	0.000147768	none	none
m.102452	2.52	0.01	0.17	0.00013218	AT4G18350.1	nine-cis-epoxycarotenoid dioxygenase 2
m.102453	2.21	0.01	0.01	1.25639e-10	AT1G67560.1	PLAT/LH2 domain-containing lipoxygenase family protein
m.102461	2.6	0.01	0.01	4.05076e-09	AT3G10740.1	alpha-L-arabinofuranosidase 1
m.102462	2.05	0.01	0.01	8.64322e-08	AT4G34110.1	poly(A) binding protein 2
m.102468	2.65	0.01	0.01	7.97335e-10	none	none
m.102472	1.5	0.01	0.01	1.21246e-06	none	none
m.102475	2.98	0.01	0.01	3.46758e-14	none	none
m.102477	1.86	0.01	0.01	1.00533e-07	none	none
m.102480	2.62	0.01	0.01	7.02664e-05	none	none
m.102490	2.05	0.01	0.01	1.30577e-05	AT5G02450.1	Ribosomal protein L36e family protein
m.102491	2.16	0.01	0.01	4.4044e-12	AT2G19730.2	Ribosomal L28e protein family
m.102493	1.28	0.01	0.01	7.7637e-05	none	none
m.102494	2.45	0.01	0.01	6.64845e-10	AT2G37680.1	unknown protein
m.102496	2.26	0.01	0.01	1.42009e-09	AT4G10040.1	cytochrome c-2
m.102497	2.09	0.01	0.01	9.96483e-05	AT1G09640.1	Translation elongation factor EF1B, gamma chain
m.102501	3.18	0.01	0.01	0.000809191	none	none
m.102508	1.59	0.01	0.01	6.00308e-09	none	none
m.102509	2.19	0.01	0.01	2.56809e-09	none	none
m.102510	2.33	0.01	0.01	0.000545922	none	none
m.102512	1.14	0.01	0.01	5.8769e-10	none	none
m.102516	1.87	0.01	0.01	6.27404e-09	none	none
m.102521	1.79	0.01	0.01	0.000584173	none	none
m.102525	2.79	0.01	0.01	3.56466e-06	none	none
m.102527	2.11	0.01	0.01	1.36594e-10	none	none
m.102528	9.78	0.87	0.01	2.9135e-07	AT1G22380.1	UDP-glucosyl transferase 85A3
m.102531	2.03	0.01	0.01	8.56034e-05	none	none
m.102536	1.64	0.01	0.01	8.80718e-05	none	none
m.102545	1.92	0.01	0.01	6.93357e-11	AT3G09630.2	Ribosomal protein L4/L1 family
m.102555	1.77	0.01	0.01	5.13513e-05	AT2G20470.1	AGC (cAMP-dependent, cGMP-dependent and protein kinase C) kinase family protein
m.102558	1.55	0.01	0.01	2.14487e-06	none	none
m.102567	1.39	0.01	0.01	2.72171e-07	AT2G32720.1	cytochrome B5 isoform B
m.102568	2.81	0.01	0.01	3.33633e-07	none	none
m.102576	1.42	0.01	0.01	2.40473e-12	AT5G14040.1	phosphate transporter 3;1
m.102579	2.08	0.01	0.01	7.6735e-07	none	none
m.102580	1.64	0.07	0.01	8.66727e-05	AT1G21230.1	wall associated kinase 5
m.102581	1.96	0.01	0.01	6.41196e-09	none	none
m.102585	1.27	0.01	0.01	3.52304e-07	AT3G02410.2	alpha/beta-Hydrolases superfamily protein
m.102589	2.14	0.01	0.01	0.000205094	none	none
m.102590	1.23	0.01	0.01	3.4313e-06	AT5G45970.1	RAC-like 2
m.102592	1.3	0.01	0.01	0.00016134	AT5G23900.1	Ribosomal protein L13e family protein
m.102602	1.79	0.01	0.01	0.000209463	AT3G51800.1	metallopeptidase M24 family protein
m.102603	1.74	0.01	0.01	0.000161026	AT5G65430.2	general regulatory factor 8
m.102605	1.26	0.01	0.01	7.82863e-09	AT3G56800.1	calmodulin 3
m.102613	1.01	0.01	0.01	7.81914e-06	none	none
m.102618	1.94	0.01	0.01	0.000651039	AT1G14980.1	chaperonin 10
m.102619	2.16	0.01	0.11	0.000510616	AT4G24190.1	Chaperone protein htpG family protein
m.102624	2.2	0.01	0.01	0.000627814	none	none
m.102625	1.2	0.01	0.01	2.30348e-06	none	none
m.102653	2.17	0.22	0.48	2.76616e-05	AT3G03170.1	unknown protein
m.102741	140.84	353.71	394.6	1.09618e-11	none	none
m.102743	178.66	319.25	146.24	0.000162292	AT4G01150.2	unknown protein
m.102816	15.36	1.87	1.96	2.08135e-09	none	none
m.102842	2.84	10.74	11.51	4.16769e-05	AT2G14610.1	pathogenesis-related gene 1
m.103154	11.65	32.74	43.78	2.59455e-23	AT5G67370.1	Protein of unknown function (DUF1230)
m.103286	5.14	0.49	1.16	1.6763e-06	AT3G62420.1	basic region/leucine zipper motif 53
m.103531	46.37	32.66	81.68	1.22227e-08	AT2G03440.1	nodulin-related protein 1
m.103615	13.24	3.53	6.02	0.000244458	none	none
m.103648	50.92	2.92	14.57	0.000215561	none	none
m.104000	5.03	13.31	43.38	1.95533e-16	AT1G79040.1	photosystem II subunit R
m.104009	1.95	0.38	0.5	0.000657604	AT5G45480.1	Protein of unknown function (DUF594)
m.104070	0.01	4.43	7.24	3.83168e-61	none	none
m.104082	8.85	1.99	7.41	3.36423e-05	none	none
m.104155	0.03	0.31	2.27	8.1651e-11	AT5G18600.1	Thioredoxin superfamily protein
m.10462	32.35	44.65	65.46	3.77468e-08	AT1G17745.1	D-3-phosphoglycerate dehydrogenase
m.104782	4.43	3.52	12.73	0.000382746	none	none
m.104857	2.69	0.21	1.5	6.19363e-09	AT2G18680.1	unknown protein
m.104890	7.12	3.91	9.64	9.30149e-05	AT2G24580.1	FAD-dependent oxidoreductase family protein
m.104912	2.28	0.54	0.96	6.8772e-08	AT3G14690.1	cytochrome P450, family 72, subfamily A, polypeptide 15
m.104917	1.98	0.62	0.73	6.10412e-05	none	none
m.104964	118.57	250.07	284.56	6.44688e-14	AT3G56940.2	dicarboxylate diiron protein, putative (Crd1)
m.104968	5.58	0.85	2.03	2.45974e-06	AT1G76680.1	12-oxophytodienoate reductase 1
m.104996	10.17	2.32	4.83	2.27686e-08	AT3G21240.1	4-coumarate:CoA ligase 2
m.105308	8.29	3.71	6.12	0.000152399	AT2G35730.1	Heavy metal transport/detoxification superfamily protein
m.105337	1.98	0.36	0.38	7.46529e-05	AT1G04760.1	vesicle-associated membrane protein 726
m.105423	1.29	0.05	0.89	0.000986331	AT5G59520.1	ZRT/IRT-like protein 2
m.105469	3.98	6.92	34.53	1.16061e-14	none	none
m.105543	10.55	2.74	5.65	5.74478e-11	AT3G59900.1	auxin-regulated gene involved in organ size
m.105562	0.87	2.83	1.17	0.000114419	none	none
m.105876	3.82	28.07	42.72	6.38509e-27	AT4G28940.1	Phosphorylase superfamily protein
m.105880	5.61	33.6	45.81	8.30375e-44	none	none
m.105942	10.11	83.27	27.86	1.63637e-08	AT3G50980.1	dehydrin xero 1
m.105981	3.22	0.72	1.25	0.00016038	AT2G19210.1	Leucine-rich repeat transmembrane protein kinase protein
m.106152	19.03	4.77	7.08	6.99902e-08	none	none
m.106170	0.65	0.58	2.53	0.000281601	none	none
m.106174	4.72	0.93	2.49	2.65035e-05	AT3G10040.1	sequence-specific DNA binding transcription factors
m.106315	10.45	1.56	7.94	0.000626886	AT4G33420.1	Peroxidase superfamily protein
m.106452	2.25	0.22	0.73	0.000590417	none	none
m.106531	5.67	1.6	1.02	0.000797147	AT2G18550.1	homeobox protein 21
m.106557	5.97	10.74	33.84	1.05319e-11	AT5G02020.1	unknown protein
m.106589	29.8	47.02	113.35	1.95051e-06	none	none
m.106642	0.2	1.3	1.3	0.000941232	AT4G32060.2	calcium-binding EF hand family protein
m.106747	7.24	1.88	1.61	9.72578e-06	AT1G55790.1	Domain of unknown function (DUF2431)
m.106752	6.08	18.62	5.65	4.50792e-12	none	none
m.107152	26.35	32.56	56.46	1.43917e-09	AT5G10770.1	Eukaryotic aspartyl protease family protein
m.107155	11.84	15.25	29.54	1.91986e-10	none	none
m.107392	6.49	3.9	11.15	1.35068e-06	AT4G23180.1	cysteine-rich RLK (RECEPTOR-like protein kinase) 10
m.107436	6.04	12.08	5.01	0.00010069	AT2G21280.1	NAD(P)-binding Rossmann-fold superfamily protein
m.107520	1.94	0.36	0.78	0.000950704	AT5G15130.1	WRKY DNA-binding protein 72
m.107635	2.18	6.04	8.61	8.19955e-07	AT5G62360.1	Plant invertase/pectin methylesterase inhibitor superfamily protein
m.107660	33.95	84.64	97.29	5.8224e-10	AT4G13240.1	RHO guanyl-nucleotide exchange factor 9
m.107674	16.59	6.86	23.17	3.12292e-13	AT4G35160.1	O-methyltransferase family protein
m.107795	2.82	1.25	4.43	4.69001e-05	AT2G37710.1	receptor lectin kinase
m.107811	2.28	6.36	5.26	0.000143191	AT1G49010.1	Duplicated homeodomain-like superfamily protein
m.107948	1.33	0.16	0.33	0.000245244	AT1G21360.1	glycolipid transfer protein 2
m.108207	13.14	1.31	3.81	0.000184656	AT2G44310.1	Calcium-binding EF-hand family protein
m.108383	4.96	3.53	8.66	7.91456e-05	AT5G05340.1	Peroxidase superfamily protein
m.108402	0.16	0.18	2.12	6.46258e-08	none	none
m.108470	7.33	1.52	2.14	2.24383e-07	AT5G16530.1	Auxin efflux carrier family protein
m.108577	11.38	4.8	7.04	4.30071e-05	AT5G18640.1	alpha/beta-Hydrolases superfamily protein
m.108714	5.01	1.74	2.95	5.83652e-09	none	none
m.108739	2.38	0.85	0.82	1.71579e-07	AT4G23280.1	cysteine-rich RLK (RECEPTOR-like protein kinase) 20
m.108752	10.1	33.19	22.05	1.00248e-12	AT1G21500.1	unknown protein
m.108810	0.51	0.34	1.5	1.56255e-05	AT5G43920.1	transducin family protein / WD-40 repeat family protein
m.108842	1.1	0.24	0.26	0.000245907	AT1G69550.1	disease resistance protein (TIR-NBS-LRR class)
m.108887	4.75	12.35	10.94	2.98591e-05	AT2G39980.1	HXXXD-type acyl-transferase family protein
m.10891	2.24	1.65	5.12	2.60631e-05	AT1G56300.1	Chaperone DnaJ-domain superfamily protein
m.108938	22.78	35.79	55.42	5.51587e-05	none	none
m.108969	11.8	9.04	5	2.71626e-06	AT1G07350.1	RNA-binding (RRM/RBD/RNP motifs) family protein
m.108976	8.04	6.46	3.67	2.12842e-07	none	none
m.108977	9.07	7.11	4.36	1.36024e-05	AT1G07350.1	RNA-binding (RRM/RBD/RNP motifs) family protein
m.10898	2.15	1.38	4.69	3.33302e-05	AT1G56300.1	Chaperone DnaJ-domain superfamily protein
m.108998	38.97	82.38	44.71	9.81879e-10	none	none
m.109033	15.38	8.59	6.94	0.000331485	AT4G10330.1	glycine-rich protein
m.109092	21.87	51.93	38.04	5.29824e-06	AT2G38140.1	plastid-specific ribosomal protein 4
m.109132	21.66	10.32	7.05	3.89506e-18	AT4G36910.1	Cystathionine beta-synthase (CBS) family protein
m.109244	2.09	0.76	0.68	2.99422e-05	AT3G11710.1	lysyl-tRNA synthetase 1
m.109349	4.51	1.49	2	0.000150667	AT5G65290.1	LMBR1-like membrane protein
m.109358	0.51	1.93	1.02	5.18928e-06	none	none
m.109383	8.65	8.69	2.16	4.9074e-07	AT5G42760.2	Leucine carboxyl methyltransferase
m.109384	9.4	9.59	2.01	1.96675e-11	AT5G42760.2	Leucine carboxyl methyltransferase
m.109494	4.05	3.14	1.09	0.000270405	AT3G56290.1	unknown protein
m.109517	1.54	4.93	6.88	2.65335e-11	AT4G16260.1	Glycosyl hydrolase superfamily protein
m.109609	4.53	6.98	11.11	1.31439e-05	AT5G05140.1	Transcription elongation factor (TFIIS) family protein
m.109617	12.38	8.38	3.51	3.68167e-10	none	none
m.109697	5.87	7.64	41.55	4.10195e-29	AT4G37300.1	maternal effect embryo arrest 59
m.109745	12.24	5.83	6.89	1.07667e-11	AT1G06840.1	Leucine-rich repeat protein kinase family protein
m.109901	11.66	26.59	14.63	6.87101e-06	AT4G33625.2	unknown protein
m.109978	22.54	32.17	14.98	3.60811e-07	AT5G51010.1	Rubredoxin-like superfamily protein
m.110009	26.66	29.59	74.88	6.63662e-05	none	none
m.110050	2.93	8.08	8.29	1.01239e-08	AT2G37790.1	NAD(P)-linked oxidoreductase superfamily protein
m.110054	6.8	17.64	13.04	1.18176e-07	AT5G01670.1	NAD(P)-linked oxidoreductase superfamily protein
m.110106	1.73	1.29	6.29	9.75415e-10	AT3G23030.1	indole-3-acetic acid inducible 2
m.110254	9.96	5.68	11.88	0.000295798	AT4G12300.1	cytochrome P450, family 706, subfamily A, polypeptide 4
m.110504	103.28	126.35	236.7	1.49573e-11	AT2G37220.1	RNA-binding (RRM/RBD/RNP motifs) family protein
m.110520	39.68	211.7	50.43	2.08415e-16	AT3G50980.1	dehydrin xero 1
m.110529	4.28	10.35	5.88	8.41381e-05	AT5G43060.1	Granulin repeat cysteine protease family protein
m.110570	5.99	12.44	6.47	6.73274e-05	none	none
m.110826	3.2	0.48	0.98	0.000325637	AT5G38960.1	RmlC-like cupins superfamily protein
m.110900	5.5	7.74	15.75	0.00018871	none	none
m.111082	7.91	1.91	1.07	1.433e-16	AT2G02360.1	phloem protein 2-B10
m.111086	9.25	3.12	4.78	5.30667e-06	AT1G56130.1	Leucine-rich repeat transmembrane protein kinase
m.111197	1.84	1.81	5.01	4.22833e-08	AT3G53920.1	RNApolymerase sigma-subunit C
m.11134	10.67	7.4	5.33	0.000111303	AT5G45710.1	winged-helix DNA-binding transcription factor family protein
m.111454	1.19	4.17	1.19	0.00086388	AT5G63350.1	unknown protein
m.111476	11.01	1.54	6.14	9.80686e-05	none	none
m.111517	24.92	26.27	51.92	4.45902e-06	AT5G18570.1	GTP1/OBG family protein
m.111536	22.72	12.14	10.49	1.43981e-06	AT4G39660.1	alanine:glyoxylate aminotransferase 2
m.111659	3.99	0.73	2.03	1.33728e-11	AT1G71692.1	AGAMOUS-like 12
m.111702	5.35	1.56	3.83	7.20712e-06	AT3G07720.1	Galactose oxidase/kelch repeat superfamily protein
m.111769	0.28	0.19	1.77	2.78573e-11	AT2G05160.1	CCCH-type zinc fingerfamily protein with RNA-binding domain
m.111946	4.77	2.02	3.6	0.000405528	AT3G46130.2	myb domain protein 48
m.112025	1.77	11.78	13.73	5.31994e-08	AT5G13930.1	Chalcone and stilbene synthase family protein
m.112127	23.19	11.32	17.61	4.56706e-05	none	none
m.112129	22.3	10.36	16.96	8.24387e-05	none	none
m.112206	13.12	16.75	27.95	3.10654e-08	none	none
m.112411	9.75	401.55	325.85	1.17449e-30	AT4G22756.1	sterol C4-methyl oxidase 1-2
m.112413	6.35	227.32	177.71	4.63769e-28	none	none
m.112735	8.45	11.07	5.26	4.24157e-05	AT1G53210.1	sodium/calcium exchanger family protein / calcium-binding EF hand family protein
m.112752	2.83	3.1	6.85	5.02374e-05	AT2G36690.1	2-oxoglutarate (2OG) and Fe(II)-dependent oxygenase superfamily protein
m.112873	1.95	4.23	4.4	0.000189115	AT1G03220.1	Eukaryotic aspartyl protease family protein
m.11307	1.15	4.59	1.08	1.30328e-07	AT5G50360.1	unknown protein
m.11309	2.34	10.71	2.19	0.000201218	none	none
m.113135	1.94	0.62	0.96	0.000150446	AT2G36840.1	ACT-like superfamily protein
m.113346	14.84	36.69	29.49	8.35507e-07	none	none
m.113513	1.74	0.47	0.82	2.21434e-08	none	none
m.113515	2.25	0.54	0.79	0.000990894	AT5G06510.1	nuclear factor Y, subunit A10
m.113581	35.57	10.75	16.74	3.57669e-07	none	none
m.113628	4.2	0.25	1.99	7.74361e-08	AT1G02260.1	Divalent ion symporter
m.113705	1.47	0.15	0.48	7.94738e-06	none	none
m.113733	6.09	18.89	10.94	2.09423e-18	none	none
m.113777	0.93	14.06	13.18	5.77263e-29	none	none
m.114268	19.32	11.64	8.09	8.21105e-08	AT1G80940.1	unknown protein
m.114269	24.43	14.74	10.32	3.00956e-10	AT1G80940.1	unknown protein
m.114439	17.52	6.86	14.42	2.96167e-11	none	none
m.114732	3.27	6.15	9.02	7.349e-06	AT2G26340.2	unknown protein
m.114828	13.49	5.9	7.54	9.59343e-09	none	none
m.115075	10.71	11.76	2.57	2.36826e-10	AT3G49680.2	branched-chain aminotransferase 3
m.115077	9.69	8.87	1.41	1.00887e-23	AT3G49680.2	branched-chain aminotransferase 3
m.115306	52.79	73.22	31.72	9.91969e-11	none	none
m.115565	7.46	2.31	10.54	1.59286e-15	AT1G32900.1	UDP-Glycosyltransferase superfamily protein
m.115606	2.96	2.95	6.59	0.00063378	AT2G29900.1	Presenilin-2
m.115671	2.28	0.38	0.92	1.79692e-05	AT3G47570.1	Leucine-rich repeat protein kinase family protein
m.11572	32.5	83.9	30.03	7.14697e-16	none	none
m.115729	2.85	6.59	8.37	9.39501e-19	AT5G01360.1	Plant protein of unknown function (DUF828)
m.11580	63.2	139.16	50.01	1.65138e-18	AT1G42970.1	glyceraldehyde-3-phosphate dehydrogenase B subunit
m.11586	71.77	152.09	59.76	1.37185e-12	AT1G42970.1	glyceraldehyde-3-phosphate dehydrogenase B subunit
m.116340	8.81	3	3.18	8.33943e-07	none	none
m.116402	7.99	12.03	5.06	3.55907e-10	AT2G04039.1	unknown protein
m.1165	8.8	1.74	3.21	2.79584e-09	none	none
m.116768	4.56	14.08	19.16	1.79683e-25	AT3G47860.1	chloroplastic lipocalin
m.116925	3.65	12.38	5.55	0.000264417	AT5G13170.1	senescence-associated gene 29
m.116930	1.29	3.37	2.02	0.000960628	AT3G48740.1	Nodulin MtN3 family protein
m.116957	0.69	5.56	1.85	2.74228e-15	AT5G59880.1	actin depolymerizing factor 3
m.117141	55.94	150.15	166.62	4.70532e-22	none	none
m.117158	12.75	5.29	13	2.43336e-07	AT5G05340.1	Peroxidase superfamily protein
m.117215	3.79	2.35	5.25	4.997e-05	none	none
m.117228	1.6	1.4	3.65	2.65376e-05	AT5G06690.1	WCRKC thioredoxin 1
m.117426	38.53	8.61	22.56	7.74476e-09	none	none
m.1176	6.11	14.07	10.68	0.000185702	AT5G23960.2	terpene synthase 21
m.117613	4.71	12.35	11.95	6.64542e-05	AT5G37360.1	unknown protein
m.117689	61.46	96.54	37.37	1.6973e-07	AT1G62180.1	5'adenylylphosphosulfate reductase 2
m.117981	11	6.73	14.83	0.000370021	AT3G48890.1	membrane-associated progesterone binding protein 3
m.117984	13.36	7.9	18.79	6.1351e-05	AT3G48890.1	membrane-associated progesterone binding protein 3
m.117993	5.44	3.53	7.89	2.35278e-05	AT1G18590.1	sulfotransferase 17
m.118231	6.53	8.2	3.26	3.63013e-05	AT5G52640.1	heat shock protein 90.1
m.118278	1.08	0.92	3.58	5.62493e-08	AT5G56840.1	myb-like transcription factor family protein
m.118288	2.73	0.82	0.85	4.42299e-05	none	none
m.118291	1.31	3.69	4.07	0.000877177	AT1G35720.1	annexin 1
m.118327	8.81	2.18	4.06	6.71508e-07	AT5G45100.2	SBP (S-ribonuclease binding protein) family protein
m.118453	4.73	9.39	2.59	3.80591e-06	AT4G20970.1	basic helix-loop-helix (bHLH) DNA-binding superfamily protein
m.118624	7.63	18.25	3.78	5.32726e-06	AT5G06760.1	Late Embryogenesis Abundant 4-5
m.118813	5.34	2	3.28	9.44739e-05	AT3G08910.1	DNAJ heat shock family protein
m.119042	1.99	0.3	0.92	2.70433e-08	AT5G06839.1	bZIP transcription factor family protein
m.119182	11.05	3.1	4.89	2.87407e-06	AT1G74110.1	cytochrome P450, family 78, subfamily A, polypeptide 10
m.119354	4.05	0.24	2	5.49298e-06	AT5G20480.1	EF-TU receptor
m.119491	3.96	3.43	7.33	1.09864e-05	AT1G32900.1	UDP-Glycosyltransferase superfamily protein
m.11950	0.4	4.02	3.58	7.23148e-07	none	none
m.119514	1.73	1.54	3.92	1.2689e-05	AT5G15140.1	Galactose mutarotase-like superfamily protein
m.119600	6.82	17	11.17	4.33069e-12	AT5G62530.1	aldehyde dehydrogenase 12A1
m.119603	1.25	0.92	3.02	5.87087e-07	AT2G29670.1	Tetratricopeptide repeat (TPR)-like superfamily protein
m.119624	110.79	223.12	83.03	1.91098e-17	none	none
m.119670	0.7	0.43	1.65	0.000501619	AT5G62990.1	Ubiquitin carboxyl-terminal hydrolase family protein
m.119672	9.98	6.06	4.43	7.99155e-06	AT4G19660.1	NPR1-like protein 4
m.119719	10.52	2.61	19.31	5.23527e-24	none	none
m.119789	2.79	0.82	0.73	3.3796e-05	none	none
m.119861	13.96	7.05	5.6	1.05611e-05	AT3G47570.1	Leucine-rich repeat protein kinase family protein
m.119873	0.51	0.31	1.4	1.5759e-05	ATMG00850.1	DNA/RNA polymerases superfamily protein
m.119880	1.17	0.61	2.26	2.37934e-05	none	none
m.120025	5.28	1.53	2.01	5.14881e-07	AT5G09410.3	ethylene induced calmodulin binding protein
m.120255	2.3	2.53	6.07	0.000507824	AT3G22370.1	alternative oxidase 1A
m.120290	1.57	1.07	0.56	0.000760283	AT4G25770.1	alpha/beta-Hydrolases superfamily protein
m.120379	34.77	6.32	8.6	1.78803e-27	none	none
m.120415	20.1	12.67	35.13	2.20306e-05	AT5G02560.1	histone H2A 12
m.120448	3.39	2.25	1.2	0.000634899	AT1G04970.1	lipid-binding serum glycoprotein family protein
m.120594	1.71	4.81	4.96	0.000319819	AT5G44640.1	beta glucosidase 13
m.120598	1.49	4.67	4.55	2.34381e-06	none	none
m.120599	1.87	5.04	5.03	8.72797e-05	AT5G44640.1	beta glucosidase 13
m.120694	0.55	0.18	1.89	1.93066e-09	AT5G01520.2	RING/U-box superfamily protein
m.120698	31.17	37.44	97.37	6.4317e-08	none	none
m.120881	7.21	1.99	11.42	1.29664e-09	AT5G60710.1	Zinc finger (C3HC4-type RING finger) family protein
m.120995	8.67	22.58	14.52	5.44596e-06	AT5G53490.2	Tetratricopeptide repeat (TPR)-like superfamily protein
m.120998	3.74	0.76	3.29	0.000184121	none	none
m.121043	25.55	19.1	7.82	1.14051e-06	AT5G56840.1	myb-like transcription factor family protein
m.121215	5.68	1.51	3.2	9.94984e-05	none	none
m.121244	3.91	5.6	7.93	0.000298083	AT5G11420.1	Protein of unknown function, DUF642
m.121529	3.38	2.06	4.99	0.000201736	AT4G18640.1	Leucine-rich repeat protein kinase family protein
m.121575	516.77	1307.98	1260.88	1.96373e-16	AT3G50820.1	photosystem II subunit O-2
m.121805	34.05	29.74	60.22	5.07655e-08	AT5G14460.1	Pseudouridine synthase family protein
m.121824	7.93	15.73	24.17	1.50114e-15	AT5G07290.1	MEI2-like 4
m.121886	8.12	12.91	28.64	6.32264e-11	AT4G24530.1	O-fucosyltransferase family protein
m.121913	412.65	554.88	999.31	7.27238e-12	AT3G23810.1	S-adenosyl-l-homocysteine (SAH) hydrolase 2
m.121959	21.28	8.65	14.35	1.27686e-08	AT3G05500.1	Rubber elongation factor protein (REF)
m.121961	18.18	8.23	12.75	6.2579e-06	AT3G05500.1	Rubber elongation factor protein (REF)
m.122232	3.15	9.49	5.98	1.11714e-16	none	none
m.122290	4.72	4.49	9.69	0.000668494	AT1G75500.2	Walls Are Thin 1
m.122317	13.53	6.36	5.31	3.79424e-07	AT2G42280.1	basic helix-loop-helix (bHLH) DNA-binding superfamily protein
m.122590	5.15	2.26	3.82	0.000163576	AT3G03800.1	syntaxin of plants 131
m.122907	0.96	3.84	3.38	8.23693e-06	AT2G41190.1	Transmembrane amino acid transporter family protein
m.122966	1.21	2.42	3.23	0.000175312	AT3G57540.1	Remorin family protein
m.122970	202.77	930.13	1556.33	3.98549e-43	AT1G48600.2	S-adenosyl-L-methionine-dependent methyltransferases superfamily protein
m.123017	0.74	3.21	3.66	3.8326e-10	AT2G39855.2	unknown protein
m.123099	11.97	2.31	11.36	3.43739e-14	AT4G37870.1	phosphoenolpyruvate carboxykinase 1
m.123211	1.52	0.41	0.91	0.000941975	AT5G18130.1	unknown protein
m.123212	1.55	0.27	1.08	0.00020161	AT5G18130.1	unknown protein
m.123214	1.09	0.29	0.77	0.000308371	AT5G18130.1	unknown protein
m.123215	1.41	0.28	0.77	1.00451e-06	AT5G18130.1	unknown protein
m.123299	20.43	7.25	12.99	2.35141e-08	none	none
m.123441	5.38	1.96	2.5	1.08823e-05	AT3G50120.1	Plant protein of unknown function (DUF247)
m.123553	1.56	5.15	4.45	6.91553e-06	AT2G03500.1	Homeodomain-like superfamily protein
m.123917	2.1	1.99	5.77	5.41458e-06	AT1G68920.1	basic helix-loop-helix (bHLH) DNA-binding superfamily protein
m.12395	0.73	2.87	0.87	0.00010533	AT5G21100.1	Plant L-ascorbate oxidase
m.12397	1.11	3.52	1.41	2.34161e-05	none	none
m.124239	3.56	1.17	2.11	2.07271e-05	AT1G19230.1	Riboflavin synthase-like superfamily protein
m.12441	0.12	2	0.15	6.92374e-07	AT5G44310.2	Late embryogenesis abundant protein (LEA) family protein
m.124492	12.07	11.73	23.48	1.50056e-06	AT4G18700.1	CBL-interacting protein kinase 12
m.124634	0.32	1.98	1.22	6.50357e-08	AT1G43710.1	Pyridoxal phosphate (PLP)-dependent transferases superfamily protein
m.125259	1.64	0.32	0.39	2.27493e-09	AT3G63470.1	serine carboxypeptidase-like 40
m.125666	3.27	1.48	1.36	3.72732e-06	AT3G47570.1	Leucine-rich repeat protein kinase family protein
m.125679	19.82	21.38	9.96	1.37196e-06	AT1G64890.1	Major facilitator superfamily protein
m.126145	17.13	37.01	26.59	1.05236e-11	none	none
m.126313	1.67	0.33	0.58	6.39693e-06	AT2G19130.1	S-locus lectin protein kinase family protein
m.126361	1.85	1.9	5.96	6.37697e-07	none	none
m.126407	6.05	13.23	20.64	3.64085e-16	AT5G51820.1	phosphoglucomutase
m.126645	0.89	0.78	9.34	1.33963e-62	AT1G19250.1	flavin-dependent monooxygenase 1
m.126647	0.34	0.36	3.33	2.67313e-29	AT4G22970.1	homolog of separase
m.126694	1.46	3.43	5.67	5.99659e-08	none	none
m.126875	15.88	10.06	7.88	5.79997e-06	AT1G47240.1	NRAMP metal ion transporter 2
m.127074	3.45	7.3	5.21	0.000357243	AT4G09010.1	ascorbate peroxidase 4
m.127213	78.01	167.48	133.69	1.58727e-09	AT4G21280.1	photosystem II subunit QA
m.127257	10.33	4.89	6.7	8.09571e-05	AT5G08120.1	movement protein binding protein 2C
m.127459	1.26	9.8	6.16	0.000765871	AT3G43740.1	Leucine-rich repeat (LRR) family protein
m.12764	15.57	4.92	8.42	3.05993e-24	AT1G74320.1	Protein kinase superfamily protein
m.12772	14.38	4.82	7.77	1.19966e-22	AT1G74320.1	Protein kinase superfamily protein
m.128069	5.96	2.16	5.27	0.000957612	AT4G30420.1	nodulin MtN21 /EamA-like transporter family protein
m.128090	16.56	31.71	7.19	1.7493e-12	none	none
m.128264	1.95	5.59	5.84	1.12134e-05	AT4G19710.2	aspartate kinase-homoserine dehydrogenase ii
m.128312	7.13	4.1	17.42	1.70159e-18	AT3G53810.1	Concanavalin A-like lectin protein kinase family protein
m.128460	2.28	0.33	1.29	1.03691e-10	AT1G21230.1	wall associated kinase 5
m.128662	8.77	9.93	20.11	0.000539987	AT5G61380.1	CCT motif -containing response regulator protein
m.128712	19.65	36.01	67.8	3.65385e-23	AT5G04850.2	SNF7 family protein
m.128963	57.22	33.14	26.31	4.53139e-05	AT3G13040.2	myb-like HTH transcriptional regulator family protein
m.128971	0.2	1.45	2.4	9.45296e-23	AT3G56970.1	basic helix-loop-helix (bHLH) DNA-binding superfamily protein
m.129366	2.71	1.11	3.19	0.000293789	none	none
m.129565	24.76	49.71	59.62	6.90958e-16	AT1G03630.1	protochlorophyllide oxidoreductase C
m.129716	3.79	5.11	11.95	1.03012e-06	none	none
m.129768	1.84	15.61	3.73	6.60154e-10	none	none
m.129980	3.24	10.29	5.45	3.75569e-06	AT1G60190.1	ARM repeat superfamily protein
m.130361	5.96	2.95	4.27	0.000652423	none	none
m.130574	3.91	4.78	1.41	1.26937e-14	AT1G19715.1	Mannose-binding lectin superfamily protein
m.130693	28.2	16.93	9.61	4.31107e-09	AT2G27820.1	prephenate dehydratase 1
m.1309	217.81	411.45	442.56	9.85546e-06	none	none
m.130954	3.02	15.08	4.88	2.30695e-05	AT1G72770.2	HYPERSENSITIVE TO ABA1
m.131294	3.84	1.67	1.21	2.49343e-05	AT4G13780.1	methionine--tRNA ligase, putative / methionyl-tRNA synthetase, putative / MetRS, putative
m.131699	9.43	12.53	5.6	1.98178e-07	AT4G38225.3	unknown protein
m.13187	2.05	0.7	0.84	6.71677e-05	AT3G04220.1	Disease resistance protein (TIR-NBS-LRR class) family
m.132115	8.77	10.05	4.2	1.96866e-10	AT1G17050.1	solanesyl diphosphate synthase 2
m.132184	3.73	0.24	0.51	2.03249e-05	AT5G38710.1	Methylenetetrahydrofolate reductase family protein
m.132352	2.15	1.33	15.78	3.43724e-54	AT5G24470.1	pseudo-response regulator 5
m.132354	2	1.35	16.93	3.19636e-60	AT5G24470.1	pseudo-response regulator 5
m.132421	1.65	1.46	4.15	4.53233e-08	none	none
m.132455	27.94	42.2	14.23	2.24781e-12	AT5G46800.1	Mitochondrial substrate carrier family protein
m.132573	4.14	1.07	1.99	0.000331424	AT1G79620.1	Leucine-rich repeat protein kinase family protein
m.13258	7.87	14.18	5.78	2.53102e-09	AT1G74310.1	heat shock protein 101
m.132756	2.66	0.98	1.97	0.000608253	AT2G46550.2	unknown protein
m.132808	58.7	120.87	107.07	2.45126e-12	AT1G74920.2	aldehyde dehydrogenase 10A8
m.133078	1.47	1.33	4.14	3.37055e-05	AT5G51550.1	EXORDIUM like 3
m.133145	3.89	6.66	11.05	1.88322e-10	AT1G60140.1	trehalose phosphate synthase
m.133168	9.21	6.12	15.42	7.97192e-14	AT1G43640.1	tubby like protein 5
m.133170	4.97	4.25	9.32	1.62905e-05	AT4G25340.2	FK506 BINDING PROTEIN 53
m.133346	3.74	10.68	25.65	5.6277e-14	none	none
m.133419	5.66	1.5	1.19	3.38006e-16	AT5G64550.1	loricrin-related
m.133464	4.32	0.71	2.21	2.61457e-05	AT4G11290.1	Peroxidase superfamily protein
m.133572	3.77	1.4	2.23	0.000434611	AT5G49690.1	UDP-Glycosyltransferase superfamily protein
m.133780	4.58	5.91	1.97	1.85532e-05	AT3G29575.1	ABI five binding protein 3
m.133803	3.09	1.07	6.61	7.78878e-05	AT1G72200.1	RING/U-box superfamily protein
m.134398	0.39	0.22	2.28	2.72013e-11	AT1G71000.1	Chaperone DnaJ-domain superfamily protein
m.134465	4.4	2.04	2.04	0.000140074	AT4G26090.1	NB-ARC domain-containing disease resistance protein
m.134595	1.82	0.79	1.14	3.72825e-05	none	none
m.134632	8.39	3.6	5.52	8.71225e-06	AT3G46290.1	hercules receptor kinase 1
m.134690	4.3	37.78	40.98	3.48123e-71	AT3G55610.1	delta 1-pyrroline-5-carboxylate synthase 2
m.134905	0.83	1.87	3.76	1.23001e-13	AT5G47560.1	tonoplast dicarboxylate transporter
m.134921	0.25	1.39	1.84	0.000856823	none	none
m.135202	0.75	2.38	2.62	2.72289e-06	AT1G22540.1	Major facilitator superfamily protein
m.13542	50.75	80.15	35.77	1.41793e-13	AT3G60160.1	multidrug resistance-associated protein 9
m.135598	36.94	63.27	30.56	1.20529e-06	none	none
m.135953	17.67	9.44	8.2	4.97561e-06	AT1G51200.4	A20/AN1-like zinc finger family protein
m.135961	2.55	0.69	4.05	1.5438e-10	AT1G56300.1	Chaperone DnaJ-domain superfamily protein
m.136315	4.55	1.31	2.03	1.21043e-07	AT4G32300.1	S-domain-2 5
m.136391	35.05	57.26	28.42	2.08894e-09	AT1G16540.1	molybdenum cofactor sulfurase (LOS5) (ABA3)
m.136450	5.1	4.8	20.45	2.83119e-35	none	none
m.13658	6.92	12.6	4.35	8.36312e-10	none	none
m.136767	0.28	0.35	2.32	0.000290047	AT1G56430.1	nicotianamine synthase 4
m.136772	0.07	0.32	2.03	0.000849256	AT1G56430.1	nicotianamine synthase 4
m.137575	2.6	2.03	5.3	0.000146195	AT1G31770.1	ATP-binding cassette 14
m.137638	183.76	273.3	123.47	2.65944e-05	none	none
m.137935	2.39	0.66	2.1	1.47763e-07	AT3G07040.1	NB-ARC domain-containing disease resistance protein
m.137939	2.17	1.42	2.99	0.00078476	AT1G27480.1	alpha/beta-Hydrolases superfamily protein
m.138034	2.5	0.92	0.83	1.49994e-10	AT2G41560.1	autoinhibited Ca(2+)-ATPase, isoform 4
m.13819	4.29	6	2.71	0.000267541	AT3G19900.1	unknown protein
m.138392	2.35	4.8	3.38	1.10176e-05	AT3G01180.1	starch synthase 2
m.138451	0.71	2.46	3.71	1.07598e-15	none	none
m.138465	2.77	1.03	1.1	0.000109014	none	none
m.138471	2.3	0.73	1.07	0.000249904	none	none
m.138476	10.26	3.64	4.1	4.24775e-05	AT4G02830.2	unknown protein
m.138480	5.87	2.02	2.9	5.44601e-10	AT4G02830.2	unknown protein
m.138646	0.89	4.48	2.08	7.25895e-12	AT1G69780.1	Homeobox-leucine zipper protein family
m.138687	2.7	2.06	7.38	2.88828e-09	none	none
m.13872	0.75	1.04	2.28	0.000445368	AT3G54500.4	unknown protein
m.139001	4.12	0.75	3.46	1.02142e-12	none	none
m.139110	0.88	1.15	3.09	6.03384e-05	AT3G54500.4	unknown protein
m.139429	3.65	2.74	1.56	0.000200358	AT4G25030.1	unknown protein
m.139812	0.63	1.96	3.86	2.04687e-13	none	none
m.140048	38.7	24.93	9.65	5.44063e-06	none	none
m.140196	3.59	4.44	25.55	2.48741e-42	AT4G19170.1	nine-cis-epoxycarotenoid dioxygenase 4
m.140373	5.1	1.7	1.63	1.94693e-07	AT4G29130.1	hexokinase 1
m.140413	4.82	8.75	34.04	2.21002e-29	AT5G67030.1	zeaxanthin epoxidase (ZEP) (ABA1)
m.140466	3.27	7.08	6.08	6.11551e-05	AT1G21250.1	cell wall-associated kinase
m.140653	26.36	22.07	12.86	4.45245e-06	AT1G27070.1	5'-AMP-activated protein kinase-related
m.141026	1.35	2.08	0.72	0.000640252	AT2G37980.1	O-fucosyltransferase family protein
m.141152	1.53	0.3	0.67	1.73183e-07	AT5G44640.1	beta glucosidase 13
m.141491	2.45	3.96	7.77	1.76792e-05	AT4G36680.1	Tetratricopeptide repeat (TPR)-like superfamily protein
m.142081	17.36	5.56	1.53	1.54429e-07	none	none
m.142487	38.4	83.44	100.6	2.84606e-14	none	none
m.143046	2.06	2.34	5.53	8.45899e-08	AT5G17790.1	zinc finger (Ran-binding) family protein
m.143056	1.96	2.54	5.55	0.000432362	AT5G17790.1	zinc finger (Ran-binding) family protein
m.143224	2.31	3.31	0.29	1.16678e-36	AT1G18330.1	Homeodomain-like superfamily protein
m.143564	6.11	1.82	3.85	8.57454e-07	AT5G22090.2	Protein of unknown function (DUF3049)
m.143705	0.32	1.08	0.66	5.19523e-08	AT5G25880.1	NADP-malic enzyme 3
m.143709	4.84	2.19	2.04	0.000701431	AT5G06560.1	Protein of unknown function, DUF593
m.14382	7.4	14.51	23.34	4.11172e-15	AT5G07290.1	MEI2-like 4
m.143962	27.99	55.32	18.83	4.92586e-15	AT5G56030.1	heat shock protein 81-2
m.144038	8.99	2.78	2.93	1.89274e-09	AT1G76350.1	Plant regulator RWP-RK family protein
m.144373	3.5	1.47	3.34	6.50601e-05	AT2G39200.1	Seven transmembrane MLO family protein
m.144437	4.38	3	6.22	5.98721e-05	AT3G10690.1	DNA GYRASE A
m.144548	1.88	0.59	1.09	7.23715e-06	none	none
m.14466	113.59	70.56	22.87	2.54693e-08	AT3G16150.1	N-terminal nucleophile aminohydrolases (Ntn hydrolases) superfamily protein
m.144680	12.15	18.67	27.2	2.80704e-08	none	none
m.1447	16.04	115.49	121.02	1.38781e-44	none	none
m.144772	3.26	9.3	9.34	1.64487e-14	AT1G68560.1	alpha-xylosidase 1
m.145227	1.87	0.6	1.21	0.000121027	AT5G64410.1	oligopeptide transporter 4
m.145237	0.39	0.7	2.58	1.20644e-08	AT1G67120.1	ATPases;nucleotide binding;ATP binding;nucleoside-triphosphatases;transcription factor binding
m.145388	1.28	0.7	1.94	0.00086145	AT1G07620.1	GTP-binding protein Obg/CgtA
m.14585	22.08	49.12	33.16	3.44658e-14	AT4G04640.1	ATPase, F1 complex, gamma subunit protein
m.145870	8.39	3.41	4	6.45496e-05	AT5G09220.1	amino acid permease 2
m.146197	3.93	6.63	10.11	1.35223e-05	none	none
m.146205	21.42	47.44	34.09	9.74993e-14	AT5G57110.2	autoinhibited Ca2+ -ATPase, isoform 8
m.146475	5.08	5.71	1.65	7.29224e-10	none	none
m.146570	29.48	14.68	12.79	3.31451e-05	AT1G59750.4	auxin response factor 1
m.14664	6.12	1.9	2.79	6.25694e-10	none	none
m.146829	5.55	14.1	11.13	3.93813e-11	AT4G28080.1	Tetratricopeptide repeat (TPR)-like superfamily protein
m.147156	0.95	3.95	2.98	4.03375e-11	AT5G64550.1	loricrin-related
m.147161	0.93	3.72	2.76	1.21624e-08	none	none
m.14740	38.54	74.15	100.14	1.23093e-07	AT2G29630.3	thiaminC
m.147411	5.59	6.61	12.34	1.45318e-07	none	none
m.147692	7.23	3.21	4.47	8.02154e-10	AT3G02850.1	STELAR K+ outward rectifier
m.147885	18.16	26.4	12.79	4.0806e-06	AT1G15980.1	NDH-dependent cyclic electron flow 1
m.148170	36.69	23.94	48.85	0.000497296	AT5G64620.1	cell wall / vacuolar inhibitor of fructosidase 2
m.148535	2.18	2	4.35	0.000437891	AT4G31210.1	DNA topoisomerase, type IA, core
m.148689	0.99	0.43	1.35	8.25049e-05	AT1G07650.1	Leucine-rich repeat transmembrane protein kinase
m.149428	3.16	2.02	5.86	6.12055e-14	AT4G10170.1	SNARE-like superfamily protein
m.149582	3.98	1.07	2.44	6.43766e-05	AT3G25490.1	Protein kinase family protein
m.149584	4.44	1.89	2.38	0.00068483	AT1G63640.1	P-loop nucleoside triphosphate hydrolases superfamily protein with CH (Calponin Homology) domain
m.149710	8.12	4.39	2.95	4.29658e-11	AT2G47800.1	multidrug resistance-associated protein 4
m.150021	1.36	1.69	3.79	0.000212758	AT3G18110.1	Pentatricopeptide repeat (PPR) superfamily protein
m.150055	1.17	0.36	0.51	9.04702e-05	none	none
m.150760	3.31	2.87	6.06	4.49047e-06	AT4G27010.1	unknown protein
m.150834	4.86	3.91	8.13	1.27385e-06	none	none
m.151061	3.49	0.01	0.57	0.000655652	AT3G42170.1	BED zinc finger ;hAT family dimerisation domain
m.151085	2.64	0.01	0.21	5.71123e-05	AT3G42170.1	BED zinc finger ;hAT family dimerisation domain
m.151087	2.11	0.13	0.41	0.000134656	AT1G21360.1	glycolipid transfer protein 2
m.151210	3.96	1.01	2.51	0.000911381	none	none
m.151286	0.11	1.35	0.49	1.70376e-05	AT2G36640.1	embryonic cell protein 63
m.151413	0.1	2.77	0.45	8.5842e-06	AT1G72100.1	late embryogenesis abundant domain-containing protein / LEA domain-containing protein
m.151438	5.47	0.66	1.57	4.27616e-06	none	none
m.151477	3.9	0.93	1.29	8.5519e-05	none	none
m.151620	5.02	21.78	16.34	1.15092e-08	AT1G08050.1	Zinc finger (C3HC4-type RING finger) family protein
m.152122	23.21	59.28	65.22	4.81096e-11	none	none
m.152250	0.01	8.07	2.45	6.67312e-12	none	none
m.152251	4.3	3.85	1.45	2.7384e-06	AT3G57230.1	AGAMOUS-like 16
m.152417	2.69	0.46	1.18	2.03956e-05	AT1G21360.1	glycolipid transfer protein 2
m.152446	0.34	4.08	0.35	7.48821e-05	AT3G50980.1	dehydrin xero 1
m.152687	3.11	1.25	1.27	1.34981e-05	none	none
m.153107	2.64	4.14	7.02	0.000297338	AT3G09220.1	laccase 7
m.153281	0.15	10.64	26.19	2.94121e-71	AT3G12500.1	basic chitinase
m.153292	157.35	258.37	109.5	1.8534e-07	AT1G32470.1	Single hybrid motif superfamily protein
m.153321	9.16	6.33	19.25	1.31495e-10	AT3G57040.1	response regulator 9
m.153422	3.79	1.65	1.36	0.000114562	AT1G16670.1	Protein kinase superfamily protein
m.153707	0.25	1.23	3.06	2.33576e-05	none	none
m.153716	10.62	4.6	6.79	2.5513e-05	AT2G32210.1	unknown protein
m.153779	8.35	0.01	1.72	8.27946e-14	AT1G08090.1	nitrate transporter 2:1
m.153888	4.71	8.13	10.11	0.000132264	AT3G60240.4	eukaryotic translation initiation factor 4G
m.153965	28.62	9.66	8.26	3.00518e-16	AT2G29970.1	Double Clp-N motif-containing P-loop nucleoside triphosphate hydrolases superfamily protein
m.154055	6.67	2.85	3.27	3.80064e-05	AT5G19740.1	Peptidase M28 family protein
m.154062	5.13	1.76	4.41	0.000128226	AT2G02390.1	glutathione S-transferase zeta 1
m.154219	12.32	17.86	7.22	1.36373e-06	AT2G46820.2	photosystem I P subunit
m.154293	3.01	4	6.03	0.000275252	AT3G27010.1	TEOSINTE BRANCHED 1, cycloidea, PCF (TCP)-domain family protein 20
m.154333	6.16	0.85	3.01	2.68888e-05	AT5G19890.1	Peroxidase superfamily protein
m.154368	11.67	4.16	6.18	0.000106474	none	none
m.154470	1.95	18.49	2.37	3.68419e-33	AT3G15670.1	Late embryogenesis abundant protein (LEA) family protein
m.154751	1.73	0.59	3.19	0.00038475	AT2G23620.1	methyl esterase 1
m.154851	25.98	6.45	9.12	3.91128e-16	none	none
m.155010	4.93	2.86	11.55	6.42643e-14	AT3G57040.1	response regulator 9
m.155035	3.45	1.03	1.72	2.6716e-05	AT2G45130.1	SPX domain gene 3
m.155238	8.79	41.17	11.92	6.51715e-10	AT3G15670.1	Late embryogenesis abundant protein (LEA) family protein
m.155246	2.24	6.39	1.88	0.000266088	AT1G52690.2	Late embryogenesis abundant protein (LEA) family protein
m.155292	2.68	7.04	2.28	0.000753927	AT5G50360.1	unknown protein
m.155459	10.47	7.9	21.26	8.07245e-08	AT3G24520.1	heat shock transcription factor C1
m.155499	14.36	29.32	24.78	2.17426e-06	AT1G60550.1	enoyl-CoA hydratase/isomerase D
m.155516	2.13	0.74	2.87	1.66575e-12	AT1G32450.1	nitrate transporter 1.5
m.155659	25.61	38.43	14.96	4.75565e-07	AT2G39470.3	PsbP-like protein 2
m.155680	67.55	26.16	31.51	2.76221e-06	AT3G48940.1	Remorin family protein
m.155751	4.24	4.39	11.15	1.0148e-06	AT3G03990.1	alpha/beta-Hydrolases superfamily protein
m.155808	2.84	1.87	11.73	7.02776e-36	AT5G58380.1	SOS3-interacting protein 1
m.155879	2.52	5.84	5.13	2.67931e-05	AT1G19670.1	chlorophyllase 1
m.155896	31.21	94.27	88.93	0.000497678	none	none
m.155901	6.1	21.01	12.97	4.37875e-08	none	none
m.155921	1.75	6.34	13.67	0.000526909	AT4G16260.1	Glycosyl hydrolase superfamily protein
m.156002	10.16	25.38	25.84	6.20319e-12	none	none
m.156009	26.91	86.7	79.53	6.15367e-13	AT2G39050.1	hydroxyproline-rich glycoprotein family protein
m.156018	13.83	27.41	27.96	7.87487e-05	none	none
m.156489	20.1	26.52	41.07	3.96964e-05	AT3G01280.1	voltage dependent anion channel 1
m.156534	2.14	0.25	0.92	4.64606e-07	none	none
m.156536	2.67	0.39	0.91	4.38756e-06	AT4G13480.1	myb domain protein 79
m.156576	2.4	5.23	4.08	0.000873243	AT3G49200.1	O-acyltransferase (WSD1-like) family protein
m.156582	3.34	7.13	4.97	2.9296e-05	AT3G49210.1	O-acyltransferase (WSD1-like) family protein
m.156869	7.34	2.46	7.57	1.12751e-05	AT4G23150.1	cysteine-rich RLK (RECEPTOR-like protein kinase) 7
m.156903	3.56	5.25	1.91	1.06986e-05	AT1G53210.1	sodium/calcium exchanger family protein / calcium-binding EF hand family protein
m.156970	1.2	8.15	1	7.67528e-09	AT5G59880.1	actin depolymerizing factor 3
m.157031	26.69	38.22	17.85	1.31947e-06	AT1G18730.2	NDH dependent flow 6
m.157433	7.62	12.19	19.44	6.54773e-09	AT4G09040.1	RNA-binding (RRM/RBD/RNP motifs) family protein
m.157459	19.16	9.39	11.75	2.85073e-09	none	none
m.157829	34.36	10.87	18.01	1.28978e-09	none	none
m.157831	14.33	3.63	3.75	1.51011e-05	none	none
m.158009	22.58	19.81	42.99	4.80659e-07	AT3G15000.1	cobalt ion binding
m.158014	2.83	1.81	4.84	1.04959e-07	AT5G05580.2	fatty acid desaturase 8
m.158022	4.1	2.36	6.31	8.10894e-07	none	none
m.158055	3.26	1.85	5.49	0.000790234	AT3G11170.1	fatty acid desaturase 7
m.158150	0.71	1	3.22	0.000101667	AT3G16360.2	HPT phosphotransmitter 4
m.158167	17.75	3.32	6.54	1.9377e-16	none	none
m.158200	2.07	2.6	4.41	0.00022648	AT1G12040.1	leucine-rich repeat/extensin 1
m.158216	3.05	5.26	6.7	3.91365e-05	none	none
m.158354	7.91	3.05	10.01	1.10979e-08	AT1G22400.1	UDP-Glycosyltransferase superfamily protein
m.158359	16.78	6.01	28.8	5.93487e-09	AT1G22400.1	UDP-Glycosyltransferase superfamily protein
m.158391	0.1	1.2	1.88	6.12739e-05	AT1G25550.1	myb-like transcription factor family protein
m.158705	1.77	0.73	5.75	1.08972e-06	AT4G14540.1	nuclear factor Y, subunit B3
m.158724	1.74	1.17	4.06	3.82344e-09	AT5G18840.1	Major facilitator superfamily protein
m.158744	26.79	34.27	14.37	6.13155e-13	AT1G20020.2	ferredoxin-NADP(+)-oxidoreductase 2
m.158745	34.08	52.6	22.73	7.78173e-09	AT1G20020.2	ferredoxin-NADP(+)-oxidoreductase 2
m.158746	45.12	65.4	29.64	1.07354e-09	AT1G20020.2	ferredoxin-NADP(+)-oxidoreductase 2
m.158857	22.39	28.95	11.94	7.22992e-09	AT2G24270.3	aldehyde dehydrogenase 11A3
m.15902	2.92	6.16	7.99	6.96869e-05	none	none
m.159065	1.96	5.57	6.11	1.997e-06	AT1G35720.1	annexin 1
m.159151	0.27	3.09	3.73	8.23916e-16	AT3G56970.1	basic helix-loop-helix (bHLH) DNA-binding superfamily protein
m.159180	3.45	2.8	6.41	0.000207998	AT2G36950.1	Heavy metal transport/detoxification superfamily protein
m.159200	38.39	15.5	14.1	0.000177486	none	none
m.159304	0.04	1.91	3.11	2.41485e-14	AT2G26560.1	phospholipase A 2A
m.159447	11.88	8.18	21.61	6.36993e-08	AT3G14900.1	unknown protein
m.159491	0.53	2.68	1.13	5.97033e-08	AT1G71250.1	GDSL-like Lipase/Acylhydrolase superfamily protein
m.159577	21.6	54.36	29.45	4.16501e-05	AT2G46680.1	homeobox 7
m.159655	7.52	4.61	12.03	1.0283e-10	AT5G42900.1	cold regulated gene 27
m.15981	4.26	4.96	13.72	4.54864e-07	AT1G78160.1	pumilio 7
m.159824	1.54	1.04	4.05	4.82235e-15	none	none
m.159896	30.19	12.8	13.73	1.73367e-05	AT5G13930.1	Chalcone and stilbene synthase family protein
m.159900	10.94	4.25	6.42	5.34e-10	AT2G24430.1	NAC domain containing protein 38
m.160302	4.37	7.7	9.72	7.37482e-05	AT5G63470.1	nuclear factor Y, subunit C4
m.160466	3.53	9.58	4.13	2.22813e-05	AT4G02280.1	sucrose synthase 3
m.160581	0.88	2.11	2.33	0.000827485	AT2G16700.1	actin depolymerizing factor 5
m.160836	3.21	1.91	9.61	5.09272e-23	AT1G78600.2	light-regulated zinc finger protein 1
m.160928	59.05	124.09	43.22	2.02489e-15	AT1G42970.1	glyceraldehyde-3-phosphate dehydrogenase B subunit
m.161012	39.48	6.46	10.6	4.21993e-15	none	none
m.16140	27.24	11.98	11.18	0.0004708	none	none
m.16141	2.21	6.19	5.99	4.51736e-07	AT5G13930.1	Chalcone and stilbene synthase family protein
m.161474	28.7	61.17	63.51	3.10359e-12	AT5G24490.1	30S ribosomal protein, putative
m.16160	5.95	13.36	8.89	2.54047e-08	AT5G05390.1	laccase 12
m.16161	2.98	7.42	5.04	9.98324e-11	AT5G05390.1	laccase 12
m.16240	4.28	1.55	1.58	0.000374178	AT1G63800.1	ubiquitin-conjugating enzyme 5
m.162831	3.62	1.16	1.15	0.000361859	AT2G38090.1	Duplicated homeodomain-like superfamily protein
m.162835	5.14	2.13	1.75	4.96879e-07	AT5G61620.1	myb-like transcription factor family protein
m.162845	3.63	1.03	1.12	4.01286e-05	AT5G61620.1	myb-like transcription factor family protein
m.163039	3.62	5.62	9.95	9.60025e-09	AT5G01220.1	sulfoquinovosyldiacylglycerol 2
m.16318	4.81	1.99	3.49	9.38484e-06	AT1G65730.1	YELLOW STRIPE like 7
m.163205	29.07	21.27	10.32	3.14184e-06	AT5G56840.1	myb-like transcription factor family protein
m.163280	9.77	10.99	21.41	0.00020037	AT1G18080.1	Transducin/WD40 repeat-like superfamily protein
m.163312	5.46	11.41	10.05	0.00057341	none	none
m.163441	147.99	53.92	122.18	1.82051e-06	AT4G32940.1	gamma vacuolar processing enzyme
m.163500	4.58	2.15	3.01	0.00073371	AT1G29950.1	basic helix-loop-helix (bHLH) DNA-binding superfamily protein
m.163506	58.21	100.21	47.96	6.17935e-06	AT5G02500.2	heat shock cognate protein 70-1
m.163550	0.32	1.66	0.88	2.91569e-06	AT5G04500.1	glycosyltransferase family protein 47
m.164215	1.87	2.8	0.48	6.23295e-09	AT5G17300.1	Homeodomain-like superfamily protein
m.164311	9.92	8.12	1.62	1.11019e-14	AT5G17230.1	PHYTOENE SYNTHASE
m.164346	2.72	9.49	3.68	1.37455e-11	AT1G07430.1	highly ABA-induced PP2C gene 2
m.164646	0.25	0.54	3.44	3.08121e-09	AT5G39980.1	Tetratricopeptide repeat (TPR)-like superfamily protein
m.165140	5.39	6.93	1.9	5.56917e-16	AT3G29575.1	ABI five binding protein 3
m.165326	2.14	0.75	2.47	0.000107069	AT5G60580.3	RING/U-box superfamily protein
m.165329	1.34	0.77	2.22	0.000956303	AT5G60580.3	RING/U-box superfamily protein
m.16537	3.57	2.44	10.18	3.12535e-16	AT5G58380.1	SOS3-interacting protein 1
m.165418	5.45	2.94	6.65	4.38818e-07	AT3G53540.1	unknown protein
m.16545	4.24	2.33	6.27	8.73565e-10	AT5G58380.1	SOS3-interacting protein 1
m.165502	6.03	8.84	3.6	0.000803136	AT4G21320.1	Aldolase-type TIM barrel family protein
m.16552	8.56	5.13	13.48	7.23041e-09	AT5G58380.1	SOS3-interacting protein 1
m.165547	2.35	3.81	1.28	5.27976e-05	none	none
m.165661	18.36	15.48	36.59	4.43671e-07	none	none
m.16570	0.47	2.67	3.78	3.08847e-19	AT4G37180.1	Homeodomain-like superfamily protein
m.165786	0.76	5.82	1.81	4.31976e-05	AT2G46680.1	homeobox 7
m.165808	0.18	1.9	1.09	4.03488e-07	AT2G41190.1	Transmembrane amino acid transporter family protein
m.165979	0.28	0.26	1.04	0.000210797	AT3G59060.4	phytochrome interacting factor 3-like 6
m.166145	4.72	5.56	10.87	1.28465e-06	AT2G42750.1	DNAJ heat shock N-terminal domain-containing protein
m.166538	2.69	1.16	1.55	0.00090398	AT4G10310.1	high-affinity K+ transporter 1
m.166560	6.53	24.29	135.42	6.29189e-34	AT2G34430.1	light-harvesting chlorophyll-protein complex II subunit B1
m.166579	11.13	3.57	5.65	4.71368e-08	AT1G76690.1	12-oxophytodienoate reductase 2
m.166641	6.92	9.43	18.84	5.07741e-10	AT5G25610.1	BURP domain-containing protein
m.166645	5.26	6.03	12.61	1.06277e-07	AT5G25610.1	BURP domain-containing protein
m.166717	10.28	4.86	5.1	0.000210687	AT3G09760.1	RING/U-box superfamily protein
m.16709	3.4	5.42	2.45	3.85771e-06	AT3G14940.1	phosphoenolpyruvate carboxylase 3
m.167147	5.87	1.69	4.09	1.39168e-05	none	none
m.167168	120.27	142.48	58.5	3.4842e-16	AT2G46860.1	pyrophosphorylase 3
m.1672	30.91	17.47	11.48	2.63805e-10	none	none
m.167339	7.14	11.21	16.93	4.46778e-05	AT5G10770.1	Eukaryotic aspartyl protease family protein
m.167765	2.1	2.55	5.44	2.19685e-09	AT1G20160.2	Subtilisin-like serine endopeptidase family protein
m.167768	0.98	1.46	2.72	6.41142e-05	AT1G20160.2	Subtilisin-like serine endopeptidase family protein
m.167771	0.94	1.12	2.56	0.000602916	AT1G20160.2	Subtilisin-like serine endopeptidase family protein
m.168006	12.19	5.4	6.59	3.50411e-07	AT5G19140.2	Aluminium induced protein with YGL and LRDR motifs
m.168347	34.11	78.95	58.7	7.1956e-09	AT3G52960.1	Thioredoxin superfamily protein
m.168520	36.83	36.3	118.17	2.91239e-20	AT1G20630.1	catalase 1
m.169092	22.05	10.39	10.06	0.00034354	AT1G02260.1	Divalent ion symporter
m.169303	1.13	2.72	1.66	0.00036841	AT1G60590.1	Pectin lyase-like superfamily protein
m.169659	3.18	1.22	1.9	1.34463e-06	AT1G55760.1	BTB/POZ domain-containing protein
m.169662	7.8	2.96	4.38	1.84038e-10	AT1G55760.1	BTB/POZ domain-containing protein
m.169891	1.97	3.33	10.46	6.1237e-12	AT1G22240.1	pumilio 8
m.169895	0.82	1.1	5.38	1.0784e-10	AT1G22240.1	pumilio 8
m.169969	0.55	1.99	1.77	0.000460548	none	none
m.170803	30.75	9.15	18.24	1.97058e-19	AT4G10520.1	Subtilase family protein
m.171213	5.06	8.96	11.18	6.32938e-05	AT5G20950.1	Glycosyl hydrolase family protein
m.171215	6.12	9.3	15.38	1.40771e-12	AT5G20950.1	Glycosyl hydrolase family protein
m.171590	1.55	6.25	5.41	1.67768e-13	AT3G45140.1	lipoxygenase 2
m.172471	18.55	23.02	40.73	0.000125084	AT1G10760.1	Pyruvate phosphate dikinase, PEP/pyruvate binding domain
m.172527	1.26	3.36	3.57	6.34869e-06	AT2G37790.1	NAD(P)-linked oxidoreductase superfamily protein
m.172917	3.53	3.95	9.77	6.57105e-06	AT3G14470.1	NB-ARC domain-containing disease resistance protein
m.172943	1.59	2.88	7.84	2.51579e-05	AT5G17790.1	zinc finger (Ran-binding) family protein
m.172946	5.42	6.83	12.44	0.000254221	AT5G63420.1	RNA-metabolising metallo-beta-lactamase family protein
m.173277	14.77	4.39	9.76	1.00474e-06	none	none
m.173777	1.75	9.33	8.64	1.94706e-07	AT5G09670.2	loricrin-related
m.173796	2.64	5.86	6.39	4.76074e-09	none	none
m.173956	1.38	3.32	7.01	3.33929e-14	AT1G25550.1	myb-like transcription factor family protein
m.174448	3.29	2.9	10.92	4.5793e-25	AT5G02810.1	pseudo-response regulator 7
m.174456	0.96	0.85	3.22	1.74425e-20	AT4G10090.1	elongator protein 6
m.174463	0.9	0.85	3.45	2.35339e-24	AT4G10090.1	elongator protein 6
m.174540	1.61	1.22	5.08	3.36457e-17	none	none
m.174703	3.14	5.15	6.58	9.27453e-05	AT5G07290.1	MEI2-like 4
m.174907	1.12	0.16	0.7	2.73877e-05	AT4G18250.1	receptor serine/threonine kinase, putative
m.175162	1.49	2.28	3.21	0.00091768	AT2G18790.1	phytochrome B
m.175197	25.79	9.65	12.45	1.45192e-13	AT3G23430.1	phosphate 1
m.175415	39.04	45.55	117.33	3.1556e-16	AT1G22770.1	gigantea protein (GI)
m.175726	5.09	11.6	3.39	1.27758e-05	AT4G20970.1	basic helix-loop-helix (bHLH) DNA-binding superfamily protein
m.175773	12.24	5.39	6.19	8.51894e-05	AT4G28000.1	P-loop containing nucleoside triphosphate hydrolases superfamily protein
m.175860	12.21	8.13	18.77	1.94669e-10	AT2G35940.1	BEL1-like homeodomain 1
m.176024	3	1.44	1.44	1.66558e-05	AT3G14470.1	NB-ARC domain-containing disease resistance protein
m.176043	6.07	2.11	5.55	0.000618224	none	none
m.176271	3.09	1.32	1.71	1.3607e-05	none	none
m.176281	2.85	1.24	1.68	0.000333095	none	none
m.176695	15.5	3.67	2.87	1.6855e-22	none	none
m.176699	38.66	22.06	11.74	8.69744e-06	none	none
m.176769	3.55	7.46	6.02	3.11093e-05	AT1G37130.1	nitrate reductase 2
m.176798	3.63	7.44	6.1	6.29302e-05	AT1G37130.1	nitrate reductase 2
m.176877	1.39	1.53	3.41	0.0002514	AT4G30990.1	ARM repeat superfamily protein
m.176966	4.25	1.97	9.12	1.06557e-07	AT3G46530.1	NB-ARC domain-containing disease resistance protein
m.177111	2.08	0.01	1.9	5.42642e-05	AT3G05920.1	Heavy metal transport/detoxification superfamily protein
m.177160	2.32	0.01	0.64	7.98935e-06	AT3G14470.1	NB-ARC domain-containing disease resistance protein
m.177193	12.23	0.11	0.71	6.39802e-12	none	none
m.177323	0.43	0.19	1.44	0.000339345	AT3G29750.1	Eukaryotic aspartyl protease family protein
m.17743	1.88	8.25	2.83	5.88775e-09	none	none
m.17751	1.47	5.06	2.47	0.000335219	AT5G47560.1	tonoplast dicarboxylate transporter
m.17757	3.55	11.06	10.6	5.66334e-09	AT1G03230.1	Eukaryotic aspartyl protease family protein
m.177993	2.95	0.85	4.02	4.15894e-06	AT1G59740.1	Major facilitator superfamily protein
m.178139	14.44	33.63	36.03	0.000161221	AT1G73040.1	Mannose-binding lectin superfamily protein
m.178196	0.12	0.17	1.25	0.000997744	none	none
m.17831	0.24	1.94	2.11	5.21767e-11	AT4G35780.1	ACT-like protein tyrosine kinase family protein
m.178471	17.3	1.03	3.93	0.000481298	AT3G47570.1	Leucine-rich repeat protein kinase family protein
m.178527	34.14	127.54	240.79	5.44148e-16	AT5G15020.2	SIN3-like 2
m.178535	1.71	5.04	4.13	0.000105551	AT4G35560.2	Transducin/WD40 repeat-like superfamily protein
m.178975	29.41	6.1	40.13	1.09425e-08	none	none
m.179083	403.64	266.5	662.37	1.62522e-15	AT2G21660.2	cold, circadian rhythm, and rna binding 2
m.179090	4.13	25.47	10.75	1.2381e-11	AT3G50980.1	dehydrin xero 1
m.179092	5.04	1.74	2.12	7.1953e-06	AT4G13780.1	methionine--tRNA ligase, putative / methionyl-tRNA synthetase, putative / MetRS, putative
m.179327	5.81	0.6	2.82	5.50886e-12	none	none
m.179525	6.56	7.64	20.16	4.351e-11	AT4G19185.1	nodulin MtN21 /EamA-like transporter family protein
m.179921	6.51	3.99	8.92	5.92206e-05	AT3G59760.1	O-acetylserine (thiol) lyase isoform C
m.180172	6.47	15.12	11.52	5.20276e-07	AT5G62670.1	H(+)-ATPase 11
m.180181	4.15	2.71	11.3	6.9519e-13	AT3G22830.1	heat shock transcription factor A6B
m.18022	1.6	1.13	0.48	0.000680786	AT1G11170.1	Protein of unknown function (DUF707)
m.180221	16.63	7.94	24.4	6.18517e-05	AT5G36910.1	thionin 2.2
m.180228	1.04	15.66	17.53	1.98898e-20	none	none
m.180622	2.63	6.59	1.63	4.89341e-07	none	none
m.180630	104.04	193.93	232.44	1.69475e-09	none	none
m.180737	7.51	12.06	19.8	1.56344e-08	AT2G23840.1	HNH endonuclease
m.18076	11.02	4.86	5.77	1.70636e-11	AT1G59750.4	auxin response factor 1
m.180942	3.71	1.84	4.69	5.17781e-06	AT1G80310.1	sulfate transmembrane transporters
m.181006	1.25	0.52	3.48	1.32931e-06	none	none
m.181107	19.07	38.7	39.82	0.000109765	AT4G25080.5	magnesium-protoporphyrin IX methyltransferase
m.181166	12.36	4.61	3.66	0.000487945	none	none
m.181170	8.77	3.51	5.11	0.000209327	none	none
m.181318	295.94	380.16	176.28	9.66249e-06	AT1G20440.1	cold-regulated 47
m.181351	11.58	2.47	5.1	1.41394e-15	none	none
m.181449	0.08	3.03	7.16	6.32268e-37	AT2G26560.1	phospholipase A 2A
m.181589	252.13	541.45	725.18	1.28477e-24	AT3G08940.2	light harvesting complex photosystem II
m.181638	0.81	0.79	2.67	0.000640709	AT3G21330.1	basic helix-loop-helix (bHLH) DNA-binding superfamily protein
m.181771	17.57	51.35	63.81	2.34896e-24	AT5G57850.1	D-aminoacid aminotransferase-like PLP-dependent enzymes superfamily protein
m.181865	59.06	79.55	35.71	4.21039e-07	AT3G47070.1	unknown protein
m.182095	2.66	8	5.48	0.000203885	AT2G01630.1	O-Glycosyl hydrolases family 17 protein
m.182102	3.07	12.49	7.97	9.14978e-05	none	none
m.182314	1.7	1.34	6.46	2.55701e-13	AT5G02810.1	pseudo-response regulator 7
m.182355	12.18	45.3	25.73	0.000888726	none	none
m.182370	4.9	19.14	7.37	4.14574e-06	AT3G15670.1	Late embryogenesis abundant protein (LEA) family protein
m.182816	2.52	12.46	10.6	2.34696e-17	AT1G35720.1	annexin 1
m.183084	6.91	0.01	1.18	7.9444e-06	none	none
m.183138	30.96	27.25	54.61	4.83169e-08	AT3G15000.1	cobalt ion binding
m.183151	7.37	2.62	2.15	1.48621e-05	none	none
m.183190	63.86	165.44	175.26	1.1625e-06	AT5G09530.1	hydroxyproline-rich glycoprotein family protein
m.183192	19.68	53.97	48.12	6.76808e-08	AT5G09530.1	hydroxyproline-rich glycoprotein family protein
m.183196	13.18	39.49	30.98	2.71365e-07	AT5G09530.1	hydroxyproline-rich glycoprotein family protein
m.183265	0.22	0.07	1.83	7.70836e-14	AT5G28770.2	bZIP transcription factor family protein
m.183603	1.39	0.36	3.07	3.92914e-10	AT3G47160.1	RING/U-box superfamily protein
m.18363	10.81	15.88	22.09	2.19626e-06	none	none
m.183635	8.36	3.59	6.26	0.000602038	AT1G14520.1	myo-inositol oxygenase 1
m.183649	4.63	11.92	10.5	4.35054e-06	AT5G24550.1	beta glucosidase 32
m.183663	5.55	11.4	11.2	0.000291924	AT5G42260.1	beta glucosidase 12
m.183886	1.83	5.51	15.51	1.89325e-41	AT3G06880.1	Transducin/WD40 repeat-like superfamily protein
m.184244	2.05	13.6	2.38	3.23738e-12	none	none
m.184302	9.53	12.58	5.12	7.74381e-08	AT3G05030.1	sodium hydrogen exchanger 2
m.184315	0.14	0.41	2.63	2.70576e-12	none	none
m.184636	7.21	6.67	14.86	1.94317e-07	AT1G28050.1	B-box type zinc finger protein with CCT domain
m.185407	2.27	3.91	0.4	7.55768e-30	AT1G18330.1	Homeodomain-like superfamily protein
m.18547	3.74	10.62	5.32	2.5138e-11	AT1G52340.1	NAD(P)-binding Rossmann-fold superfamily protein
m.185704	57.06	285.62	532.91	3.62728e-67	AT1G48600.2	S-adenosyl-L-methionine-dependent methyltransferases superfamily protein
m.185875	1.52	1.58	7.32	4.36176e-12	AT1G78600.2	light-regulated zinc finger protein 1
m.185888	22.2	6.87	38.99	1.02605e-16	AT1G22400.1	UDP-Glycosyltransferase superfamily protein
m.185978	31.71	29.97	66.27	0.000307659	AT2G01190.1	Octicosapeptide/Phox/Bem1p family protein
m.186274	4.73	6.8	11.52	0.00096455	AT1G31810.1	Formin Homology 14
m.186294	2.07	0.38	1.26	0.000293112	AT5G20150.1	SPX domain gene 1
m.186307	0.24	2.89	3.11	1.7554e-13	AT3G56970.1	basic helix-loop-helix (bHLH) DNA-binding superfamily protein
m.186584	2.87	0.81	2.02	0.000580867	none	none
m.186807	2.75	0.72	1.15	4.83444e-06	AT5G10530.1	Concanavalin A-like lectin protein kinase family protein
m.186811	2.1	0.62	0.82	2.69055e-05	AT5G10530.1	Concanavalin A-like lectin protein kinase family protein
m.186849	4.57	1.83	2.79	0.000830515	none	none
m.186882	7.79	3.11	8.51	0.000796565	AT5G13180.1	NAC domain containing protein 83
m.187184	3.92	7.2	11.61	3.4073e-10	AT5G23240.1	DNAJ heat shock N-terminal domain-containing protein
m.187365	1.75	3.78	4.9	1.49447e-05	AT5G44640.1	beta glucosidase 13
m.187366	1.76	3.18	4.77	0.000188993	AT2G44450.1	beta glucosidase 15
m.187707	4.8	0.68	2.18	2.37263e-05	AT4G11290.1	Peroxidase superfamily protein
m.187737	7.75	3.38	5.74	2.87094e-06	AT5G19530.2	S-adenosyl-L-methionine-dependent methyltransferases superfamily protein
m.187745	3.13	6.77	15.76	1.24413e-08	none	none
m.187777	17.13	15.53	7.97	0.000106583	AT2G39420.1	alpha/beta-Hydrolases superfamily protein
m.187984	21.75	13.2	30.8	1.60801e-05	AT5G02560.1	histone H2A 12
m.188054	0.82	3.12	3.57	3.01306e-08	none	none
m.188125	0.61	3	3.32	4.16232e-09	AT4G37180.1	Homeodomain-like superfamily protein
m.188135	0.95	4.76	4.69	1.65107e-11	AT2G03500.1	Homeodomain-like superfamily protein
m.188203	70.39	26.46	34.54	0.000103912	AT5G37600.1	glutamine synthase clone R1
m.188453	4.25	7.72	9.99	0.000139153	AT3G60240.4	eukaryotic translation initiation factor 4G
m.188804	7.38	16.1	3.95	2.12749e-05	AT1G77450.1	NAC domain containing protein 32
m.188917	1.53	1.03	7.56	4.00144e-38	AT2G03340.1	WRKY DNA-binding protein 3
m.189074	1.41	3.93	7.49	5.23003e-21	AT2G03500.1	Homeodomain-like superfamily protein
m.189358	3.19	9.09	7.57	8.99183e-06	AT3G46730.1	NB-ARC domain-containing disease resistance protein
m.189696	10.2	3.72	3.06	3.27189e-07	AT4G13510.1	ammonium transporter 1;1
m.189731	4.37	1.69	2.37	2.04795e-05	none	none
m.189773	1.05	3.56	1.69	0.000523461	AT3G45970.1	expansin-like A1
m.1898	15.69	2.13	2.24	2.28389e-10	AT3G62550.1	Adenine nucleotide alpha hydrolases-like superfamily protein
m.18989	9.94	4.04	6.24	0.000335942	AT4G21410.1	cysteine-rich RLK (RECEPTOR-like protein kinase) 29
m.190149	2.96	7.57	9	1.77567e-13	AT4G19710.2	aspartate kinase-homoserine dehydrogenase ii
m.190247	5.69	3.97	2.19	3.86104e-05	none	none
m.190391	6.28	3.29	2.87	0.000235633	AT1G77220.1	Protein of unknown function (DUF300)
m.19054	26	10.37	15.61	4.78855e-20	none	none
m.190578	12.57	71.58	73.96	1.70364e-55	AT1G55020.1	lipoxygenase 1
m.19058	25.42	10.2	15.24	8.51842e-19	none	none
m.191069	40.81	59.15	86.72	1.50114e-06	AT3G29320.1	Glycosyl transferase, family 35
m.19140	1.28	1.24	4.99	7.49868e-22	AT5G02810.1	pseudo-response regulator 7
m.19153	0.01	5.43	2.19	1.31557e-18	AT2G26560.1	phospholipase A 2A
m.19155	0.03	5.88	1.61	4.94646e-12	AT2G26560.1	phospholipase A 2A
m.19158	0.05	2.55	3.88	4.83151e-23	AT2G26560.1	phospholipase A 2A
m.19162	0.04	2.34	2.19	1.25407e-09	AT2G26560.1	phospholipase A 2A
m.19176	16.08	10.86	5.71	1.18073e-05	AT2G32540.1	cellulose synthase-like B4
m.191974	3.84	0.45	2.55	4.01229e-05	AT3G47570.1	Leucine-rich repeat protein kinase family protein
m.192129	92.57	95.31	39.14	2.31464e-07	none	none
m.192140	642.93	545.43	298.5	2.55482e-13	none	none
m.192443	10.06	5.89	4.75	7.13199e-06	AT1G69340.1	appr-1-p processing enzyme family protein
m.192475	1.25	0.92	11.33	1.63449e-43	AT5G24470.1	pseudo-response regulator 5
m.192477	1.24	0.95	10.45	1.18625e-51	AT5G24470.1	pseudo-response regulator 5
m.192749	6.3	12.23	30.75	6.84203e-08	none	none
m.192805	0.32	3.24	1.99	1.24906e-05	AT3G47340.1	glutamine-dependent asparagine synthase 1
m.192807	0.34	2.77	1.57	5.97274e-07	AT3G47340.1	glutamine-dependent asparagine synthase 1
m.192818	1.15	3.25	4.12	4.19345e-07	AT3G47340.1	glutamine-dependent asparagine synthase 1
m.192824	0.23	1.46	1.17	9.16043e-08	AT3G47340.1	glutamine-dependent asparagine synthase 1
m.19305	10.3	12.75	5.32	8.36396e-06	AT4G26270.1	phosphofructokinase 3
m.19307	9.85	9.69	3.9	4.79891e-08	AT4G26270.1	phosphofructokinase 3
m.193193	3.19	2.17	10.62	2.67713e-20	AT1G78160.1	pumilio 7
m.193203	2.08	2.56	9.24	4.28453e-13	AT1G78160.1	pumilio 7
m.193410	16.73	20.63	35.36	1.06479e-06	AT2G25970.1	KH domain-containing protein
m.193416	3.26	0.98	2.16	5.50545e-05	AT3G56850.1	ABA-responsive element binding protein 3
m.193453	5.3	10.65	3.57	3.94841e-07	AT1G66230.1	myb domain protein 20
m.193469	8.52	16.31	22.7	5.06489e-15	AT3G13750.1	beta galactosidase 1
m.193962	3.74	1.73	13.51	6.34137e-36	AT1G68050.1	flavin-binding, kelch repeat, f box 1
m.194010	3.6	12.97	4.48	0.000157983	none	none
m.194085	2.65	3.26	6.15	3.21174e-06	AT5G17790.1	zinc finger (Ran-binding) family protein
m.194090	3.67	0.58	1.58	6.353e-12	AT5G20480.1	EF-TU receptor
m.194269	5.84	1.38	2.36	6.34541e-07	none	none
m.194396	7.61	2.82	4.49	3.65089e-07	none	none
m.194479	51.68	36.23	77.71	3.7623e-07	AT5G12250.1	beta-6 tubulin
m.19462	3.27	3.87	0.96	8.23088e-14	AT3G25230.1	rotamase FKBP 1
m.194800	4.3	9.69	2.2	5.81169e-05	none	none
m.19517	3.75	25.17	23.61	1.38617e-36	AT5G45890.1	senescence-associated gene 12
m.195239	0.32	1	3.15	1.29883e-10	none	none
m.195257	29.28	36.93	59.28	3.42226e-06	AT1G21750.1	PDI-like 1-1
m.195262	36.74	60.59	82.97	1.02784e-06	AT1G21750.1	PDI-like 1-1
m.195337	1.29	3.29	3.31	4.57333e-06	AT3G27170.1	chloride channel B
m.195408	0.17	1.64	1.02	0.000520855	AT1G02205.2	Fatty acid hydroxylase superfamily
m.196325	32.14	10.38	19.74	8.52999e-10	none	none
m.19649	4.62	9.24	4.15	1.49312e-09	AT3G02830.1	zinc finger protein 1
m.19652	6.18	12.46	5.33	2.31982e-09	AT3G02830.1	zinc finger protein 1
m.196649	2.67	5.73	6.12	6.73531e-05	AT1G58200.2	MSCS-like 3
m.196976	0.26	3.6	4.21	8.90615e-10	AT5G58380.1	SOS3-interacting protein 1
m.197307	6.48	1.5	2.3	4.59375e-06	none	none
m.197602	10.34	28.43	21.72	0.000403504	AT5G57110.2	autoinhibited Ca2+ -ATPase, isoform 8
m.197764	2.9	1.4	2.02	0.000320907	AT4G35270.1	Plant regulator RWP-RK family protein
m.197767	4.09	1.92	2.58	6.5084e-08	AT4G35270.1	Plant regulator RWP-RK family protein
m.197838	7.04	13.28	22.93	2.40484e-11	AT1G29400.2	MEI2-like protein 5
m.197900	6.27	3.37	8.7	4.70756e-08	AT2G32540.1	cellulose synthase-like B4
m.198016	6.69	2.86	2.68	0.000265192	AT1G77120.1	alcohol dehydrogenase 1
m.198032	16.41	4.17	4.66	5.38172e-14	AT1G77120.1	alcohol dehydrogenase 1
m.198036	15.59	3.61	3.98	2.06615e-15	AT1G77120.1	alcohol dehydrogenase 1
m.198815	2.36	1.77	5.13	1.92963e-07	AT1G68990.1	male gametophyte defective 3
m.19887	4.18	5.13	1.94	0.000224295	AT5G17170.2	rubredoxin family protein
m.199117	5.11	5.2	13.51	5.60934e-15	none	none
m.199431	2.42	1.62	3.45	0.000441748	AT1G50840.1	polymerase gamma 2
m.199535	40.13	15.36	33	0.000266939	AT1G07650.1	Leucine-rich repeat transmembrane protein kinase
m.199607	2.85	2.31	7.19	6.52528e-17	AT4G12750.1	Homeodomain-like transcriptional regulator
m.199660	35.69	12.6	11.68	1.14921e-20	AT2G29970.1	Double Clp-N motif-containing P-loop nucleoside triphosphate hydrolases superfamily protein
m.199769	1.86	2.84	7.84	0.000408171	AT3G18110.1	Pentatricopeptide repeat (PPR) superfamily protein
m.200005	6.54	3.93	2.53	2.90383e-08	AT5G65380.1	MATE efflux family protein
m.2029	5.03	1.59	2.13	0.000608674	none	none
m.2054	1.85	33.83	31.57	3.3247e-34	AT5G09520.1	hydroxyproline-rich glycoprotein family protein
m.21038	0.91	5.21	4.89	5.31564e-21	AT1G02205.2	Fatty acid hydroxylase superfamily
m.21437	5.15	3.25	1.97	1.55929e-06	AT4G28000.1	P-loop containing nucleoside triphosphate hydrolases superfamily protein
m.21612	10.46	23.02	7.45	2.83081e-08	AT1G23740.1	Oxidoreductase, zinc-binding dehydrogenase family protein
m.2169	108.19	270.59	302.72	1.42884e-13	none	none
m.21862	5.22	6.8	13.22	9.60305e-11	none	none
m.21937	3.59	10.09	7.8	6.13746e-07	AT4G00980.1	zinc knuckle (CCHC-type) family protein
m.21987	7.7	16.8	14.42	1.17495e-07	AT5G60020.1	laccase 17
m.22086	500.92	517.99	253.98	1.15254e-06	AT3G12580.1	heat shock protein 70
m.22369	4.73	10.49	6.14	2.55074e-12	AT2G15620.1	nitrite reductase 1
m.22643	1.92	0.52	0.39	3.59856e-14	AT1G56350.1	Peptide chain release factor 2
m.2290	4.34	5.51	1.98	2.71597e-05	AT3G02100.1	UDP-Glycosyltransferase superfamily protein
m.23265	2.73	3.45	6.22	6.17921e-05	AT1G19440.1	3-ketoacyl-CoA synthase 4
m.2337	10.66	3.71	3.9	2.42892e-08	AT5G23760.1	Copper transport protein family
m.23411	589.07	672.32	289.87	3.37323e-15	none	none
m.23481	1.8	10.26	1.59	2.34356e-06	none	none
m.2359	26.61	30.77	11.16	3.08784e-11	AT3G48270.1	cytochrome P450, family 71, subfamily A, polypeptide 26
m.23817	2.64	2.39	0.15	8.7718e-07	none	none
m.23849	6.94	13.66	14	9.25809e-06	AT3G19170.1	presequence protease 1
m.24107	3.06	1.64	0.88	2.82794e-05	AT3G11980.1	Jojoba acyl CoA reductase-related male sterility protein
m.24266	3.1	1.71	0.98	0.000103179	AT2G07050.1	cycloartenol synthase 1
m.24314	14.82	11.58	6.21	3.0783e-09	AT3G15580.1	Ubiquitin-like superfamily protein
m.24830	5.08	8.33	3.17	1.85212e-06	AT1G16720.1	high chlorophyll fluorescence phenotype 173
m.2486	0.96	1.25	0.01	4.65243e-06	none	none
m.2497	8.28	1.7	2.67	0.000302585	AT3G05950.1	RmlC-like cupins superfamily protein
m.252	497.9	2205.69	1591.85	5.75261e-08	none	none
m.255	0.23	4.36	0.01	5.12233e-09	AT5G25610.1	BURP domain-containing protein
m.25632	30.92	75.52	38.29	3.20261e-09	AT5G04140.1	glutamate synthase 1
m.2577	31.16	7.77	49.69	5.40483e-09	none	none
m.25974	1.88	3.85	1.26	3.74442e-05	AT4G33090.1	aminopeptidase M1
m.26080	15.41	9.01	4.08	9.78969e-09	none	none
m.26169	3.4	9.62	3.83	1.2206e-06	AT4G19210.1	RNAse l inhibitor protein 2
m.26234	7.12	2.93	3.99	1.81106e-09	none	none
m.26518	2.66	2.22	0.92	0.000122994	AT1G30440.1	Phototropic-responsive NPH3 family protein
m.26614	2.49	1.73	1.17	0.000280369	AT3G14470.1	NB-ARC domain-containing disease resistance protein
m.27312	0.02	2.94	0.24	3.36272e-18	none	none
m.27358	0.01	1.19	0.24	1.25673e-15	none	none
m.27366	0.01	1.15	0.06	0.000490062	none	none
m.27383	0.01	2.85	0.41	1.26145e-07	none	none
m.27390	0.01	2.62	0.31	7.23806e-10	none	none
m.27404	0.01	1.22	0.19	2.45445e-14	none	none
m.27504	8.58	1.32	2.04	0.000510444	AT2G39210.1	Major facilitator superfamily protein
m.2753	37.08	62.57	77.04	2.85035e-05	none	none
m.27626	0.34	5.22	2.55	3.5404e-06	AT5G45890.1	senescence-associated gene 12
m.27731	0.01	1.4	0.02	0.000490912	AT5G16840.1	binding partner of acd11 1
m.27793	0.01	1.91	0.1	7.53072e-13	none	none
m.27915	0.01	1.17	0.06	0.00089299	AT5G24380.1	YELLOW STRIPE like 2
m.27924	22.11	64.65	84.31	8.66889e-19	AT3G59390.1	unknown protein
m.28051	0.01	1.38	0.26	3.64935e-05	none	none
m.28063	0.01	2.09	0.09	5.54802e-06	none	none
m.28364	0.01	1.4	0.17	9.24916e-19	none	none
m.2847	1.2	2.61	0.36	0.0008281	AT2G36800.1	don-glucosyltransferase 1
m.28477	9.11	1.11	5.44	2.87037e-12	AT5G19890.1	Peroxidase superfamily protein
m.28481	2.18	0.56	0.71	1.0939e-05	AT3G14690.1	cytochrome P450, family 72, subfamily A, polypeptide 15
m.28501	0.01	1.76	0.17	5.87963e-07	none	none
m.28705	3.56	0.56	0.21	5.64523e-08	AT4G23180.1	cysteine-rich RLK (RECEPTOR-like protein kinase) 10
m.28784	0.01	20.22	3.03	0.000118242	none	none
m.28802	2.32	0.78	0.01	0.000276371	AT3G07040.1	NB-ARC domain-containing disease resistance protein
m.28806	14.85	6.4	8.22	1.06187e-05	AT5G08100.1	N-terminal nucleophile aminohydrolases (Ntn hydrolases) superfamily protein
m.28934	18.51	6.83	13.11	3.01703e-05	none	none
m.28941	10.66	39.51	6.44	6.04465e-29	AT5G23750.1	Remorin family protein
m.28969	0.01	1.31	0.21	2.0212e-18	none	none
m.29030	0.01	1.64	0.27	7.39422e-22	none	none
m.29050	643.37	968.84	411.86	2.19907e-05	AT5G02500.2	heat shock cognate protein 70-1
m.29174	22.37	9.21	8.9	1.43319e-05	AT5G06900.1	cytochrome P450, family 93, subfamily D, polypeptide 1
m.29190	0.73	3.8	0.72	0.000171842	AT2G29380.1	highly ABA-induced PP2C gene 3
m.29366	4.73	2.93	1.63	4.23594e-08	AT2G19450.1	membrane bound O-acyl transferase (MBOAT) family protein
m.29448	2	11.73	2.36	3.13537e-06	AT1G49450.1	Transducin/WD40 repeat-like superfamily protein
m.29542	13.53	64.76	13.76	4.68433e-12	AT5G06760.1	Late Embryogenesis Abundant 4-5
m.29734	0.01	1.51	0.25	1.92025e-08	none	none
m.29791	0.01	1.04	0.02	1.61993e-05	none	none
m.29821	17.68	32.19	12.32	7.43177e-05	none	none
m.30168	48.17	88.35	304.55	1.82821e-10	none	none
m.30307	11.44	3	4.2	7.43774e-09	AT2G34690.1	Glycolipid transfer protein (GLTP) family protein
m.30322	54.28	83.34	36.94	0.000216252	AT2G21530.1	SMAD/FHA domain-containing protein
m.30342	20.08	13.19	3.48	1.74628e-18	AT3G04520.1	threonine aldolase 2
m.30427	0.01	2.69	0.3	6.48961e-21	none	none
m.3046	8.01	4.3	3.47	4.415e-06	AT5G60100.3	pseudo-response regulator 3
m.30501	19.2	7.33	6.82	2.49395e-08	AT2G29970.1	Double Clp-N motif-containing P-loop nucleoside triphosphate hydrolases superfamily protein
m.30583	8.04	4.4	3.42	2.18707e-09	AT5G02810.1	pseudo-response regulator 7
m.30954	8.06	16.66	7.83	0.000103444	AT1G32080.1	membrane protein, putative
m.31173	3.68	11.95	8.84	0.000478372	AT3G17820.1	glutamine synthetase 1.3
m.31240	2.9	2.31	9.62	9.93654e-11	AT2G03340.1	WRKY DNA-binding protein 3
m.31323	35.9	12.98	21.97	4.4765e-11	AT2G46600.1	Calcium-binding EF-hand family protein
m.31364	7.14	4.83	3.13	4.52016e-08	AT2G03530.1	ureide permease 2
m.31461	0.01	1.42	0.04	0.000109381	none	none
m.31496	18.84	47.43	44.59	7.69608e-09	AT5G45910.1	GDSL-like Lipase/Acylhydrolase superfamily protein
m.31501	20.74	8.23	14.73	0.000751571	none	none
m.31555	13.09	19.18	7.84	1.65117e-15	AT5G50210.1	quinolinate synthase
m.31695	8.31	2.94	4.7	0.000219105	AT3G58000.1	VQ motif-containing protein
m.31927	6.43	2.16	2.04	0.000363315	AT1G75250.2	RAD-like 6
m.3193	12.2	29.3	13.53	1.65117e-05	none	none
m.32114	6.38	0.74	1.13	6.0252e-15	AT3G05950.1	RmlC-like cupins superfamily protein
m.32201	27.53	4.95	13.57	1.23143e-17	none	none
m.32203	8.93	1.65	2.55	2.46864e-07	none	none
m.32433	0.01	1.86	0.17	6.16285e-15	AT5G19660.1	SITE-1 protease
m.32469	9.24	11.18	4.16	3.608e-06	AT3G50940.1	P-loop containing nucleoside triphosphate hydrolases superfamily protein
m.32514	9.9	6.67	18.97	3.06623e-07	AT2G41310.1	response regulator 3
m.32667	3.98	13.42	7.84	1.79575e-09	none	none
m.32758	136.06	428.54	561.64	5.6702e-37	AT4G10340.1	light harvesting complex of photosystem II 5
m.32766	7.52	23.79	16.34	2.77788e-06	AT1G03600.1	photosystem II family protein
m.32866	1.91	2.07	0.6	0.000225549	AT3G14470.1	NB-ARC domain-containing disease resistance protein
m.32875	6.16	5.61	2.55	0.00044569	AT2G28305.1	Putative lysine decarboxylase family protein
m.33135	0.01	1.2	0.02	0.000551864	none	none
m.33154	0.61	7.24	0.78	7.86381e-13	none	none
m.3325	21.62	62.81	54.8	6.19348e-12	none	none
m.33263	16.79	7.99	6.51	7.06117e-07	none	none
m.33665	20.71	45.8	39.63	0.000319777	none	none
m.33685	6.76	3.26	3.2	8.77606e-11	AT2G43500.2	Plant regulator RWP-RK family protein
m.33716	4.32	127.64	70.39	9.26456e-33	AT5G44640.1	beta glucosidase 13
m.34088	3.65	1.01	1.38	3.84885e-05	AT3G12920.1	SBP (S-ribonuclease binding protein) family protein
m.34141	4.39	9.93	1.58	2.8572e-13	AT1G54050.1	HSP20-like chaperones superfamily protein
m.34312	3.64	22.48	7.54	4.10682e-05	AT3G15670.1	Late embryogenesis abundant protein (LEA) family protein
m.34314	2.14	16.59	2.86	1.9352e-06	AT1G52690.2	Late embryogenesis abundant protein (LEA) family protein
m.34316	1.96	8.96	2.14	6.7722e-06	AT1G52690.2	Late embryogenesis abundant protein (LEA) family protein
m.34487	0.31	5.61	6.15	3.17992e-13	none	none
m.34494	0.72	7.22	8.19	5e-22	none	none
m.34582	7.3	18.81	15.22	1.72756e-06	AT5G42260.1	beta glucosidase 12
m.34677	40.17	123.35	137.17	4.69471e-07	AT5G09530.1	hydroxyproline-rich glycoprotein family protein
m.349	64.45	42.34	114.53	9.44822e-10	AT2G42840.1	protodermal factor 1
m.34990	0.01	1.17	0.01	0.000780345	none	none
m.35073	1.66	0.37	0.48	7.63495e-05	AT2G19130.1	S-locus lectin protein kinase family protein
m.35077	1.58	0.56	0.25	7.22026e-05	AT2G19130.1	S-locus lectin protein kinase family protein
m.35382	6.07	5.28	12.5	0.000234868	AT3G44750.2	histone deacetylase 3
m.35582	39.38	12.85	19.5	7.78034e-07	none	none
m.35588	29.11	9.28	14.37	0.000407866	none	none
m.35591	41.69	13.85	33.26	2.57269e-05	none	none
m.35613	15.41	18.58	37.19	0.000114403	AT3G23070.1	CRM family member 3A
m.35691	89.16	196.86	141.49	6.31282e-10	AT3G18500.2	DNAse I-like superfamily protein
m.35816	0.75	1.95	1.06	6.18551e-06	AT3G62700.1	multidrug resistance-associated protein 10
m.35842	2.69	20.15	4.01	3.45141e-15	AT5G66780.1	unknown protein
m.36230	6.44	14.58	6.88	2.27464e-06	AT2G43560.1	FKBP-like peptidyl-prolyl cis-trans isomerase family protein
m.3624	31.02	109.41	69.82	3.21771e-05	none	none
m.36250	5.23	20.37	15.76	1.25225e-17	AT5G17330.1	glutamate decarboxylase
m.36395	18.63	19.33	8.73	1.69953e-07	AT3G24190.1	Protein kinase superfamily protein
m.36559	4.53	4.15	1.39	1.1433e-05	AT3G07650.3	CONSTANS-like 9
m.36562	12.19	11.01	4.41	1.32698e-12	none	none
m.3679	6.54	13.26	7.66	2.12131e-08	AT2G17120.1	lysm domain GPI-anchored protein 2 precursor
m.36922	0.93	1.58	0.35	2.05145e-12	AT1G04920.1	sucrose phosphate synthase 3F
m.36953	3.39	14.24	8.35	2.48644e-14	AT4G21020.1	Late embryogenesis abundant protein (LEA) family protein
m.36954	0.9	5.89	0.78	9.36732e-08	none	none
m.36960	1.19	7.29	0.43	1.35889e-05	none	none
m.37034	1.34	4.67	3.56	0.000111428	none	none
m.37057	16.66	10.86	4.92	3.26304e-05	AT1G19180.1	jasmonate-zim-domain protein 1
m.37173	2.32	0.73	1.36	4.02495e-10	AT1G59740.1	Major facilitator superfamily protein
m.37370	95.52	155.51	71.15	4.79453e-10	AT3G55800.1	sedoheptulose-bisphosphatase
m.37460	1.38	4.93	0.75	3.23908e-07	none	none
m.37475	2.36	5.17	1.11	6.87485e-05	none	none
m.37561	5.08	5.03	2.04	0.000944946	AT1G30040.1	gibberellin 2-oxidase
m.37760	1.59	2.31	0.76	0.000811654	AT2G15020.1	unknown protein
m.37789	4.3	3.12	1.83	0.000791842	AT4G30110.1	heavy metal atpase 2
m.37802	14.74	30.08	29.9	1.76862e-07	none	none
m.37867	0.11	2.34	0.25	8.8124e-05	AT3G53040.1	late embryogenesis abundant protein, putative / LEA protein, putative
m.37943	2.01	9.32	6.06	1.05751e-08	AT4G32060.2	calcium-binding EF hand family protein
m.3795	1.64	5.37	3.72	1.43212e-05	AT5G44310.2	Late embryogenesis abundant protein (LEA) family protein
m.3798	1.22	11.05	3.39	3.30263e-08	none	none
m.38388	0.31	8.13	0.82	5.26809e-15	none	none
m.38394	22.29	33.65	13.35	2.74758e-05	AT2G05620.1	proton gradient regulation 5
m.38457	2.54	0.97	1.21	7.7094e-06	none	none
m.38465	7.89	2.65	4.18	2.77683e-14	AT1G74320.1	Protein kinase superfamily protein
m.38492	32.88	106.1	106.1	2.70036e-07	AT5G09530.1	hydroxyproline-rich glycoprotein family protein
m.38809	0.38	3.6	2.18	1.52024e-07	none	none
m.3896	8.76	37.9	13.65	7.37604e-10	AT1G52690.2	Late embryogenesis abundant protein (LEA) family protein
m.39144	4.61	1.27	1.71	5.47348e-07	AT4G18690.1	unknown protein
m.39192	17.9	40.75	31.77	1.10559e-11	AT4G28080.1	Tetratricopeptide repeat (TPR)-like superfamily protein
m.39203	4.2	9.28	4.32	0.000189716	AT5G21482.1	cytokinin oxidase 7
m.39226	2.19	8.27	3.94	1.46911e-20	AT3G29575.1	ABI five binding protein 3
m.39306	6.72	7.23	14.2	0.000194915	AT3G53630.1	unknown protein
m.39373	59.25	70.79	32.28	5.21202e-10	AT2G24270.3	aldehyde dehydrogenase 11A3
m.39376	1.29	2.34	0.94	1.36579e-05	AT3G05030.1	sodium hydrogen exchanger 2
m.39557	4.59	0.85	0.46	1.34075e-10	AT5G38710.1	Methylenetetrahydrofolate reductase family protein
m.39571	3.83	2.59	1.89	2.93114e-05	AT5G07920.1	diacylglycerol kinase1
m.39664	1.56	1.05	8.18	8.35792e-28	AT5G42900.1	cold regulated gene 27
m.39750	18.56	43.74	48.39	2.30122e-16	AT4G25800.1	Calmodulin-binding protein
m.3986	5.18	31.13	14.5	3.20717e-08	none	none
m.39877	6.02	5.18	15.09	3.27916e-07	AT4G36195.3	Serine carboxypeptidase S28 family protein
m.39952	20.61	28.16	13.04	1.48242e-07	AT1G16080.1	unknown protein
m.40139	17.64	38.13	37.18	1.62875e-09	none	none
m.40326	4.31	8.54	3.4	8.57401e-10	none	none
m.40521	6.24	18.35	4.11	1.53543e-09	AT2G46680.1	homeobox 7
m.40527	2.62	17.6	4.67	7.99414e-14	AT2G46680.1	homeobox 7
m.40614	15.21	17.08	8.5	9.49476e-05	AT1G78060.1	Glycosyl hydrolase family protein
m.40642	5.02	10.24	12.47	2.61057e-10	none	none
m.40796	2.31	5.89	1.21	1.83223e-25	AT1G17870.1	ethylene-dependent gravitropism-deficient and yellow-green-like 3
m.40959	143.1	192.48	92.21	9.94853e-08	AT2G22780.1	peroxisomal NAD-malate dehydrogenase 1
m.41325	24.8	53.47	50.31	6.42936e-06	AT1G75270.1	dehydroascorbate reductase 2
m.41384	2.87	6.25	2.4	1.39475e-06	AT1G21460.1	Nodulin MtN3 family protein
m.41515	6.33	7.87	2.43	4.70364e-09	AT5G50100.1	Putative thiol-disulphide oxidoreductase DCC
m.41686	6.99	18.08	14.71	1.68477e-06	AT5G45890.1	senescence-associated gene 12
m.41920	11.25	4.54	5.08	0.000294808	AT2G42005.1	Transmembrane amino acid transporter family protein
m.41940	34.65	20.48	50.18	3.62593e-08	AT5G59870.1	histone H2A 6
m.41963	121.47	69.96	164.76	1.88177e-08	AT5G02560.1	histone H2A 12
m.41997	0.16	1.45	1.2	3.46822e-06	AT2G03530.1	ureide permease 2
m.42042	6.94	3.69	2.58	5.65705e-05	AT1G44800.1	nodulin MtN21 /EamA-like transporter family protein
m.42276	6.67	18.83	11.52	6.88464e-06	AT2G44920.2	Tetratricopeptide repeat (TPR)-like superfamily protein
m.4229	3.34	4.68	0.87	5.97128e-07	AT3G24520.1	heat shock transcription factor C1
m.42306	2.26	10.62	8.57	5.31015e-10	AT5G42260.1	beta glucosidase 12
m.42310	5.36	9.86	16.5	7.31223e-11	AT5G24550.1	beta glucosidase 32
m.42404	8.19	3.63	4.72	1.93589e-08	AT2G25050.2	Actin-binding FH2 (Formin Homology) protein
m.4247	4.93	17.8	12.8	2.29385e-08	none	none
m.42502	0.6	4.68	4.12	2.81175e-06	AT5G09520.1	hydroxyproline-rich glycoprotein family protein
m.42509	1.08	10.25	7.66	9.27942e-14	none	none
m.42569	1.12	4.16	6.97	4.07678e-13	none	none
m.42573	1.68	5.94	10.92	2.4234e-22	AT4G16260.1	Glycosyl hydrolase superfamily protein
m.42839	11.12	14.01	23.73	6.32757e-11	AT5G23240.1	DNAJ heat shock N-terminal domain-containing protein
m.42928	3.66	7.99	1.53	0.000767167	AT5G20480.1	EF-TU receptor
m.43039	0.72	1.44	0.18	1.44283e-05	AT2G01900.1	DNAse I-like superfamily protein
m.43065	29.91	67.38	24.97	1.27113e-12	AT1G12900.1	glyceraldehyde 3-phosphate dehydrogenase A subunit 2
m.4320	5.56	1.58	0.9	0.000285481	none	none
m.4332	5.05	1.06	2.17	7.03756e-15	AT5G18130.1	unknown protein
m.43473	13.23	7.64	5.76	0.000295629	AT1G02130.1	RAS 5
m.43620	2.19	0.98	0.5	1.54603e-07	AT5G15860.1	prenylcysteine methylesterase
m.43666	25.88	15.48	11.02	6.33976e-05	AT1G74950.1	TIFY domain/Divergent CCT motif family protein
m.43934	0.16	4.2	0.92	0.00085929	AT2G36640.1	embryonic cell protein 63
m.44010	254.97	368.83	153.94	2.57234e-13	AT2G39730.2	rubisco activase
m.44033	5.49	2.87	11.06	5.52001e-14	AT5G22920.1	CHY-type/CTCHY-type/RING-type Zinc finger protein
m.44050	3.39	8.7	6.73	0.000825156	AT4G09010.1	ascorbate peroxidase 4
m.44062	3.98	8.59	4.92	0.00010529	AT3G56650.1	Mog1/PsbP/DUF1795-like photosystem II reaction center PsbP family protein
m.44214	9.74	28.65	23.51	2.76606e-15	AT4G09830.1	Uncharacterised conserved protein UCP009193
m.44287	7.12	2.54	1.98	9.5616e-05	AT2G38470.1	WRKY DNA-binding protein 33
m.4472	308.36	406.2	185.83	0.000668798	AT5G20630.1	germin 3
m.44735	9.11	5.39	17	6.59886e-20	AT3G14900.1	unknown protein
m.4479	16.47	21.39	8.77	3.51688e-08	AT5G07020.1	proline-rich family protein
m.44890	14.04	4.79	6.6	0.000535449	AT1G61800.1	glucose-6-phosphate/phosphate translocator 2
m.45011	2.6	4.73	6.31	2.05896e-05	AT1G32160.1	Protein of unknown function (DUF760)
m.45111	22.94	10.87	13.09	9.97584e-09	none	none
m.45113	0.34	2.1	2.54	0.000105558	none	none
m.45805	5.39	2.25	3.37	5.79682e-05	AT2G46550.2	unknown protein
m.45948	2.5	2.81	7.36	3.6231e-05	AT1G68920.1	basic helix-loop-helix (bHLH) DNA-binding superfamily protein
m.46226	3.25	9.09	10.08	8.0455e-10	AT5G65010.1	asparagine synthetase 2
m.46231	0.29	3.43	2.45	6.06989e-07	AT3G47340.1	glutamine-dependent asparagine synthase 1
m.46235	0.45	5.81	3.92	8.79211e-20	AT3G47340.1	glutamine-dependent asparagine synthase 1
m.4632	7.1	15.66	13.6	0.000189818	none	none
m.46338	1.18	0.75	0.37	0.000981161	AT4G25770.1	alpha/beta-Hydrolases superfamily protein
m.46588	17.96	10.27	5.25	7.47287e-15	AT1G08250.1	arogenate dehydratase 6
m.46593	21.52	14.44	9.44	1.83338e-05	none	none
m.47128	0.11	0.84	1.65	9.44275e-09	AT1G25550.1	myb-like transcription factor family protein
m.47156	1.05	1.76	5.62	6.45663e-05	AT3G55240.1	Plant protein 1589 of unknown function
m.47308	3.87	5.03	2.02	2.68967e-05	none	none
m.47323	6.26	4.5	2.71	0.000506283	AT4G29810.1	MAP kinase kinase 2
m.47631	1.61	8.29	7.4	2.94689e-07	AT4G19710.2	aspartate kinase-homoserine dehydrogenase ii
m.47643	18.24	7.58	4.26	0.000135569	AT3G47110.1	Leucine-rich repeat protein kinase family protein
m.47647	0.79	5.22	0.86	5.43088e-09	none	none
m.47865	1.42	5.94	2.65	4.55764e-13	none	none
m.47899	678.73	669.36	335.84	7.66618e-09	none	none
m.47908	23.4	22.64	11.54	3.34107e-07	AT4G39800.1	myo-inositol-1-phosphate synthase 1
m.48155	2.23	5.07	2.17	0.000256926	AT1G72770.2	HYPERSENSITIVE TO ABA1
m.48253	6.2	12.17	5.81	1.27613e-05	AT4G02530.1	chloroplast thylakoid lumen protein
m.48254	12.12	26.68	13.4	2.68081e-08	AT4G02530.1	chloroplast thylakoid lumen protein
m.48648	7.76	13.46	4.58	9.3431e-08	AT4G31750.1	HOPW1-1-interacting 2
m.48650	5.52	14.03	3.29	2.24432e-12	AT4G31750.1	HOPW1-1-interacting 2
m.48921	3.51	7.41	13.32	3.64e-14	AT5G51820.1	phosphoglucomutase
m.49238	0.71	4.05	2.89	3.91137e-07	AT2G42840.1	protodermal factor 1
m.49679	0.4	4.15	0.67	1.12814e-11	AT1G27990.1	unknown protein
m.49989	6.75	2.73	2.5	4.78212e-09	AT5G10030.2	TGACG motif-binding factor 4
m.5020	6.26	6.6	2.51	3.64238e-06	none	none
m.50464	2.53	3.04	0.23	7.19061e-30	AT5G17300.1	Homeodomain-like superfamily protein
m.50467	2.96	3.6	0.13	3.27217e-41	AT5G17300.1	Homeodomain-like superfamily protein
m.50909	3.25	1.36	2.21	0.000486294	AT2G36380.1	pleiotropic drug resistance 6
m.51035	10.82	13.46	4.95	1.02102e-07	AT1G17050.1	solanesyl diphosphate synthase 2
m.51090	3.19	6.14	2.08	0.000714219	AT3G45140.1	lipoxygenase 2
m.51249	14.11	29.08	21.97	2.68618e-09	none	none
m.51298	5.47	5.43	2.26	0.000783442	none	none
m.51405	9.36	3.76	5.65	1.81915e-06	AT5G10290.1	leucine-rich repeat transmembrane protein kinase family protein
m.5147	4.12	5.14	1.64	1.35898e-13	AT1G19715.1	Mannose-binding lectin superfamily protein
m.5149	2.94	4.53	1.33	3.12522e-15	AT1G19715.1	Mannose-binding lectin superfamily protein
m.51494	39.19	85.6	107.69	6.48899e-10	AT2G29630.3	thiaminC
m.51712	10.45	6.6	16.13	2.17923e-12	none	none
m.51880	4.23	11.78	8.55	1.05764e-05	AT5G01670.1	NAD(P)-linked oxidoreductase superfamily protein
m.52271	2.47	8.6	1.74	1.78592e-07	AT2G26490.1	Transducin/WD40 repeat-like superfamily protein
m.52336	6.22	14.92	11.26	4.7991e-08	AT1G74920.2	aldehyde dehydrogenase 10A8
m.52364	18.15	33.47	11.44	1.55399e-08	AT2G30490.1	cinnamate-4-hydroxylase
m.52370	13.47	24.63	8.45	2.28883e-10	AT2G30490.1	cinnamate-4-hydroxylase
m.52614	1.58	2.82	0.86	1.02785e-07	none	none
m.52673	7.84	7.85	15.98	0.000141889	AT5G39660.1	cycling DOF factor 2
m.52775	1.09	3.28	4.02	4.55989e-08	AT5G20250.3	Raffinose synthase family protein
m.52783	1.07	3.56	3.51	2.88338e-06	AT5G20250.3	Raffinose synthase family protein
m.52922	40.22	17.91	23.92	1.90234e-05	AT1G27680.1	ADPGLC-PPase large subunit
m.52945	5.95	2.19	2.21	6.702e-07	AT1G15520.1	pleiotropic drug resistance 12
m.52953	9.59	9.62	4.77	0.000228601	none	none
m.53120	30.31	26.5	56.61	1.22867e-08	AT3G22330.1	putative mitochondrial RNA helicase 2
m.53286	2.11	6.08	3.05	6.75411e-08	none	none
m.53348	3.86	3.42	1.39	2.88126e-06	AT3G06880.1	Transducin/WD40 repeat-like superfamily protein
m.53631	3.79	14.46	4.91	1.29908e-08	AT1G17550.1	homology to ABI2
m.53859	29.41	9.86	10.16	1.22629e-18	AT4G04955.1	allantoinase
m.53929	5.63	9.59	4.43	0.000396622	AT1G18730.2	NDH dependent flow 6
m.53933	6.2	12.15	5.16	8.68713e-08	AT1G18730.2	NDH dependent flow 6
m.54092	5.21	8.18	2.66	8.03735e-08	AT3G23920.1	beta-amylase 1
m.54097	7.41	12.18	4.35	7.32744e-07	none	none
m.54182	12.16	7.98	15.98	0.000180435	AT1G52870.2	Peroxisomal membrane 22 kDa (Mpv17/PMP22) family protein
m.543	0.01	5.31	0.56	4.08276e-35	none	none
m.54322	59.14	122.51	106.51	2.90623e-06	none	none
m.54381	0.58	3.85	2.73	0.000272694	AT1G02205.2	Fatty acid hydroxylase superfamily
m.54408	1.2	3.55	3.62	2.70013e-06	none	none
m.54442	7.06	2.26	1.95	5.49712e-14	AT4G13420.1	high affinity K+ transporter 5
m.54443	6.08	2.32	2.18	3.52999e-11	AT4G13420.1	high affinity K+ transporter 5
m.54854	1.39	3.83	2.87	0.000227313	AT5G40890.1	chloride channel A
m.55330	2.59	1.36	0.84	8.21166e-06	none	none
m.55338	2.19	5.95	2.79	0.000875609	AT5G03555.1	permease, cytosine/purines, uracil, thiamine, allantoin family protein
m.55457	3.75	2.96	20	2.64828e-19	AT1G78160.1	pumilio 7
m.5553	2.55	2.7	6.38	8.47185e-05	none	none
m.5560	0.71	4.47	0.57	1.52164e-07	AT2G18340.1	late embryogenesis abundant domain-containing protein / LEA domain-containing protein
m.5561	0.41	2.71	0.2	5.6055e-07	AT2G18340.1	late embryogenesis abundant domain-containing protein / LEA domain-containing protein
m.55665	23.17	32.43	15.93	4.61744e-05	AT1G15980.1	NDH-dependent cyclic electron flow 1
m.55721	7.05	3.15	3.34	9.20482e-05	none	none
m.55791	3.53	1.16	1.37	0.000916922	none	none
m.55886	13.55	11.52	23.36	3.1142e-06	AT4G37920.1	unknown protein
m.56452	21.64	24.61	51.48	9.71542e-06	AT1G02260.1	Divalent ion symporter
m.56715	2.22	1.45	0.75	0.000470992	AT3G11980.1	Jojoba acyl CoA reductase-related male sterility protein
m.5688	7.75	8.73	3.46	8.79282e-08	AT3G53150.1	UDP-glucosyl transferase 73D1
m.56924	16.26	20.94	34	6.95528e-08	AT1G21750.1	PDI-like 1-1
m.57084	3.35	0.66	0.49	1.22397e-15	AT5G64550.1	loricrin-related
m.57161	4.17	8.4	4.88	2.65564e-06	AT5G01920.1	Protein kinase superfamily protein
m.5723	2.07	0.64	0.41	7.8197e-07	AT3G14460.1	LRR and NB-ARC domains-containing disease resistance protein
m.57345	54.61	161.66	357.12	1.36586e-13	AT5G54270.1	light-harvesting chlorophyll B-binding protein 3
m.57453	10.02	4.46	6.32	4.26554e-11	AT4G33950.2	Protein kinase superfamily protein
m.57463	1.15	0.91	4.23	3.74558e-10	none	none
m.57557	4.17	3.01	8.83	0.000170637	AT5G39660.1	cycling DOF factor 2
m.57759	6.34	4.91	2.72	1.98348e-10	AT2G26650.1	K+ transporter 1
m.57765	5.43	4.13	1.96	8.01755e-06	AT2G26650.1	K+ transporter 1
m.57772	32.75	50.18	17.1	4.48883e-17	AT4G26530.2	Aldolase superfamily protein
m.58122	0.32	1.4	1.92	3.79895e-06	AT5G58380.1	SOS3-interacting protein 1
m.58124	1.53	3.43	6.55	1.45573e-08	AT5G58380.1	SOS3-interacting protein 1
m.58210	0.61	2.42	0.81	6.01923e-06	AT4G22590.1	Haloacid dehalogenase-like hydrolase (HAD) superfamily protein
m.58406	13.98	0.88	1.38	3.19213e-05	none	none
m.588	1.02	1.16	3.77	0.000502265	none	none
m.58823	0.75	0.87	2.32	0.000815278	AT2G31870.2	Poly (ADP-ribose) glycohydrolase (PARG)
m.59238	3.25	2.75	0.92	0.000786849	AT4G16640.1	Matrixin family protein
m.5959	6.36	13.25	10.31	1.85205e-09	AT5G35790.1	glucose-6-phosphate dehydrogenase 1
m.5966	6.26	3.74	2.4	1.39324e-06	AT3G11340.1	UDP-Glycosyltransferase superfamily protein
m.5976	3.81	6.78	2.74	8.99112e-07	AT1G53730.1	STRUBBELIG-receptor family 6
m.59849	25.44	17.77	7.35	7.55937e-13	AT5G55120.1	galactose-1-phosphate guanylyltransferase (GDP)s;GDP-D-glucose phosphorylases;quercetin 4'-O-glucosyltransferases
m.60899	0.36	3.79	0.25	6.13407e-11	AT1G72100.1	late embryogenesis abundant domain-containing protein / LEA domain-containing protein
m.60915	121.9	156.71	66.07	4.21164e-12	AT5G56000.1	HEAT SHOCK PROTEIN 81.4
m.6093	0.58	5.53	1.02	1.25851e-06	AT4G16160.2	Mitochondrial import inner membrane translocase subunit Tim17/Tim22/Tim23 family protein
m.61322	7.19	9.2	14.59	1.63824e-05	AT5G63420.1	RNA-metabolising metallo-beta-lactamase family protein
m.61582	9.3	10.38	19.25	2.86807e-06	none	none
m.62204	8.2	10.31	3.52	1.80906e-20	none	none
m.62206	5.13	5.75	1.41	2.98225e-14	none	none
m.62440	17.91	89.45	79.94	3.56357e-18	none	none
m.62850	21.78	9.58	7.49	5.86885e-08	AT1G77120.1	alcohol dehydrogenase 1
m.62946	3.73	5.49	7.65	9.24619e-05	AT1G29370.1	Kinase-related protein of unknown function (DUF1296)
m.62949	3.71	5.53	8.88	3.35614e-07	AT1G29370.1	Kinase-related protein of unknown function (DUF1296)
m.6312	4.32	16.44	4.54	7.93178e-06	AT1G07430.1	highly ABA-induced PP2C gene 2
m.63128	1.31	5.99	4.17	2.56362e-08	AT5G09670.2	loricrin-related
m.63249	2.91	6.57	6.21	7.44464e-07	none	none
m.6393	14.58	9.47	21.67	6.22953e-07	AT4G20020.2	unknown protein
m.64762	2.47	15.66	3.03	5.75721e-19	AT3G10020.2	unknown protein
m.64857	1.03	0.67	0.28	5.8943e-06	none	none
m.64892	1.55	3.89	1.21	0.000104073	AT5G48910.1	Pentatricopeptide repeat (PPR) superfamily protein
m.64899	4	9.02	2.06	3.17012e-09	AT1G62660.1	Glycosyl hydrolases family 32 protein
m.65310	7.52	4.31	3.44	1.30898e-08	AT5G65380.1	MATE efflux family protein
m.65458	9.09	18.94	10.49	4.3704e-06	AT3G29240.1	Protein of unknown function (DUF179)
m.65641	0.39	0.51	1.73	0.000549356	AT1G09530.1	phytochrome interacting factor 3
m.65911	2.78	2.27	5.09	6.4859e-05	AT2G24120.1	DNA/RNA polymerases superfamily protein
m.6600	13.25	43.98	49.43	1.04497e-06	AT5G37360.1	unknown protein
m.66150	3.48	0.49	0.13	2.30374e-05	none	none
m.6654	0.27	2.23	0.23	0.000268516	AT3G53040.1	late embryogenesis abundant protein, putative / LEA protein, putative
m.66611	17.28	6.95	6.89	2.05055e-09	none	none
m.67122	1.32	1.59	0.73	5.89879e-06	none	none
m.6729	4.88	2.61	1.82	8.57191e-06	AT4G12400.2	stress-inducible protein, putative
m.67781	7.26	9.3	3.46	7.90047e-06	AT3G46530.1	NB-ARC domain-containing disease resistance protein
m.67797	55.68	18.83	24.06	3.19025e-14	AT5G40450.1	unknown protein
m.67807	30.53	72.09	22.85	3.20879e-05	none	none
m.67999	1.19	0.93	0.01	1.24772e-05	none	none
m.68011	3	0.46	0.16	3.76939e-06	AT3G21790.1	UDP-Glycosyltransferase superfamily protein
m.68039	2.02	0.01	0.01	5.78449e-05	AT4G01610.2	Cysteine proteinases superfamily protein
m.68053	2.29	0.01	0.01	6.81556e-05	none	none
m.68065	4.92	0.01	0.01	1.25523e-08	AT1G07930.2	GTP binding Elongation factor Tu family protein
m.68084	6.84	0.01	0.01	5.25524e-15	AT1G43170.9	ribosomal protein 1
m.68090	1.42	0.01	0.01	0.000888559	none	none
m.68114	1.44	0.01	0.01	0.000897522	none	none
m.68115	1.85	0.01	0.01	0.000691102	none	none
m.68120	1.64	0.1	0.01	2.64321e-13	AT2G21130.1	Cyclophilin-like peptidyl-prolyl cis-trans isomerase family protein
m.68123	1.86	0.01	0.01	0.000365123	AT1G56340.1	calreticulin 1a
m.68132	2.73	0.21	1.2	0.000114312	AT5G46240.1	potassium channel in Arabidopsis thaliana 1
m.68136	8.14	0.01	0.01	1.94789e-21	AT1G18720.1	Protein of unknown function (DUF962)
m.68137	8.08	0.03	0.03	2.23322e-39	AT1G29965.1	Ribosomal protein L18ae/LX family protein
m.68143	7.95	0.01	0.01	5.0898e-46	AT4G34670.1	Ribosomal protein S3Ae
m.68157	10.3	0.07	0.01	4.11159e-47	AT4G16720.1	Ribosomal protein L23/L15e family protein
m.68168	3.91	0.01	0.01	3.53266e-38	AT3G02080.1	Ribosomal protein S19e family protein
m.68171	11.97	0.01	0.05	1.94338e-35	AT5G23900.1	Ribosomal protein L13e family protein
m.68178	13.45	0.01	0.05	8.62757e-30	AT1G26910.1	Ribosomal protein L16p/L10e family protein
m.68183	7.66	0.01	0.01	2.71612e-35	AT1G57860.1	Translation protein SH3-like family protein
m.68189	3.77	0.08	0.12	1.53341e-08	AT1G64160.1	Disease resistance-responsive (dirigent-like protein) family protein
m.68220	5.93	0.01	0.01	7.69198e-34	AT5G59880.1	actin depolymerizing factor 3
m.68228	6.55	0.01	0.01	8.21319e-40	AT1G77940.1	Ribosomal protein L7Ae/L30e/S12e/Gadd45 family protein
m.68242	8.66	0.19	1.14	8.70297e-10	AT2G26170.1	cytochrome P450, family 711, subfamily A, polypeptide 1
m.68248	4.02	0.01	0.01	9.7175e-18	AT1G74060.1	Ribosomal protein L6 family protein
m.68273	15.07	0.04	0.01	1.92178e-56	AT4G34555.1	Ribosomal protein S25 family protein
m.68280	9.9	0.01	0.07	1.43434e-52	AT5G59240.1	Ribosomal protein S8e family protein
m.68284	8.98	0.03	0.03	1.0129e-45	AT3G16780.1	Ribosomal protein L19e family protein
m.68290	4.44	0.01	0.01	3.4592e-34	none	none
m.68291	10.23	0.01	0.04	1.36619e-66	AT5G58420.1	Ribosomal protein S4 (RPS4A) family protein
m.68318	2.39	0.01	0.01	8.87192e-22	none	none
m.68321	8.63	0.01	0.01	2.41573e-19	AT2G37270.1	ribosomal protein 5B
m.68330	1.31	0.01	0.01	3.98865e-09	none	none
m.68361	2.59	0.23	1.17	1.03594e-09	AT4G34880.1	Amidase family protein
m.68370	3.11	0.01	0.01	2.72359e-19	AT4G11010.1	nucleoside diphosphate kinase 3
m.68384	1.83	0.01	0.01	1.38254e-08	none	none
m.68390	2.64	0.01	0.01	5.72174e-22	none	none
m.68454	1.28	0.01	0.28	9.09462e-06	none	none
m.685	676.83	3374.82	2494.81	1.08363e-09	none	none
m.68500	2.25	0.01	0.01	4.11925e-18	none	none
m.68509	2.41	0.01	0.01	2.90758e-19	AT1G13950.1	eukaryotic elongation factor 5A-1
m.68527	2.06	0.01	0.01	1.57267e-25	none	none
m.68530	4.43	0.01	0.01	1.28947e-15	AT1G18080.1	Transducin/WD40 repeat-like superfamily protein
m.68538	8.36	0.05	0.01	2.17978e-43	AT3G55280.3	ribosomal protein L23AB
m.68540	6.93	2.31	1.77	0.00021957	none	none
m.68542	22.76	53.09	50.26	1.1601e-05	none	none
m.68544	1.65	0.01	0.01	1.12201e-10	AT2G02380.1	glutathione S-transferase (class zeta) 2
m.68545	4.67	0.01	0.01	5.46924e-20	AT2G02380.1	glutathione S-transferase (class zeta) 2
m.68555	2.05	0.01	0.01	8.39848e-10	AT1G17230.1	Leucine-rich receptor-like protein kinase family protein
m.68562	5.3	0.45	0.17	1.81411e-05	AT1G66150.1	transmembrane kinase 1
m.68608	5.21	0.01	0.01	4.41744e-09	none	none
m.68626	11.36	0.07	0.01	4.01716e-50	AT1G70600.1	Ribosomal protein L18e/L15 superfamily protein
m.68636	1.87	0.29	0.08	0.000791005	AT4G33280.1	AP2/B3-like transcriptional factor family protein
m.68637	10.18	2.03	2.29	9.87493e-10	AT3G14280.1	unknown protein
m.68645	2.02	0.01	0.01	1.50743e-07	none	none
m.68648	2.01	0.16	0.17	5.54487e-12	AT1G79620.1	Leucine-rich repeat protein kinase family protein
m.68708	4.06	0.01	0.01	1.3463e-16	none	none
m.68744	2.35	0.01	0.01	3.54785e-20	none	none
m.68767	2.43	0.01	0.01	6.48227e-15	AT2G26300.1	G protein alpha subunit 1
m.68768	2.97	0.01	0.01	2.37908e-13	AT1G48830.1	Ribosomal protein S7e family protein
m.68769	5.23	0.01	0.01	3.40386e-32	AT1G48830.1	Ribosomal protein S7e family protein
m.68770	3.2	0.01	0.01	3.42163e-45	none	none
m.68772	2.3	0.01	0.01	0.000206967	none	none
m.68774	2.8	0.01	0.06	4.22328e-08	AT3G11250.1	Ribosomal protein L10 family protein
m.68782	5.18	0.01	0.01	8.7022e-26	AT5G15200.1	Ribosomal protein S4
m.68783	2.07	0.01	0.01	2.78757e-08	AT5G15200.1	Ribosomal protein S4
m.68784	1.03	0.01	0.01	8.00102e-09	AT5G59850.1	Ribosomal protein S8 family protein
m.68785	15.66	0.01	0.01	5.64549e-26	AT5G59850.1	Ribosomal protein S8 family protein
m.68788	5.04	0.01	0.01	9.17829e-35	AT3G09630.2	Ribosomal protein L4/L1 family
m.68789	2.57	0.01	0.01	2.11055e-41	AT5G17400.1	endoplasmic reticulum-adenine nucleotide transporter 1
m.68801	0.44	0.11	3.52	2.274e-25	none	none
m.68818	7.52	0.01	0.01	7.66663e-30	AT5G09500.1	Ribosomal protein S19 family protein
m.68819	1.92	0.01	0.01	2.63429e-11	AT5G09500.1	Ribosomal protein S19 family protein
m.68820	4.78	0.01	0.01	5.87519e-55	AT1G43170.9	ribosomal protein 1
m.68821	1.87	0.01	0.01	1.4821e-18	AT2G26870.1	non-specific phospholipase C2
m.68825	4.58	0.01	0.01	6.81353e-63	none	none
m.68852	4.41	0.01	0.02	5.68051e-31	AT3G12390.1	Nascent polypeptide-associated complex (NAC), alpha subunit family protein
m.68858	4.35	0.45	1.07	2.9698e-05	none	none
m.6886	0.96	3.62	4.88	3.42286e-06	AT5G67420.1	LOB domain-containing protein 37
m.68879	1.24	0.01	0.01	3.68889e-09	AT3G63520.1	carotenoid cleavage dioxygenase 1
m.68905	6.63	49.18	5.35	6.59231e-31	AT1G52690.2	Late embryogenesis abundant protein (LEA) family protein
m.68912	3.4	0.01	0.01	5.55664e-16	none	none
m.68913	2.58	0.42	2.25	1.1368e-09	AT4G00910.1	Aluminium activated malate transporter family protein
m.68939	2.76	0.01	0.01	2.68233e-21	AT4G39890.1	RAB GTPase homolog H1C
m.68954	1.16	0.01	0.01	1.56426e-07	none	none
m.68957	1.77	0.01	0.01	8.41202e-09	AT4G29350.1	profilin 2
m.68958	4.07	0.01	0.01	2.34371e-16	AT4G29350.1	profilin 2
m.68993	5.41	0.02	0.01	7.16264e-31	AT4G36130.1	Ribosomal protein L2 family
m.69005	3.86	0.55	0.66	9.06352e-07	AT1G28640.1	GDSL-like Lipase/Acylhydrolase superfamily protein
m.69016	1.57	0.01	0.06	0.00024057	none	none
m.69040	4.39	0.01	0.01	2.19669e-15	none	none
m.69060	8.85	0.01	0.01	2.73531e-39	AT3G60770.1	Ribosomal protein S13/S15
m.69063	5.26	0.01	0.01	0.000514083	none	none
m.69065	15.77	0.01	0.04	1.36773e-52	AT2G36620.1	ribosomal protein L24
m.69075	7.93	0.01	0.06	1.92938e-28	AT2G36160.1	Ribosomal protein S11 family protein
m.69094	2.81	0.01	0.02	1.85992e-31	AT3G57490.1	Ribosomal protein S5 family protein
m.69173	3.04	0.01	0.01	1.32075e-14	none	none
m.69202	5.5	0.03	0.01	6.82777e-28	AT2G42740.1	ribosomal protein large subunit 16A
m.69204	2.3	0.01	0.01	7.26825e-20	AT2G27710.4	60S acidic ribosomal protein family
m.69206	2.65	0.01	0.01	3.78122e-12	AT2G27710.4	60S acidic ribosomal protein family
m.69211	9.13	0.01	0.01	6.36141e-48	AT4G09800.1	S18 ribosomal protein
m.69235	2.33	0.01	0.01	8.69522e-18	none	none
m.69267	1.92	0.01	0.01	9.34478e-10	AT2G09990.1	Ribosomal protein S5 domain 2-like superfamily protein
m.69269	4.31	0.01	0.01	1.96357e-19	AT2G09990.1	Ribosomal protein S5 domain 2-like superfamily protein
m.69284	21.21	1.96	4.51	5.32068e-06	none	none
m.69306	1.32	0.01	0.01	4.31349e-07	AT2G01890.2	purple acid phosphatase 8
m.69332	8.81	0.01	0.01	1.27934e-19	none	none
m.69337	5.08	1.41	2.26	4.7874e-08	AT2G26560.1	phospholipase A 2A
m.69354	6.22	0.05	0.01	2.10436e-20	AT3G49910.1	Translation protein SH3-like family protein
m.69355	2.65	0.01	0.01	1.28352e-10	AT3G49910.1	Translation protein SH3-like family protein
m.69395	6.28	0.01	0.01	3.83503e-37	AT4G30800.1	Nucleic acid-binding, OB-fold-like protein
m.69421	10.88	0.01	0.01	1.95798e-49	AT2G40590.1	Ribosomal protein S26e family protein
m.69460	7.19	0.01	0.01	6.18753e-53	AT1G72370.1	40s ribosomal protein SA
m.69507	10	0.02	0.05	2.01529e-48	AT3G62870.1	Ribosomal protein L7Ae/L30e/S12e/Gadd45 family protein
m.69508	12.4	0.01	0.01	8.08742e-63	AT4G31700.1	ribosomal protein S6
m.69511	1.52	0.01	0.01	2.02887e-08	AT4G31700.1	ribosomal protein S6
m.69548	2.06	0.04	0.01	2.6432e-24	AT2G27530.1	Ribosomal protein L1p/L10e family
m.69550	3.87	0.01	0.01	1.69422e-40	AT5G22440.1	Ribosomal protein L1p/L10e family
m.69552	1.94	0.01	0.03	4.43986e-14	none	none
m.69553	4.42	0.01	0.01	1.21592e-28	none	none
m.69588	3.19	0.01	0.01	2.67212e-20	AT5G24510.1	60S acidic ribosomal protein family
m.69594	21.49	0.09	0.01	1.45027e-47	AT5G56710.1	Ribosomal protein L31e family protein
m.69607	5.32	1.68	11.18	6.5691e-12	AT1G80440.1	Galactose oxidase/kelch repeat superfamily protein
m.69647	1.58	0.85	0.14	0.000553363	AT2G43290.1	Calcium-binding EF-hand family protein
m.69653	4.44	1.01	0.74	1.68007e-05	AT3G14690.1	cytochrome P450, family 72, subfamily A, polypeptide 15
m.69684	2.41	0.01	0.01	6.34588e-07	AT1G16030.1	heat shock protein 70B
m.69685	2.17	0.01	0.01	2.56535e-14	AT5G28540.1	heat shock protein 70 (Hsp 70) family protein
m.69744	7.21	0.05	0.02	3.05122e-87	AT1G50010.1	tubulin alpha-2 chain
m.69792	5.47	0.01	0.01	1.79957e-39	none	none
m.69814	3.46	0.27	0.37	6.23894e-07	AT5G45470.1	Protein of unknown function (DUF594)
m.69833	4.56	1.63	2.74	0.000129993	AT2G36800.1	don-glucosyltransferase 1
m.69905	12.56	0.03	0.03	1.47543e-43	AT3G25520.2	ribosomal protein L5
m.69926	4.47	0.01	0.01	9.39917e-15	AT1G56340.1	calreticulin 1a
m.69927	1.74	0.01	0.01	7.70623e-06	AT1G56340.1	calreticulin 1a
m.70033	2.84	5.59	1.39	1.05724e-05	AT3G04890.1	Uncharacterized conserved protein (DUF2358)
m.70050	9.54	0.03	0.01	4.01862e-48	AT2G31610.1	Ribosomal protein S3 family protein
m.70078	3.17	0.01	0.01	6.95868e-09	AT3G23390.1	Zinc-binding ribosomal protein family protein
m.70116	1.99	0.16	0.39	0.000436451	AT5G15130.1	WRKY DNA-binding protein 72
m.70127	17.82	0.14	0.04	5.95055e-57	AT2G37600.1	Ribosomal protein L36e family protein
m.70187	4.42	0.01	0.01	4.92344e-36	AT1G33140.1	Ribosomal protein L6 family
m.702	14.03	6.7	1.08	1.35287e-07	none	none
m.70259	2.2	0.42	1.33	0.000271767	none	none
m.70262	2.68	0.01	0.01	2.15932e-11	AT1G27400.1	Ribosomal protein L22p/L17e family protein
m.70263	7.97	0.01	0.01	7.25352e-40	AT1G27400.1	Ribosomal protein L22p/L17e family protein
m.70300	5.8	2.33	2.62	4.78255e-05	AT4G23850.1	AMP-dependent synthetase and ligase family protein
m.70306	1.27	0.01	0.01	2.28029e-12	AT3G07110.1	Ribosomal protein L13 family protein
m.70310	10.37	0.01	0.05	3.75674e-46	none	none
m.70323	4.28	2.25	0.32	2.57135e-07	none	none
m.70359	8.58	2.35	3.67	9.08363e-05	AT4G35900.1	Basic-leucine zipper (bZIP) transcription factor family protein
m.70382	5.96	12.56	8.11	0.000174751	AT2G45290.1	Transketolase
m.70445	2.16	0.01	0.01	1.35708e-09	AT2G05220.2	Ribosomal S17 family protein
m.70446	8.09	0.01	0.03	9.19341e-33	AT2G05220.2	Ribosomal S17 family protein
m.70447	4.14	0.04	0.01	1.39899e-17	AT2G05220.2	Ribosomal S17 family protein
m.70506	1.39	0.24	0.63	9.15948e-06	AT5G53190.1	Nodulin MtN3 family protein
m.70530	8.45	2.54	5.72	6.84176e-05	AT1G07250.1	UDP-glucosyl transferase 71C4
m.70545	10.64	0.01	0.01	5.17306e-54	AT5G27850.1	Ribosomal protein L18e/L15 superfamily protein
m.70578	4.87	0.56	2.74	6.82274e-16	AT1G21230.1	wall associated kinase 5
m.70581	1.57	0.01	0.01	8.05162e-13	none	none
m.70682	1.08	0.01	0.01	5.51615e-14	none	none
m.70696	8.71	3.38	3.83	8.37092e-05	AT4G23895.3	Pleckstrin homology (PH) domain-containing protein
m.70753	7.34	2.81	3.31	3.38663e-05	AT1G28220.1	purine permease 3
m.70817	3.66	0.61	1.57	1.61227e-09	AT4G13010.1	Oxidoreductase, zinc-binding dehydrogenase family protein
m.70833	10.71	0.01	0.01	2.44403e-92	AT3G48340.1	Cysteine proteinases superfamily protein
m.70841	3.18	29.33	7.03	6.11055e-08	AT3G50980.1	dehydrin xero 1
m.70845	2.73	28.43	5.63	4.78934e-05	AT3G50980.1	dehydrin xero 1
m.70847	3.25	26.47	4.78	8.64239e-11	AT5G66400.2	Dehydrin family protein
m.7086	5.91	17.87	10.64	7.87046e-12	AT2G05920.1	Subtilase family protein
m.70894	9.18	23.48	13.21	2.54412e-09	none	none
m.70902	1.22	0.03	0.11	4.1798e-08	AT1G21240.1	wall associated kinase 3
m.70977	9.62	0.01	0.01	2.18678e-103	AT1G07940.1	GTP binding Elongation factor Tu family protein
m.70980	4.64	0.01	0.01	1.89175e-59	AT1G07940.1	GTP binding Elongation factor Tu family protein
m.70983	1.74	0.01	0.01	1.52574e-15	AT5G60390.2	GTP binding Elongation factor Tu family protein
m.71008	13.44	50.24	37.67	7.42166e-07	none	none
m.71046	188.98	267	489.82	2.08718e-10	AT1G22740.1	RAB GTPase homolog G3B
m.71130	4.15	1.06	1.52	0.000674385	none	none
m.71137	2.11	0.61	0.91	1.54025e-05	AT1G30240.1	unknown protein
m.71183	7.81	0.01	0.01	8.32119e-47	AT3G12110.1	actin-11
m.71209	14.12	0.07	0.04	1.15789e-53	AT2G32220.1	Ribosomal L27e protein family
m.71210	3.55	0.01	0.01	1.22152e-15	AT3G22230.1	Ribosomal L27e protein family
m.71213	6.29	1.4	1.56	0.000362583	none	none
m.71242	2.13	0.29	0.26	1.07888e-05	AT2G19130.1	S-locus lectin protein kinase family protein
m.71257	6.26	46.19	10.16	1.08077e-15	none	none
m.71273	2.95	0.01	0.52	1.38687e-05	none	none
m.71398	84.72	16.38	118.82	8.67931e-14	none	none
m.7148	5.98	12.79	14.39	4.43067e-08	AT2G46110.1	ketopantoate hydroxymethyltransferase 1
m.71620	47.38	21.47	35.98	2.75914e-10	AT4G36910.1	Cystathionine beta-synthase (CBS) family protein
m.71708	4.81	0.01	0.01	1.31946e-65	none	none
m.71767	7.67	1.35	3.5	4.39005e-09	AT5G43350.1	phosphate transporter 1;1
m.71822	33.77	20.51	13.92	2.93404e-09	AT5G09810.1	actin 7
m.71858	61.95	12.57	19.42	0.000187609	AT5G06860.1	polygalacturonase inhibiting protein 1
m.71872	14.13	0.52	2.15	1.39711e-13	none	none
m.71949	1.79	0.31	0.79	3.55461e-08	AT1G61810.3	beta-glucosidase 45
m.71955	1.71	0.28	0.62	0.000433237	AT1G61820.1	beta glucosidase 46
m.71963	2.83	0.67	1.24	0.000223162	AT1G61820.1	beta glucosidase 46
m.71975	3.53	0.74	1.4	1.7702e-06	AT1G61820.1	beta glucosidase 46
m.72043	3.54	0.34	0.95	0.000197344	none	none
m.72044	5.63	0.6	1.32	0.00075853	AT4G14630.1	germin-like protein 9
m.7206	6.69	2.06	2.67	0.000392836	none	none
m.72075	5.68	1.18	1.86	6.07491e-08	AT2G37130.1	Peroxidase superfamily protein
m.72086	7.33	1.3	2.93	8.124e-17	AT4G37520.1	Peroxidase superfamily protein
m.72098	31.82	97.28	91.29	1.9197e-13	none	none
m.72100	1.07	0.86	3.25	0.0009743	none	none
m.72102	71.3	147.29	191.4	8.77057e-09	none	none
m.72128	2.4	0.75	1.9	0.000136077	AT2G37710.1	receptor lectin kinase
m.72130	2.92	0.68	0.6	4.78277e-10	AT3G53810.1	Concanavalin A-like lectin protein kinase family protein
m.72192	12.62	0.74	3.08	8.76834e-14	none	none
m.72203	20.78	5.74	6.9	0.000164862	none	none
m.723	0.01	1.64	0.11	0.000745753	none	none
m.72350	11.88	0.32	0.01	1.14579e-07	none	none
m.72352	16.19	4.81	6.43	1.69948e-06	none	none
m.72481	3.09	1.25	0.65	4.37117e-06	none	none
m.72557	1.73	0.31	1.84	4.4331e-05	AT3G07040.1	NB-ARC domain-containing disease resistance protein
m.72572	11.8	2.38	2.24	1.5558e-12	AT2G16060.1	hemoglobin 1
m.72666	4.13	1.1	1.13	0.00034481	AT3G25400.1	unknown protein
m.72685	28.53	12.66	6.26	0.000879118	AT4G36910.1	Cystathionine beta-synthase (CBS) family protein
m.72867	21.2	7.96	9.97	4.85111e-06	AT4G23850.1	AMP-dependent synthetase and ligase family protein
m.73091	3.44	1.56	1.04	0.000198666	AT4G00170.1	Plant VAMP (vesicle-associated membrane protein) family protein
m.73221	1.02	1.17	0.19	1.67033e-05	AT5G17230.1	PHYTOENE SYNTHASE
m.73231	1.28	1	0.21	1.74377e-05	AT5G17230.1	PHYTOENE SYNTHASE
m.73393	35.27	6.67	15.69	6.7319e-15	AT1G53910.3	related to AP2 12
m.73433	1.32	0.12	0.1	1.17281e-06	AT1G03055.1	unknown protein
m.73465	5.94	5.24	12.51	0.00092054	AT5G02050.1	Mitochondrial glycoprotein family protein
m.73713	3.24	10.75	6.02	1.05519e-10	AT2G44920.2	Tetratricopeptide repeat (TPR)-like superfamily protein
m.73832	8.79	1.66	1.84	2.43858e-14	none	none
m.73849	9.11	1.42	2.03	1.95042e-06	AT1G47480.1	alpha/beta-Hydrolases superfamily protein
m.73887	13.06	4.48	7.27	2.16179e-08	AT1G76680.1	12-oxophytodienoate reductase 1
m.73924	29.29	20.09	14.32	0.00023546	AT3G58170.1	BET1P/SFT1P-like protein 14A
m.74459	18.04	28.62	8.36	6.57865e-25	AT5G04000.2	unknown protein
m.74555	24.83	153.64	69.73	2.00349e-08	AT4G22756.1	sterol C4-methyl oxidase 1-2
m.74607	19.6	10.41	57.29	6.88387e-13	AT3G57040.1	response regulator 9
m.74632	3.74	1.64	1.36	7.84527e-08	none	none
m.74657	302.65	814.74	529.03	5.20598e-17	AT1G06680.1	photosystem II subunit P-1
m.74667	7.77	0.57	1.82	0.000436211	AT5G39110.1	RmlC-like cupins superfamily protein
m.74673	201.24	134.79	71.67	9.65863e-15	AT1G20440.1	cold-regulated 47
m.74696	10.51	3.16	2.57	1.01375e-13	AT2G01770.1	vacuolar iron transporter 1
m.74735	43.12	30.1	19.76	1.06913e-05	none	none
m.74745	2.83	1	6.75	5.23997e-13	AT3G47160.1	RING/U-box superfamily protein
m.74760	48.19	122.37	111.04	1.89442e-11	AT3G50830.1	cold-regulated 413-plasma membrane 2
m.74786	4.42	2.14	1.59	9.19071e-05	AT2G07050.1	cycloartenol synthase 1
m.7484	3.65	3.84	10.12	3.9432e-07	AT4G30780.1	unknown protein
m.75024	11.34	0.01	0.01	1.67214e-36	AT3G52590.1	ubiquitin extension protein 1
m.75025	2.34	0.01	0.01	3.03511e-11	AT3G52590.1	ubiquitin extension protein 1
m.75026	6.99	0.01	0.04	7.05941e-44	AT1G23410.1	Ribosomal protein S27a / Ubiquitin family protein
m.75082	14.26	21.12	8.85	8.08749e-05	AT4G16410.1	unknown protein
m.75095	3.05	1.26	0.59	1.67154e-05	none	none
m.75138	1.68	0.58	0.44	0.000102571	AT5G23580.1	calmodulin-like domain protein kinase 9
m.75183	2.4	1.01	1.39	8.47653e-05	AT5G45500.2	RNI-like superfamily protein
m.75321	1.57	0.39	0.61	0.00063917	AT4G23130.1	cysteine-rich RLK (RECEPTOR-like protein kinase) 5
m.75452	1.68	10.74	2.1	2.2693e-11	none	none
m.75495	5.06	2.09	1.27	1.53096e-06	AT5G22090.2	Protein of unknown function (DUF3049)
m.75521	15.78	3.93	5.47	6.22687e-10	AT3G21420.1	2-oxoglutarate (2OG) and Fe(II)-dependent oxygenase superfamily protein
m.75705	2.02	0.57	0.75	8.9547e-05	AT4G08850.1	Leucine-rich repeat receptor-like protein kinase family protein
m.75789	21.23	37.77	17.6	4.66783e-07	AT1G60950.1	2Fe-2S ferredoxin-like superfamily protein
m.75939	9.76	24.98	18.48	8.01668e-11	AT2G46820.2	photosystem I P subunit
m.75940	7.19	17.36	11.62	1.87022e-05	none	none
m.76041	5.65	2.27	1.47	0.000748134	AT5G49630.1	amino acid permease 6
m.76191	1.07	0.13	0.26	1.67218e-08	AT2G01900.1	DNAse I-like superfamily protein
m.76341	92.12	52.25	37.69	4.99252e-12	AT1G51200.4	A20/AN1-like zinc finger family protein
m.76374	3.18	1.82	4.21	0.000134481	AT2G45050.1	GATA transcription factor 2
m.76385	4.53	8.98	4.4	3.96683e-06	AT5G62720.1	Integral membrane HPP family protein
m.7646	26.13	24.74	10.82	1.92276e-08	AT5G53420.1	CCT motif family protein
m.76480	119.05	188.11	87.92	2.80062e-10	AT1G09340.1	chloroplast RNA binding
m.76633	10.19	1.38	3.21	0.000450187	AT1G02260.1	Divalent ion symporter
m.76635	7.29	0.71	1.53	0.000166052	AT1G02260.1	Divalent ion symporter
m.76794	9.18	9.77	18.39	0.000148312	AT4G17770.1	trehalose phosphatase/synthase 5
m.77057	15.55	2.28	3.98	5.24156e-05	none	none
m.77279	5.68	0.05	0.09	3.35721e-05	none	none
m.77343	30.38	41.9	14.79	4.67443e-15	AT1G16720.1	high chlorophyll fluorescence phenotype 173
m.77394	17.57	12.72	6.13	0.00066384	AT5G57660.1	CONSTANS-like 5
m.77522	12.51	3.59	3.65	2.87708e-05	AT2G17040.1	NAC domain containing protein 36
m.77526	2.29	0.54	0.65	4.82483e-09	AT2G17040.1	NAC domain containing protein 36
m.77793	9.49	5.71	4.7	1.36475e-05	AT5G55530.2	Calcium-dependent lipid-binding (CaLB domain) family protein
m.77825	4.04	2.01	4.77	7.26924e-06	AT5G05580.2	fatty acid desaturase 8
m.77967	6.73	2.68	4.03	5.13124e-05	none	none
m.78116	6.05	1.62	2.34	5.54246e-05	AT3G14020.1	nuclear factor Y, subunit A6
m.7821	7.15	61.67	9.03	9.59247e-28	AT2G18340.1	late embryogenesis abundant domain-containing protein / LEA domain-containing protein
m.78384	2.14	0.25	0.09	1.07702e-10	AT5G42800.1	dihydroflavonol 4-reductase
m.78450	5.75	12.69	10.28	7.97264e-06	AT3G54210.1	Ribosomal protein L17 family protein
m.78464	1.14	0.87	0.4	1.3589e-05	AT5G22470.1	NAD+ ADP-ribosyltransferases;NAD+ ADP-ribosyltransferases
m.7852	6.73	14.7	11.77	0.000489585	AT5G45910.1	GDSL-like Lipase/Acylhydrolase superfamily protein
m.78720	2.64	0.54	0.76	0.000140672	AT3G63470.1	serine carboxypeptidase-like 40
m.78884	10.75	4.41	4.26	0.000784542	AT1G21760.1	F-box protein 7
m.78924	9.62	0.01	0.01	0.000517747	none	none
m.7893	2.87	4.53	1.42	6.18889e-13	none	none
m.79004	10.81	5.7	3.62	3.74681e-05	none	none
m.79077	1.65	2.41	0.57	0.000200372	none	none
m.79289	7.22	0.73	0.99	1.92465e-05	AT3G14460.1	LRR and NB-ARC domains-containing disease resistance protein
m.79425	13.43	0.33	2.65	3.05244e-09	AT5G24090.1	chitinase A
m.79475	42.29	12.38	31.16	4.87148e-12	none	none
m.79510	8.52	7.66	2.71	0.000208712	AT4G26740.1	seed gene 1
m.79520	17	3.47	6.24	3.34536e-13	AT5G55050.1	GDSL-like Lipase/Acylhydrolase superfamily protein
m.79576	4.19	1.76	0.69	1.57019e-10	AT4G36470.1	S-adenosyl-L-methionine-dependent methyltransferases superfamily protein
m.79704	2.65	0.73	0.77	0.000808174	AT1G08230.2	Transmembrane amino acid transporter family protein
m.79785	4.66	6.07	2.25	1.68623e-06	none	none
m.79787	14.79	5.74	12.63	8.91533e-06	AT5G05340.1	Peroxidase superfamily protein
m.79827	109.54	226.23	339.49	6.82439e-18	AT1G43710.1	Pyridoxal phosphate (PLP)-dependent transferases superfamily protein
m.79838	14.12	3.57	1.98	4.16937e-08	none	none
m.79918	417.98	878.93	436.97	7.92938e-07	AT1G56190.1	Phosphoglycerate kinase family protein
m.79948	4.97	2.09	2.85	2.15194e-05	AT5G36160.1	Tyrosine transaminase family protein
m.79999	2.3	1.3	11.11	2.31489e-52	AT1G68050.1	flavin-binding, kelch repeat, f box 1
m.80159	2.31	0.35	0.57	0.000157147	AT1G21360.1	glycolipid transfer protein 2
m.80161	2.97	0.27	0.81	6.19247e-05	AT3G21260.3	Glycolipid transfer protein (GLTP) family protein
m.80196	5.56	6.57	14.23	2.87042e-06	AT5G39660.1	cycling DOF factor 2
m.8026	70.15	209.76	64.82	1.15484e-24	AT4G16260.1	Glycosyl hydrolase superfamily protein
m.80278	8.42	2.13	2.07	6.98694e-12	AT5G09220.1	amino acid permease 2
m.80411	8.66	0.67	1.4	1.17582e-05	AT5G05340.1	Peroxidase superfamily protein
m.80419	5.69	0.59	1.21	1.39887e-10	AT5G05340.1	Peroxidase superfamily protein
m.80488	15.93	5.67	9.46	0.000360709	AT4G08950.1	Phosphate-responsive 1 family protein
m.80635	18.47	11.31	8.99	0.000334038	AT2G14095.1	unknown protein
m.80661	4.02	3.09	1.18	0.000208023	none	none
m.80784	2.47	0.84	0.56	3.34343e-06	AT2G47710.1	Adenine nucleotide alpha hydrolases-like superfamily protein
m.80795	3.14	0.01	0.01	5.13102e-23	none	none
m.80907	3.96	1.79	1.32	3.43898e-07	AT3G47570.1	Leucine-rich repeat protein kinase family protein
m.80968	18.92	24.29	8.79	5.33063e-13	AT2G30490.1	cinnamate-4-hydroxylase
m.80970	15.27	25.37	8.41	9.73141e-09	AT2G30490.1	cinnamate-4-hydroxylase
m.81189	2.2	1.56	4.88	1.40838e-05	AT5G42900.1	cold regulated gene 27
m.81226	16.96	24.87	42.47	1.85786e-05	AT4G28300.1	Protein of unknown function (DUF1421)
m.81271	2.86	4.84	1.69	2.81255e-06	AT5G20060.1	alpha/beta-Hydrolases superfamily protein
m.81300	8.47	0.01	0.42	3.89098e-17	none	none
m.81302	7.29	0.01	0.72	0.000216732	none	none
m.81433	4.61	2.14	1.56	0.000568344	AT2G46770.1	NAC (No Apical Meristem) domain transcriptional regulator superfamily protein
m.81608	3.95	10.17	5.92	3.61966e-09	AT3G09220.1	laccase 7
m.81669	11.51	32.34	8.81	6.74178e-22	none	none
m.81694	10.5	14.83	5.94	8.1336e-11	AT1G68010.1	hydroxypyruvate reductase
m.81817	1.72	4.21	5.42	1.46762e-06	AT5G44640.1	beta glucosidase 13
m.81826	2.12	5.4	5.85	5.22735e-05	none	none
m.81845	2.55	1.36	0.81	0.000682885	none	none
m.81993	5.35	2.36	3.15	0.000209151	AT3G56170.1	Ca-2+ dependent nuclease
m.82131	5.3	1.49	2.25	2.95943e-05	AT4G01950.1	glycerol-3-phosphate acyltransferase 3
m.82322	6.62	8.38	15.18	2.14347e-09	AT5G58140.2	phototropin 2
m.82345	6.45	3.65	2.11	2.59939e-08	AT4G25770.1	alpha/beta-Hydrolases superfamily protein
m.82346	5.34	1.56	1.02	1.166e-15	AT5G14700.1	NAD(P)-binding Rossmann-fold superfamily protein
m.82378	29.32	0.01	0.11	2.02188e-145	AT3G12110.1	actin-11
m.82444	31.53	12	16.79	1.01147e-14	none	none
m.82583	3.67	0.69	0.89	1.7469e-09	AT2G43000.1	NAC domain containing protein 42
m.82717	6.93	14.83	8.07	0.000112036	AT5G53490.2	Tetratricopeptide repeat (TPR)-like superfamily protein
m.82737	4.12	0.25	0.52	1.25803e-14	AT2G38290.1	ammonium transporter 2
m.82928	2.21	0.94	0.73	0.000721013	AT3G03310.1	lecithin:cholesterol acyltransferase 3
m.83348	6.35	9.8	4.25	4.09612e-08	AT3G05030.1	sodium hydrogen exchanger 2
m.83360	24.38	86.4	50.41	1.6259e-05	AT5G45890.1	senescence-associated gene 12
m.83583	5.91	10.82	5.28	0.000239818	AT1G09530.1	phytochrome interacting factor 3
m.83736	2.46	1.42	0.77	0.000170225	AT1G61660.1	basic helix-loop-helix (bHLH) DNA-binding superfamily protein
m.83829	7.59	3.33	2.16	7.23703e-06	AT1G69040.2	ACT domain repeat 4
m.83942	9.49	22.93	13.8	1.66003e-17	AT1G67300.1	Major facilitator superfamily protein
m.84081	254.9	70	15.47	1.07359e-10	AT5G45890.1	senescence-associated gene 12
m.84234	16.81	5.28	10.46	4.92794e-12	AT3G15510.1	NAC domain containing protein 2
m.84345	3.29	1.1	2.36	1.00472e-06	AT2G30300.1	Major facilitator superfamily protein
m.84362	14.44	7.18	8.25	0.000155194	AT4G33500.1	Protein phosphatase 2C family protein
m.84487	2.95	0.89	1.41	2.61315e-09	AT1G21270.1	wall-associated kinase 2
m.84745	3.83	1.61	2.37	0.000606769	AT3G48890.1	membrane-associated progesterone binding protein 3
m.8476	553.67	542.92	1857.12	8.8419e-09	AT5G54770.1	thiazole biosynthetic enzyme, chloroplast (ARA6) (THI1) (THI4)
