# Supplementary material for: De Novo Transcriptome Sequencing of Desert Herbaceous Achnatherum splendens (Achnatherum) Seedlings and Identification of Salt Tolerance Genes
Source: Genes (Basel). 2016 Mar 23;7(4):12. doi: 10.3390/genes7040012 (PMC4846842; doi:10.3390/genes7040012)
Supplement: Supplementary file 1 [file genes-07-00012-s001.zip › genes-07-00012-supplementary/Table S4.xlsx]

## Sheet: Sheet1
Table S4 Transcription factors genes in DEGs.
Gene	Ath	FamilyID	annotation
m.61322	AT5G63420	Trihelix	RNA-metabolising metallo-beta-lactamase family protein
m.77522	AT2G17040	NAC	NAC domain containing protein 36
m.119042	AT5G06839	bZIP	bZIP transcription factor-like protein
m.57557	AT5G39660	C2C2-Dof	Dof zinc finger protein DOF5.2
m.144038	AT1G76350	Nin_like	RWP-RK domain-containing protein
m.188917	AT2G03340	WRKY	WRKY DNA-binding protein 3
m.172946	AT5G63420	Trihelix	RNA-metabolising metallo-beta-lactamase family protein
m.128662	AT5G61380	Pseudo-ARR-B	two-component response regulator-like APRR1
m.122317	AT2G42280	bHLH	transcription factor bHLH130
m.47128	AT1G25550	GARP--G2-like	myb-like transcription factor-like protein
m.184636	AT1G28050	DBB	zinc finger protein CONSTANS-LIKE 15
m.152251	AT3G57230	MADS--MIKC	protein agamous-like 16
m.84234	AT3G15510	NAC	NAC domain containing protein 2
m.49989	AT5G10030	bZIP	transcription factor TGA4
m.140413	AT5G67030	FHA	zeaxanthin epoxidase (ZEP) (ABA1)
m.19140	AT5G02810	Pseudo-ARR-B	two-component response regulator-like APRR7
m.76374	AT2G45050	C2C2-GATA	GATA transcription factor 2
m.103286	AT3G62420	bZIP	basic region/leucine zipper motif 53 protein
m.165786	AT2G46680	bZIP	homeobox-leucine zipper protein ATHB-7
m.65641	AT1G09530	bHLH	transcription factor PIF3
m.175726	AT4G20970	bHLH	basic helix-loop-helix domain-containing protein
m.189074	AT2G03500	GARP--G2-like	myb family transcription factor
m.33685	AT2G43500	Nin_like	RWP-RK domain-containing protein
m.30583	AT5G02810	Pseudo-ARR-B	two-component response regulator-like APRR7
m.83736	AT1G61660	bHLH	transcription factor bHLH112
m.4229	AT3G24520	HSF	heat stress transcription factor C-1
m.185407	AT1G18330	MYB_like	early-phytochrome-responsive1
m.155459	AT3G24520	HSF	heat stress transcription factor C-1
m.169662	AT1G55760	TRAF	BTB/POZ domain-containing protein
m.19649	AT3G02830	C3H	zinc finger CCCH domain-containing protein 33
m.111197	AT3G53920	Sigma70-like	RNApolymerase sigma-subunit C
m.43666	AT1G74950	Tify	protein TIFY 10B
m.120415	AT5G02560	NF--YC	histone H2A 12
m.106174	AT3G10040	Trihelix	sequence-specific DNA binding transcription factor
m.160302	AT5G63470	NF--YC	nuclear transcription factor Y subunit C-4
m.123553	AT2G03500	GARP--G2-like	myb family transcription factor
m.18076	AT1G59750	B3--ARF	auxin response factor 1
m.52673	AT5G39660	C2C2-Dof	Dof zinc finger protein DOF5.2
m.193416	AT3G56850	bZIP	abscisic acid-insensitive 5-like protein 2
m.44287	AT2G38470	WRKY	putative WRKY transcription factor 33
m.135961	AT1G56300	OFP	chaperone DnaJ-domain containing protein
m.188135	AT2G03500	GARP--G2-like	myb family transcription factor
m.6886	AT5G67420	LBD	LOB domain-containing protein 37
m.21937	AT4G00980	Coactivator-p15	zinc knuckle (CCHC-type) family protein
m.36559	AT3G07650	DBB	zinc finger protein CONSTANS-LIKE 9
m.159151	AT3G56970	bHLH	transcription factor ORG2
m.70359	AT4G35900	bZIP	protein FD
m.106531	AT2G18550	HB	homeobox-leucine zipper protein ATHB-21
m.16570	AT4G37180	GARP--G2-like	myb family transcription factor
m.164215	AT5G17300	MYB_like	myb family transcription factor
m.11134	AT5G45710	HSF	heat stress transcription factor A-4c
m.163205	AT5G56840	GARP--G2-like	myb-like transcription factor family protein
m.175860	AT2G35940	HB	BEL1-like homeodomain 1
m.121043	AT5G56840	GARP--G2-like	myb-like transcription factor family protein
m.118278	AT5G56840	GARP--G2-like	myb-like transcription factor family protein
m.10891	AT1G56300	OFP	chaperone DnaJ-domain containing protein
m.163500	AT1G29950	bHLH	basic helix-loop-helix (bHLH) DNA-binding superfamily protein.
m.120025	AT5G09410	TIG	calmodulin-binding transcription activator 1
m.193453	AT1G66230	MYB	myb domain protein 20
m.186882	AT5G13180	NAC	NAC domain containing protein 83
m.174448	AT5G02810	Pseudo-ARR-B	two-component response regulator-like APRR7
m.162845	AT5G61620	GARP--G2-like	myb-like transcription factor family protein
m.118453	AT4G20970	bHLH	basic helix-loop-helix domain-containing protein
m.123917	AT1G68920	bHLH	transcription factor bHLH49
m.107811	AT1G49010	MYB	myb/SANT-like DNA-binding domain-containing protein
m.80196	AT5G39660	C2C2-Dof	Dof zinc finger protein DOF5.2
m.159900	AT2G24430	NAC	NAC domain containing protein 38
m.128963	AT3G13040	GARP--G2-like	myb-like HTH transcriptional regulator family protein
m.199607	AT4G12750	HB	Homeodomain-like transcriptional regulator
m.70116	AT5G15130	WRKY	putative WRKY transcription factor 72
m.41963	AT5G02560	NF--YC	histone H2A 12
m.102263	AT3G28730	HMG	FACT complex subunit SSRP1
m.111946	AT3G46130	MYB_like	transcription factor MYB48
m.82583	AT2G43000	NAC	NAC domain-containing protein 42
m.185875	AT1G78600	DBB	light-regulated zinc finger protein 1
m.192477	AT5G24470	Pseudo-ARR-B	two-component response regulator-like APRR5
m.182314	AT5G02810	Pseudo-ARR-B	two-component response regulator-like APRR7
m.181638	AT3G21330	bHLH	transcription factor bHLH87
m.50467	AT5G17300	MYB_like	myb family transcription factor
m.35382	AT3G44750	C2H2	histone deacetylase HDT1
m.151620	AT1G08050	PHD	C3HC4-type RING finger-containing protein
m.188125	AT4G37180	GARP--G2-like	myb family transcription factor
m.158705	AT4G14540	NF--YC	nuclear transcription factor Y subunit B-3
m.187984	AT5G02560	NF--YC	histone H2A 12
m.10898	AT1G56300	OFP	chaperone DnaJ-domain containing protein
m.10148	AT3G56970	bHLH	transcription factor ORG2
m.77394	AT5G57660	DBB	zinc finger protein CONSTANS-LIKE 5
m.37057	AT1G19180	Tify	protein TIFY 10A
m.197767	AT4G35270	Nin_like	RWP-RK domain-containing protein
m.111659	AT1G71692	MADS--MIKC	agamous-like MADS-box protein AGL12
m.154293	AT3G27010	TCP	transcription factor TCP20
m.30322	AT2G21530	FHA	SMAD/FHA domain-containing protein
m.102440	AT3G55770	LIM	GATA type zinc finger transcription factor-like protein
m.162831	AT2G38090	MYB	myb/SANT-like DNA-binding domain-containing protein
m.19652	AT3G02830	C3H	zinc finger CCCH domain-containing protein 33
m.83583	AT1G09530	bHLH	transcription factor PIF3
m.77526	AT2G17040	NAC	NAC domain containing protein 36
m.109609	AT5G05140	IWS1	Transcription elongation factor (TFIIS) family protein
m.73393	AT1G53910	AP2-ERF--ERF	ethylene-responsive transcription factor RAP2-12
m.120881	AT5G60710	PHD	C3H4 type zinc finger protein
m.31240	AT2G03340	WRKY	WRKY DNA-binding protein 3
m.45948	AT1G68920	bHLH	transcription factor bHLH49
m.146570	AT1G59750	B3--ARF	auxin response factor 1
m.133168	AT1G43640	TUB	tubby-like F-box protein 5
m.165979	AT3G59060	bHLH	transcription factor PIF5
m.158391	AT1G25550	GARP--G2-like	myb-like transcription factor-like protein
m.160836	AT1G78600	DBB	light-regulated zinc finger protein 1
m.44033	AT5G22920	C2H2	ring finger and CHY zinc finger domain-containing protein 1
m.31927	AT1G75250	MYB_like	RAD-like 6 protein
m.128971	AT3G56970	bHLH	transcription factor ORG2
m.162835	AT5G61620	GARP--G2-like	myb-like transcription factor family protein
m.188804	AT1G77450	NAC	NAC domain containing protein 32
m.143224	AT1G18330	MYB_like	early-phytochrome-responsive1
m.132354	AT5G24470	Pseudo-ARR-B	two-component response regulator-like APRR5
m.186307	AT3G56970	bHLH	transcription factor ORG2
m.173956	AT1G25550	GARP--G2-like	myb-like transcription factor-like protein
m.138646	AT1G69780	bZIP	homeobox-leucine zipper protein ATHB-13
m.197764	AT4G35270	Nin_like	RWP-RK domain-containing protein
m.78116	AT3G14020	NF--YA	nuclear transcription factor Y subunit A-6
m.113515	AT5G06510	NF--YA	nuclear transcription factor Y subunit A-10
m.132352	AT5G24470	Pseudo-ARR-B	two-component response regulator-like APRR5
m.159577	AT2G46680	bZIP	homeobox-leucine zipper protein ATHB-7
m.107520	AT5G15130	WRKY	putative WRKY transcription factor 72
m.156536	AT4G13480	MYB	myb domain protein 79
m.40527	AT2G46680	bZIP	homeobox-leucine zipper protein ATHB-7
m.41940	AT5G59870	NF--YC	histone H2A 6
m.50464	AT5G17300	MYB_like	myb family transcription factor
m.169659	AT1G55760	TRAF	BTB/POZ domain-containing protein
m.119672	AT4G19660	TRAF	NPR1-like protein 4
m.192475	AT5G24470	Pseudo-ARR-B	two-component response regulator-like APRR5
m.40521	AT2G46680	bZIP	homeobox-leucine zipper protein ATHB-7
m.68636	AT4G33280	B3--B3	B3 domain-containing protein REM16
m.180181	AT3G22830	HSF	heat stress transcription factor A-6b
m.183265	AT5G28770	bZIP	bZIP transcription factor-like protein
m.81433	AT2G46770	NAC	NAC domain-containing protein 43
m.110106	AT3G23030	AUX-IAA	auxin-responsive protein IAA2
m.3046	AT5G60100	Pseudo-ARR-B	two-component response regulator-like APRR3
