# Supplementary material for: De Novo Transcriptome Sequencing of Desert Herbaceous Achnatherum splendens (Achnatherum) Seedlings and Identification of Salt Tolerance Genes
Source: Genes (Basel). 2016 Mar 23;7(4):12. doi: 10.3390/genes7040012 (PMC4846842; doi:10.3390/genes7040012)
Supplement: Supplementary file 1 [file genes-07-00012-s001.zip › genes-07-00012-supplementary/Table S5.xlsx]

## Sheet: Sheet1
Table S5 Transporter proteins genes in DEGs.
Gene	Ath	TransporterType	FamilyID	annotation
m.146205	AT5G57110	ATP-Dependent	P-ATPase	calcium-transporting ATPase 8
m.70753	AT1G28220	Secondary Transporter	DMT	purine permease 3
m.71767	AT5G43350	Secondary Transporter	MFS	inorganic phosphate transporter 1-1
m.82737	AT2G38290	Ion Channels	Amt	ammonium transporter 2
m.44890	AT1G61800	Secondary Transporter	DMT	glucose-6-phosphate/phosphate translocator 2
m.137575	AT1G31770	ATP-Dependent	ABC	ABC transporter G family member 14
m.138034	AT2G41560	ATP-Dependent	P-ATPase	Ca2+-transporting ATPase
m.68132	AT5G46240	Ion Channels	VIC	Potassium channel KAT1
m.39376	AT3G05030	Secondary Transporter	CPA1	sodium/hydrogen exchanger 2
m.169092	AT1G02260	Secondary Transporter	ArsB	Divalent ion symporter
m.54442	AT4G13420	Secondary Transporter	KUP	Potassium transporter 5
m.113628	AT1G02260	Secondary Transporter	ArsB	Divalent ion symporter
m.79704	AT1G08230	Secondary Transporter	AAAP	transmembrane amino acid transporter
m.147692	AT3G02850	Ion Channels	VIC	Potassium channel SKOR
m.74696	AT2G01770	Secondary Transporter	VIT	vacuolar iron transporter 1
m.128069	AT4G30420	Secondary Transporter	DMT	nodulin MtN21 /EamA-like transporter family protein
m.122290	AT1G75500	Secondary Transporter	DMT	protein walls are thin 1
m.65310	AT5G65380	Secondary Transporter	MOP	mate efflux domain-containing protein
m.158724	AT5G18840	Secondary Transporter	MFS	sugar transporter ERD6-like 16
m.179525	AT4G19185	Secondary Transporter	DMT	nodulin MtN21 /EamA-like transporter family protein
m.165808	AT2G41190	Secondary Transporter	AAAP	transmembrane amino acid transporter-like protein
m.35816	AT3G62700	ATP-Dependent	ABC	ABC transporter C family member 14
m.12395	AT5G21100	Unclassified	ILT	L-ascorbate oxidase
m.17751	AT5G47560	Secondary Transporter	DASS	tonoplast dicarboxylate transporter
m.54854	AT5G40890	Secondary Transporter	ClC	chloride channel protein CLC-a
m.195337	AT3G27170	Secondary Transporter	ClC	chloride channel protein CLC-b
m.102576	AT5G14040	Secondary Transporter	MC	phosphate transporter 3;1
m.31364	AT2G03530	Secondary Transporter	DMT	ureide permease 2
m.68789	AT5G17400	Secondary Transporter	MC	endoplasmic reticulum-adenine nucleotide transporter 1
m.153779	AT1G08090	Secondary Transporter	MFS	nitrate transporter 2:1
m.57765	AT2G26650	Ion Channels	VIC	Potassium channel AKT1
m.56452	AT1G02260	Secondary Transporter	ArsB	Divalent ion symporter
m.68913	AT4G00910	Secondary Transporter	ArAE	aluminum activated malate transporter family protein
m.80278	AT5G09220	Secondary Transporter	AAAP	amino acid permease 2
m.21987	AT5G60020	Unclassified	ILT	laccase 17
m.37173	AT1G59740	Secondary Transporter	POT	putative peptide/nitrate transporter
m.132455	AT5G46800	Secondary Transporter	MC	mitochondrial carnitine/acylcarnitine carrier-like protein
m.145870	AT5G09220	Secondary Transporter	AAAP	amino acid permease 2
m.184302	AT3G05030	Secondary Transporter	CPA1	sodium/hydrogen exchanger 2
m.126875	AT1G47240	Secondary Transporter	Nramp	metal transporter Nramp2
m.166538	AT4G10310	Secondary Transporter	Trk	sodium transporter HKT1
m.135202	AT1G22540	Secondary Transporter	POT	putative peptide/nitrate transporter
m.102396	AT1G16780	ATP-Dependent	H+-PPase	Pyrophosphate-energized membrane proton pump 3
m.83348	AT3G05030	Secondary Transporter	CPA1	sodium/hydrogen exchanger 2
m.14585	AT4G04640	ATP-Dependent	F-ATPase	ATP synthase gamma chain 1
m.41997	AT2G03530	Secondary Transporter	DMT	ureide permease 2
m.84345	AT2G30300	Secondary Transporter	MFS	major facilitator protein
m.76041	AT5G49630	Secondary Transporter	AAAP	amino acid permease 6
m.196649	AT1G58200	Ion Channels	MscS	MSCS-like 3
m.177993	AT1G59740	Secondary Transporter	POT	putative peptide/nitrate transporter
m.50909	AT2G36380	ATP-Dependent	ABC	ABC transporter G family member 34
m.125679	AT1G64890	Secondary Transporter	FBT	integral membrane transporter family protein
m.41325	AT1G75270	Ion Channels	CLIC	glutathione S-transferase DHAR2
m.16160	AT5G05390	Unclassified	ILT	laccase 12
m.37789	AT4G30110	ATP-Dependent	P-ATPase	Cd2+/Zn2+-exporting ATPase
m.159065	AT1G35720	Ion Channels	Annexin	annexin D1
m.115606	AT2G29900	Ion Channels	Presenilin	Presenilin-2
m.76635	AT1G02260	Secondary Transporter	ArsB	Divalent ion symporter
m.54443	AT4G13420	Secondary Transporter	KUP	Potassium transporter 5
m.83942	AT1G67300	Secondary Transporter	MFS	putative plastidic glucose transporter 2
m.189696	AT4G13510	Ion Channels	Amt	ammonium transporter 1;1
m.57759	AT2G26650	Ion Channels	VIC	Potassium channel AKT1
m.200005	AT5G65380	Secondary Transporter	MOP	mate efflux domain-containing protein
m.197602	AT5G57110	ATP-Dependent	P-ATPase	calcium-transporting ATPase 8
m.16318	AT1G65730	Secondary Transporter	OPT	putative metal-nicotianamine transporter YSL7
m.118291	AT1G35720	Ion Channels	Annexin	annexin D1
m.42042	AT1G44800	Secondary Transporter	DMT	nodulin MtN21 /EamA-like protein
m.16161	AT5G05390	Unclassified	ILT	laccase 12
m.182816	AT1G35720	Ion Channels	Annexin	annexin D1
m.155516	AT1G32450	Secondary Transporter	POT	nitrate transporter 1.5
m.149710	AT2G47800	ATP-Dependent	ABC	ABC transporter C family member 4
m.108470	AT5G16530	Secondary Transporter	AEC	putative auxin efflux carrier component 8
m.145227	AT5G64410	Secondary Transporter	OPT	oligopeptide transporter 4
m.76633	AT1G02260	Secondary Transporter	ArsB	Divalent ion symporter
m.13542	AT3G60160	ATP-Dependent	ABC	ABC transporter C family member 9
m.27915	AT5G24380	Secondary Transporter	OPT	metal-nicotianamine transporter YSL2
m.52945	AT1G15520	ATP-Dependent	ABC	ABC transporter G family member 40
m.180172	AT5G62670	ATP-Dependent	P-ATPase	H(+)-ATPase 11
m.180942	AT1G80310	Secondary Transporter	SulP	sulfate transmembrane transporter
m.105423	AT5G59520	Secondary Transporter	ZIP	zinc transporter 2
m.27504	AT2G39210	Secondary Transporter	MFS	major facilitator protein
m.41920	AT2G42005	Secondary Transporter	AAAP	transmembrane amino acid transporter-like protein
m.134905	AT5G47560	Secondary Transporter	DASS	tonoplast dicarboxylate transporter
m.55338	AT5G03555	Secondary Transporter	NCS1	nucleobase:cation symporter-1, NCS1 family
m.122907	AT2G41190	Secondary Transporter	AAAP	transmembrane amino acid transporter-like protein
