# Supplementary material for: De Novo Transcriptome Sequencing of Desert Herbaceous Achnatherum splendens (Achnatherum) Seedlings and Identification of Salt Tolerance Genes
Source: Genes (Basel). 2016 Mar 23;7(4):12. doi: 10.3390/genes7040012 (PMC4846842; doi:10.3390/genes7040012)
Supplement: Supplementary file 1 [file genes-07-00012-s001.zip › genes-07-00012-supplementary/Table S6.xlsx]

## Sheet: Sheet1
Table S6 Hormones genes in DEGs
Gene	Ath	RelatedHormone	FunctionCategory	annotation
m.18547	AT1G52340	abscisic acid	Hormone biosynthesis	Xanthoxin dehydrogenase
m.140413	AT5G67030	abscisic acid	Hormone biosynthesis	zeaxanthin epoxidase (ZEP) (ABA1)
m.68530	AT1G18080	abscisic acid	Hormone signal transduction	guanine nucleotide-binding protein subunit beta-like protein
m.4229	AT3G24520	abscisic acid	Hormone signal transduction	heat stress transcription factor C-1
m.155459	AT3G24520	abscisic acid	Hormone signal transduction	heat stress transcription factor C-1
m.102182	AT3G18130	abscisic acid	Hormone signal transduction	receptor for activated C kinase 1C
m.104000	AT1G79040	abscisic acid	Plant development	photosystem II subunit R
m.48155	AT1G72770	abscisic acid	Hormone signal transduction	protein phosphatase 2C 16
m.44287	AT2G38470	abscisic acid	Hormone signal transduction	putative WRKY transcription factor 33
m.70847	AT5G66400	abscisic acid	Hormone signal transduction	dehydrin Rab18
m.21038	AT1G02205	abscisic acid	Hormone signal transduction	CER1 protein
m.130954	AT1G72770	abscisic acid	Hormone signal transduction	protein phosphatase 2C 16
m.195408	AT1G02205	abscisic acid	Hormone signal transduction	CER1 protein
m.102368	AT1G56070	abscisic acid	Hormone signal transduction	elongation factor EF-2
m.54381	AT1G02205	abscisic acid	Hormone signal transduction	CER1 protein
m.163280	AT1G18080	abscisic acid	Hormone signal transduction	guanine nucleotide-binding protein subunit beta-like protein
m.57453	AT4G33950	abscisic acid	Hormone signal transduction	serine/threonine-protein kinase SRK2E
m.136391	AT1G16540	abscisic acid	Hormone biosynthesis	Molybdenum cofactor sulfurase
m.112025	AT5G13930	auxin	Hormone transportion	chalcone synthase
m.16141	AT5G13930	auxin	Hormone transportion	chalcone synthase
m.159896	AT5G13930	auxin	Hormone transportion	chalcone synthase
m.18076	AT1G59750	auxin	Hormone signal transduction	auxin response factor 1
m.168006	AT5G19140	auxin	Hormone signal transduction	aluminum induced protein with YGL and LRDR motifs
m.146570	AT1G59750	auxin	Hormone signal transduction	auxin response factor 1
m.116925	AT5G13170	brassinosteroid	Hormone biosynthesis	senescence-associated protein 29
m.80488	AT4G08950	Brassinosteroid	Hormone signal transduction	Phosphate-responsive 1 family protein
m.106531	AT2G18550	Brassinosteroid	Hormone signal transduction	homeobox-leucine zipper protein ATHB-21
m.2847	AT2G36800	brassinosteroid	Hormone metabolism	cytokinin-O-glucosyltransferase 3
m.69833	AT2G36800	brassinosteroid	Hormone metabolism	cytokinin-O-glucosyltransferase 3
m.133078	AT5G51550	Brassinosteroid	Hormone signal transduction	protein EXORDIUM like 3
m.56715	AT3G11980	Brassinosteroid	Hormone signal transduction	fatty acyl-CoA reductase 2
m.24107	AT3G11980	Brassinosteroid	Hormone signal transduction	fatty acyl-CoA reductase 2
m.74607	AT3G57040	cytokinin	Hormone signal transduction	two-component response regulator ARR9
m.155010	AT3G57040	cytokinin	Hormone signal transduction	two-component response regulator ARR9
m.32514	AT2G41310	cytokinin	Hormone signal transduction	two-component response regulator ARR8
m.32875	AT2G28305	Cytokinin	Hormone signal transduction	cytokinin riboside 5'-monophosphate phosphoribohydrolase LOG1
m.153321	AT3G57040	cytokinin	Hormone signal transduction	two-component response regulator ARR9
m.68852	AT3G12390	ethylene	Hormone response	Nascent polypeptide-associated complex subunit alpha-like protein 1
m.62850	AT1G77120	ethylene	Hormone response	alcohol dehydrogenase class-P
m.198032	AT1G77120	ethylene	Hormone response	alcohol dehydrogenase class-P
m.198036	AT1G77120	ethylene	Hormone response	alcohol dehydrogenase class-P
m.6729	AT4G12400	ethylene	Hormone response	putative stress-inducible protein
m.11134	AT5G45710	ethylene	Hormone signal transduction	heat stress transcription factor A-4c
m.198016	AT1G77120	ethylene	Hormone response	alcohol dehydrogenase class-P
m.123099	AT4G37870	ethylene	Hormone response	phosphoenolpyruvate carboxykinase [ATP]
m.175415	AT1G22770	gibberellin	Hormone signal transduction	gigantea protein (GI)
m.158055	AT3G11170	jasmonic acid	Hormone biosynthesis	omega-3 fatty acid desaturase
m.158014	AT5G05580	jasmonic acid	Hormone biosynthesis	omega-3 fatty acid desaturase (delta-15 desaturase)
m.171590	AT3G45140	jasmonic acid	Hormone biosynthesis	lipoxygenase 2
m.102309	AT4G01370	jasmonic acid	Hormone signal transduction	mitogen-activated protein kinase 4
m.51090	AT3G45140	jasmonic acid	Hormone biosynthesis	lipoxygenase 2
m.37057	AT1G19180	jasmonic acid	Hormone signal transduction	protein TIFY 10A
m.77825	AT5G05580	jasmonic acid	Hormone biosynthesis	omega-3 fatty acid desaturase (delta-15 desaturase)
m.49989	AT5G10030	salicylic acid	Hormone signal transduction	transcription factor TGA4
m.176798	AT1G37130	salicylic acid	Hormone signal transduction	Nitrate reductase (NADH)
m.176769	AT1G37130	salicylic acid	Hormone signal transduction	Nitrate reductase (NADH)
